# Supplementary material for: Consequences of Epistasis on Growth in an Erhualian × White Duroc Pig Cross
Source: PLoS One. 2017 Jan 6;12(1):e0162045. doi: 10.1371/journal.pone.0162045 (PMC5218402; doi:10.1371/journal.pone.0162045)
Supplement: S2 Text — Tab delimited text file. Columns are labelled in the format chromosome.position(in cM).A or chromosome.position.D. (TXT) [file pone.0162045.s002.txt]

Id	1.0.A	1.0.D	1.1.A	1.1.D	1.2.A	1.2.D	1.3.A	1.3.D	1.4.A	1.4.D	1.5.A	1.5.D	1.6.A	1.6.D	1.7.A	1.7.D	1.8.A	1.8.D	1.9.A	1.9.D	1.10.A	1.10.D	1.11.A	1.11.D	1.12.A	1.12.D	1.13.A	1.13.D	1.14.A	1.14.D	1.15.A	1.15.D	1.16.A	1.16.D	1.17.A	1.17.D	1.18.A	1.18.D	1.19.A	1.19.D	1.20.A	1.20.D	1.21.A	1.21.D	1.22.A	1.22.D	1.23.A	1.23.D	1.24.A	1.24.D	1.25.A	1.25.D	1.26.A	1.26.D	1.27.A	1.27.D	1.28.A	1.28.D	1.29.A	1.29.D	1.30.A	1.30.D	1.31.A	1.31.D	1.32.A	1.32.D	1.33.A	1.33.D	1.34.A	1.34.D	1.35.A	1.35.D	1.36.A	1.36.D	1.37.A	1.37.D	1.38.A	1.38.D	1.39.A	1.39.D	1.40.A	1.40.D	1.41.A	1.41.D	1.42.A	1.42.D	1.43.A	1.43.D	1.44.A	1.44.D	1.45.A	1.45.D	1.46.A	1.46.D	1.47.A	1.47.D	1.48.A	1.48.D	1.49.A	1.49.D	1.50.A	1.50.D	1.51.A	1.51.D	1.52.A	1.52.D	1.53.A	1.53.D	1.54.A	1.54.D	1.55.A	1.55.D	1.56.A	1.56.D	1.57.A	1.57.D	1.58.A	1.58.D	1.59.A	1.59.D	1.60.A	1.60.D	1.61.A	1.61.D	1.62.A	1.62.D	1.63.A	1.63.D	1.64.A	1.64.D	1.65.A	1.65.D	1.66.A	1.66.D	1.67.A	1.67.D	1.68.A	1.68.D	1.69.A	1.69.D	1.70.A	1.70.D	1.71.A	1.71.D	1.72.A	1.72.D	1.73.A	1.73.D	1.74.A	1.74.D	1.75.A	1.75.D	1.76.A	1.76.D	1.77.A	1.77.D	1.78.A	1.78.D	1.79.A	1.79.D	1.80.A	1.80.D	1.81.A	1.81.D	1.82.A	1.82.D	1.83.A	1.83.D	1.84.A	1.84.D	1.85.A	1.85.D	1.86.A	1.86.D	1.87.A	1.87.D	1.88.A	1.88.D	1.89.A	1.89.D	1.90.A	1.90.D	1.91.A	1.91.D	1.92.A	1.92.D	1.93.A	1.93.D	1.94.A	1.94.D	1.95.A	1.95.D	1.96.A	1.96.D	1.97.A	1.97.D	1.98.A	1.98.D	1.99.A	1.99.D	1.100.A	1.100.D	1.101.A	1.101.D	1.102.A	1.102.D	1.103.A	1.103.D	1.104.A	1.104.D	1.105.A	1.105.D	1.106.A	1.106.D	1.107.A	1.107.D	1.108.A	1.108.D	1.109.A	1.109.D	1.110.A	1.110.D	1.111.A	1.111.D	1.112.A	1.112.D	1.113.A	1.113.D	1.114.A	1.114.D	1.115.A	1.115.D	1.116.A	1.116.D	1.117.A	1.117.D	1.118.A	1.118.D	1.119.A	1.119.D	1.120.A	1.120.D	1.121.A	1.121.D	1.122.A	1.122.D	1.123.A	1.123.D	1.124.A	1.124.D	1.125.A	1.125.D	1.126.A	1.126.D	1.127.A	1.127.D	1.128.A	1.128.D	1.129.A	1.129.D	1.130.A	1.130.D	1.131.A	1.131.D	1.132.A	1.132.D	1.133.A	1.133.D	1.134.A	1.134.D	1.135.A	1.135.D	1.136.A	1.136.D	1.137.A	1.137.D	1.138.A	1.138.D	1.139.A	1.139.D	1.140.A	1.140.D	1.141.A	1.141.D	1.142.A	1.142.D	1.143.A	1.143.D	1.144.A	1.144.D	1.145.A	1.145.D	1.146.A	1.146.D	1.147.A	1.147.D	1.148.A	1.148.D	1.149.A	1.149.D	1.150.A	1.150.D	1.151.A	1.151.D	1.152.A	1.152.D	1.153.A	1.153.D	1.154.A	1.154.D	1.155.A	1.155.D	1.156.A	1.156.D	1.157.A	1.157.D	1.158.A	1.158.D	1.159.A	1.159.D	1.160.A	1.160.D	1.161.A	1.161.D	1.162.A	1.162.D	1.163.A	1.163.D	1.164.A	1.164.D	1.165.A	1.165.D	1.166.A	1.166.D	1.167.A	1.167.D	1.168.A	1.168.D	1.169.A	1.169.D	1.170.A	1.170.D	1.171.A	1.171.D	1.172.A	1.172.D	1.173.A	1.173.D	1.174.A	1.174.D	1.175.A	1.175.D	1.176.A	1.176.D	1.177.A	1.177.D	1.178.A	1.178.D	1.179.A	1.179.D	1.180.A	1.180.D	1.181.A	1.181.D	1.182.A	1.182.D	1.183.A	1.183.D	1.184.A	1.184.D	1.185.A	1.185.D	1.186.A	1.186.D	1.187.A	1.187.D	1.188.A	1.188.D	1.189.A	1.189.D	1.190.A	1.190.D	1.191.A	1.191.D	1.192.A	1.192.D	1.193.A	1.193.D	1.194.A	1.194.D	1.195.A	1.195.D	1.196.A	1.196.D	1.197.A	1.197.D	1.198.A	1.198.D	2.0.A	2.0.D	2.1.A	2.1.D	2.2.A	2.2.D	2.3.A	2.3.D	2.4.A	2.4.D	2.5.A	2.5.D	2.6.A	2.6.D	2.7.A	2.7.D	2.8.A	2.8.D	2.9.A	2.9.D	2.10.A	2.10.D	2.11.A	2.11.D	2.12.A	2.12.D	2.13.A	2.13.D	2.14.A	2.14.D	2.15.A	2.15.D	2.16.A	2.16.D	2.17.A	2.17.D	2.18.A	2.18.D	2.19.A	2.19.D	2.20.A	2.20.D	2.21.A	2.21.D	2.22.A	2.22.D	2.23.A	2.23.D	2.24.A	2.24.D	2.25.A	2.25.D	2.26.A	2.26.D	2.27.A	2.27.D	2.28.A	2.28.D	2.29.A	2.29.D	2.30.A	2.30.D	2.31.A	2.31.D	2.32.A	2.32.D	2.33.A	2.33.D	2.34.A	2.34.D	2.35.A	2.35.D	2.36.A	2.36.D	2.37.A	2.37.D	2.38.A	2.38.D	2.39.A	2.39.D	2.40.A	2.40.D	2.41.A	2.41.D	2.42.A	2.42.D	2.43.A	2.43.D	2.44.A	2.44.D	2.45.A	2.45.D	2.46.A	2.46.D	2.47.A	2.47.D	2.48.A	2.48.D	2.49.A	2.49.D	2.50.A	2.50.D	2.51.A	2.51.D	2.52.A	2.52.D	2.53.A	2.53.D	2.54.A	2.54.D	2.55.A	2.55.D	2.56.A	2.56.D	2.57.A	2.57.D	2.58.A	2.58.D	2.59.A	2.59.D	2.60.A	2.60.D	2.61.A	2.61.D	2.62.A	2.62.D	2.63.A	2.63.D	2.64.A	2.64.D	2.65.A	2.65.D	2.66.A	2.66.D	2.67.A	2.67.D	2.68.A	2.68.D	2.69.A	2.69.D	2.70.A	2.70.D	2.71.A	2.71.D	2.72.A	2.72.D	2.73.A	2.73.D	2.74.A	2.74.D	2.75.A	2.75.D	2.76.A	2.76.D	2.77.A	2.77.D	2.78.A	2.78.D	2.79.A	2.79.D	2.80.A	2.80.D	2.81.A	2.81.D	2.82.A	2.82.D	2.83.A	2.83.D	2.84.A	2.84.D	2.85.A	2.85.D	2.86.A	2.86.D	2.87.A	2.87.D	2.88.A	2.88.D	2.89.A	2.89.D	2.90.A	2.90.D	2.91.A	2.91.D	2.92.A	2.92.D	2.93.A	2.93.D	2.94.A	2.94.D	2.95.A	2.95.D	2.96.A	2.96.D	2.97.A	2.97.D	2.98.A	2.98.D	2.99.A	2.99.D	2.100.A	2.100.D	2.101.A	2.101.D	2.102.A	2.102.D	2.103.A	2.103.D	2.104.A	2.104.D	2.105.A	2.105.D	2.106.A	2.106.D	2.107.A	2.107.D	2.108.A	2.108.D	2.109.A	2.109.D	2.110.A	2.110.D	2.111.A	2.111.D	2.112.A	2.112.D	2.113.A	2.113.D	2.114.A	2.114.D	2.115.A	2.115.D	2.116.A	2.116.D	2.117.A	2.117.D	2.118.A	2.118.D	2.119.A	2.119.D	2.120.A	2.120.D	2.121.A	2.121.D	2.122.A	2.122.D	2.123.A	2.123.D	2.124.A	2.124.D	2.125.A	2.125.D	2.126.A	2.126.D	2.127.A	2.127.D	2.128.A	2.128.D	2.129.A	2.129.D	2.130.A	2.130.D	2.131.A	2.131.D	2.132.A	2.132.D	2.133.A	2.133.D	2.134.A	2.134.D	2.135.A	2.135.D	2.136.A	2.136.D	2.137.A	2.137.D	2.138.A	2.138.D	2.139.A	2.139.D	2.140.A	2.140.D	2.141.A	2.141.D	2.142.A	2.142.D	2.143.A	2.143.D	2.144.A	2.144.D	2.145.A	2.145.D	2.146.A	2.146.D	2.147.A	2.147.D	2.148.A	2.148.D	2.149.A	2.149.D	2.150.A	2.150.D	2.151.A	2.151.D	2.152.A	2.152.D	2.153.A	2.153.D	2.154.A	2.154.D	2.155.A	2.155.D	2.156.A	2.156.D	2.157.A	2.157.D	2.158.A	2.158.D	2.159.A	2.159.D	2.160.A	2.160.D	3.0.A	3.0.D	3.1.A	3.1.D	3.2.A	3.2.D	3.3.A	3.3.D	3.4.A	3.4.D	3.5.A	3.5.D	3.6.A	3.6.D	3.7.A	3.7.D	3.8.A	3.8.D	3.9.A	3.9.D	3.10.A	3.10.D	3.11.A	3.11.D	3.12.A	3.12.D	3.13.A	3.13.D	3.14.A	3.14.D	3.15.A	3.15.D	3.16.A	3.16.D	3.17.A	3.17.D	3.18.A	3.18.D	3.19.A	3.19.D	3.20.A	3.20.D	3.21.A	3.21.D	3.22.A	3.22.D	3.23.A	3.23.D	3.24.A	3.24.D	3.25.A	3.25.D	3.26.A	3.26.D	3.27.A	3.27.D	3.28.A	3.28.D	3.29.A	3.29.D	3.30.A	3.30.D	3.31.A	3.31.D	3.32.A	3.32.D	3.33.A	3.33.D	3.34.A	3.34.D	3.35.A	3.35.D	3.36.A	3.36.D	3.37.A	3.37.D	3.38.A	3.38.D	3.39.A	3.39.D	3.40.A	3.40.D	3.41.A	3.41.D	3.42.A	3.42.D	3.43.A	3.43.D	3.44.A	3.44.D	3.45.A	3.45.D	3.46.A	3.46.D	3.47.A	3.47.D	3.48.A	3.48.D	3.49.A	3.49.D	3.50.A	3.50.D	3.51.A	3.51.D	3.52.A	3.52.D	3.53.A	3.53.D	3.54.A	3.54.D	3.55.A	3.55.D	3.56.A	3.56.D	3.57.A	3.57.D	3.58.A	3.58.D	3.59.A	3.59.D	3.60.A	3.60.D	3.61.A	3.61.D	3.62.A	3.62.D	3.63.A	3.63.D	3.64.A	3.64.D	3.65.A	3.65.D	3.66.A	3.66.D	3.67.A	3.67.D	3.68.A	3.68.D	3.69.A	3.69.D	3.70.A	3.70.D	3.71.A	3.71.D	3.72.A	3.72.D	3.73.A	3.73.D	3.74.A	3.74.D	3.75.A	3.75.D	3.76.A	3.76.D	3.77.A	3.77.D	3.78.A	3.78.D	3.79.A	3.79.D	3.80.A	3.80.D	3.81.A	3.81.D	3.82.A	3.82.D	3.83.A	3.83.D	3.84.A	3.84.D	3.85.A	3.85.D	3.86.A	3.86.D	3.87.A	3.87.D	3.88.A	3.88.D	3.89.A	3.89.D	3.90.A	3.90.D	3.91.A	3.91.D	3.92.A	3.92.D	3.93.A	3.93.D	3.94.A	3.94.D	3.95.A	3.95.D	3.96.A	3.96.D	3.97.A	3.97.D	3.98.A	3.98.D	3.99.A	3.99.D	3.100.A	3.100.D	3.101.A	3.101.D	3.102.A	3.102.D	3.103.A	3.103.D	3.104.A	3.104.D	3.105.A	3.105.D	3.106.A	3.106.D	3.107.A	3.107.D	3.108.A	3.108.D	3.109.A	3.109.D	3.110.A	3.110.D	3.111.A	3.111.D	3.112.A	3.112.D	3.113.A	3.113.D	3.114.A	3.114.D	3.115.A	3.115.D	3.116.A	3.116.D	3.117.A	3.117.D	3.118.A	3.118.D	3.119.A	3.119.D	3.120.A	3.120.D	3.121.A	3.121.D	3.122.A	3.122.D	3.123.A	3.123.D	3.124.A	3.124.D	3.125.A	3.125.D	3.126.A	3.126.D	3.127.A	3.127.D	3.128.A	3.128.D	3.129.A	3.129.D	3.130.A	3.130.D	3.131.A	3.131.D	3.132.A	3.132.D	3.133.A	3.133.D	3.134.A	3.134.D	3.135.A	3.135.D	3.136.A	3.136.D	3.137.A	3.137.D	3.138.A	3.138.D	3.139.A	3.139.D	3.140.A	3.140.D	3.141.A	3.141.D	3.142.A	3.142.D	3.143.A	3.143.D	3.144.A	3.144.D	3.145.A	3.145.D	3.146.A	3.146.D	3.147.A	3.147.D	3.148.A	3.148.D	3.149.A	3.149.D	3.150.A	3.150.D	3.151.A	3.151.D	3.152.A	3.152.D	3.153.A	3.153.D	3.154.A	3.154.D	3.155.A	3.155.D	3.156.A	3.156.D	3.157.A	3.157.D	3.158.A	3.158.D	3.159.A	3.159.D	3.160.A	3.160.D	3.161.A	3.161.D	3.162.A	3.162.D	3.163.A	3.163.D	3.164.A	3.164.D	3.165.A	3.165.D	3.166.A	3.166.D	3.167.A	3.167.D	3.168.A	3.168.D	3.169.A	3.169.D	3.170.A	3.170.D	3.171.A	3.171.D	3.172.A	3.172.D	3.173.A	3.173.D	3.174.A	3.174.D	3.175.A	3.175.D	3.176.A	3.176.D	3.177.A	3.177.D	3.178.A	3.178.D	3.179.A	3.179.D	3.180.A	3.180.D	3.181.A	3.181.D	3.182.A	3.182.D	3.183.A	3.183.D	3.184.A	3.184.D	3.185.A	3.185.D	3.186.A	3.186.D	3.187.A	3.187.D	3.188.A	3.188.D	3.189.A	3.189.D	3.190.A	3.190.D	3.191.A	3.191.D	3.192.A	3.192.D	4.0.A	4.0.D	4.1.A	4.1.D	4.2.A	4.2.D	4.3.A	4.3.D	4.4.A	4.4.D	4.5.A	4.5.D	4.6.A	4.6.D	4.7.A	4.7.D	4.8.A	4.8.D	4.9.A	4.9.D	4.10.A	4.10.D	4.11.A	4.11.D	4.12.A	4.12.D	4.13.A	4.13.D	4.14.A	4.14.D	4.15.A	4.15.D	4.16.A	4.16.D	4.17.A	4.17.D	4.18.A	4.18.D	4.19.A	4.19.D	4.20.A	4.20.D	4.21.A	4.21.D	4.22.A	4.22.D	4.23.A	4.23.D	4.24.A	4.24.D	4.25.A	4.25.D	4.26.A	4.26.D	4.27.A	4.27.D	4.28.A	4.28.D	4.29.A	4.29.D	4.30.A	4.30.D	4.31.A	4.31.D	4.32.A	4.32.D	4.33.A	4.33.D	4.34.A	4.34.D	4.35.A	4.35.D	4.36.A	4.36.D	4.37.A	4.37.D	4.38.A	4.38.D	4.39.A	4.39.D	4.40.A	4.40.D	4.41.A	4.41.D	4.42.A	4.42.D	4.43.A	4.43.D	4.44.A	4.44.D	4.45.A	4.45.D	4.46.A	4.46.D	4.47.A	4.47.D	4.48.A	4.48.D	4.49.A	4.49.D	4.50.A	4.50.D	4.51.A	4.51.D	4.52.A	4.52.D	4.53.A	4.53.D	4.54.A	4.54.D	4.55.A	4.55.D	4.56.A	4.56.D	4.57.A	4.57.D	4.58.A	4.58.D	4.59.A	4.59.D	4.60.A	4.60.D	4.61.A	4.61.D	4.62.A	4.62.D	4.63.A	4.63.D	4.64.A	4.64.D	4.65.A	4.65.D	4.66.A	4.66.D	4.67.A	4.67.D	4.68.A	4.68.D	4.69.A	4.69.D	4.70.A	4.70.D	4.71.A	4.71.D	4.72.A	4.72.D	4.73.A	4.73.D	4.74.A	4.74.D	4.75.A	4.75.D	4.76.A	4.76.D	4.77.A	4.77.D	4.78.A	4.78.D	4.79.A	4.79.D	4.80.A	4.80.D	4.81.A	4.81.D	4.82.A	4.82.D	4.83.A	4.83.D	4.84.A	4.84.D	4.85.A	4.85.D	4.86.A	4.86.D	4.87.A	4.87.D	4.88.A	4.88.D	4.89.A	4.89.D	4.90.A	4.90.D	4.91.A	4.91.D	4.92.A	4.92.D	4.93.A	4.93.D	4.94.A	4.94.D	4.95.A	4.95.D	4.96.A	4.96.D	4.97.A	4.97.D	4.98.A	4.98.D	4.99.A	4.99.D	4.100.A	4.100.D	4.101.A	4.101.D	4.102.A	4.102.D	4.103.A	4.103.D	4.104.A	4.104.D	4.105.A	4.105.D	4.106.A	4.106.D	4.107.A	4.107.D	4.108.A	4.108.D	4.109.A	4.109.D	4.110.A	4.110.D	4.111.A	4.111.D	4.112.A	4.112.D	4.113.A	4.113.D	4.114.A	4.114.D	4.115.A	4.115.D	4.116.A	4.116.D	4.117.A	4.117.D	4.118.A	4.118.D	4.119.A	4.119.D	4.120.A	4.120.D	4.121.A	4.121.D	4.122.A	4.122.D	4.123.A	4.123.D	4.124.A	4.124.D	4.125.A	4.125.D	4.126.A	4.126.D	4.127.A	4.127.D	4.128.A	4.128.D	4.129.A	4.129.D	4.130.A	4.130.D	4.131.A	4.131.D	4.132.A	4.132.D	4.133.A	4.133.D	4.134.A	4.134.D	4.135.A	4.135.D	4.136.A	4.136.D	4.137.A	4.137.D	4.138.A	4.138.D	4.139.A	4.139.D	4.140.A	4.140.D	4.141.A	4.141.D	4.142.A	4.142.D	4.143.A	4.143.D	4.144.A	4.144.D	4.145.A	4.145.D	4.146.A	4.146.D	4.147.A	4.147.D	4.148.A	4.148.D	4.149.A	4.149.D	4.150.A	4.150.D	4.151.A	4.151.D	4.152.A	4.152.D	4.153.A	4.153.D	4.154.A	4.154.D	4.155.A	4.155.D	4.156.A	4.156.D	4.157.A	4.157.D	4.158.A	4.158.D	4.159.A	4.159.D	4.160.A	4.160.D	4.161.A	4.161.D	4.162.A	4.162.D	4.163.A	4.163.D	4.164.A	4.164.D	5.0.A	5.0.D	5.1.A	5.1.D	5.2.A	5.2.D	5.3.A	5.3.D	5.4.A	5.4.D	5.5.A	5.5.D	5.6.A	5.6.D	5.7.A	5.7.D	5.8.A	5.8.D	5.9.A	5.9.D	5.10.A	5.10.D	5.11.A	5.11.D	5.12.A	5.12.D	5.13.A	5.13.D	5.14.A	5.14.D	5.15.A	5.15.D	5.16.A	5.16.D	5.17.A	5.17.D	5.18.A	5.18.D	5.19.A	5.19.D	5.20.A	5.20.D	5.21.A	5.21.D	5.22.A	5.22.D	5.23.A	5.23.D	5.24.A	5.24.D	5.25.A	5.25.D	5.26.A	5.26.D	5.27.A	5.27.D	5.28.A	5.28.D	5.29.A	5.29.D	5.30.A	5.30.D	5.31.A	5.31.D	5.32.A	5.32.D	5.33.A	5.33.D	5.34.A	5.34.D	5.35.A	5.35.D	5.36.A	5.36.D	5.37.A	5.37.D	5.38.A	5.38.D	5.39.A	5.39.D	5.40.A	5.40.D	5.41.A	5.41.D	5.42.A	5.42.D	5.43.A	5.43.D	5.44.A	5.44.D	5.45.A	5.45.D	5.46.A	5.46.D	5.47.A	5.47.D	5.48.A	5.48.D	5.49.A	5.49.D	5.50.A	5.50.D	5.51.A	5.51.D	5.52.A	5.52.D	5.53.A	5.53.D	5.54.A	5.54.D	5.55.A	5.55.D	5.56.A	5.56.D	5.57.A	5.57.D	5.58.A	5.58.D	5.59.A	5.59.D	5.60.A	5.60.D	5.61.A	5.61.D	5.62.A	5.62.D	5.63.A	5.63.D	5.64.A	5.64.D	5.65.A	5.65.D	5.66.A	5.66.D	5.67.A	5.67.D	5.68.A	5.68.D	5.69.A	5.69.D	5.70.A	5.70.D	5.71.A	5.71.D	5.72.A	5.72.D	5.73.A	5.73.D	5.74.A	5.74.D	5.75.A	5.75.D	5.76.A	5.76.D	5.77.A	5.77.D	5.78.A	5.78.D	5.79.A	5.79.D	5.80.A	5.80.D	5.81.A	5.81.D	5.82.A	5.82.D	5.83.A	5.83.D	5.84.A	5.84.D	5.85.A	5.85.D	5.86.A	5.86.D	5.87.A	5.87.D	5.88.A	5.88.D	5.89.A	5.89.D	5.90.A	5.90.D	5.91.A	5.91.D	5.92.A	5.92.D	5.93.A	5.93.D	5.94.A	5.94.D	5.95.A	5.95.D	5.96.A	5.96.D	5.97.A	5.97.D	5.98.A	5.98.D	5.99.A	5.99.D	5.100.A	5.100.D	5.101.A	5.101.D	5.102.A	5.102.D	5.103.A	5.103.D	5.104.A	5.104.D	5.105.A	5.105.D	5.106.A	5.106.D	5.107.A	5.107.D	5.108.A	5.108.D	5.109.A	5.109.D	5.110.A	5.110.D	5.111.A	5.111.D	5.112.A	5.112.D	5.113.A	5.113.D	5.114.A	5.114.D	5.115.A	5.115.D	5.116.A	5.116.D	5.117.A	5.117.D	5.118.A	5.118.D	5.119.A	5.119.D	5.120.A	5.120.D	5.121.A	5.121.D	5.122.A	5.122.D	5.123.A	5.123.D	5.124.A	5.124.D	5.125.A	5.125.D	5.126.A	5.126.D	5.127.A	5.127.D	5.128.A	5.128.D	5.129.A	5.129.D	5.130.A	5.130.D	5.131.A	5.131.D	5.132.A	5.132.D	5.133.A	5.133.D	5.134.A	5.134.D	5.135.A	5.135.D	5.136.A	5.136.D	5.137.A	5.137.D	5.138.A	5.138.D	5.139.A	5.139.D	5.140.A	5.140.D	5.141.A	5.141.D	5.142.A	5.142.D	5.143.A	5.143.D	5.144.A	5.144.D	5.145.A	5.145.D	5.146.A	5.146.D	5.147.A	5.147.D	6.0.A	6.0.D	6.1.A	6.1.D	6.2.A	6.2.D	6.3.A	6.3.D	6.4.A	6.4.D	6.5.A	6.5.D	6.6.A	6.6.D	6.7.A	6.7.D	6.8.A	6.8.D	6.9.A	6.9.D	6.10.A	6.10.D	6.11.A	6.11.D	6.12.A	6.12.D	6.13.A	6.13.D	6.14.A	6.14.D	6.15.A	6.15.D	6.16.A	6.16.D	6.17.A	6.17.D	6.18.A	6.18.D	6.19.A	6.19.D	6.20.A	6.20.D	6.21.A	6.21.D	6.22.A	6.22.D	6.23.A	6.23.D	6.24.A	6.24.D	6.25.A	6.25.D	6.26.A	6.26.D	6.27.A	6.27.D	6.28.A	6.28.D	6.29.A	6.29.D	6.30.A	6.30.D	6.31.A	6.31.D	6.32.A	6.32.D	6.33.A	6.33.D	6.34.A	6.34.D	6.35.A	6.35.D	6.36.A	6.36.D	6.37.A	6.37.D	6.38.A	6.38.D	6.39.A	6.39.D	6.40.A	6.40.D	6.41.A	6.41.D	6.42.A	6.42.D	6.43.A	6.43.D	6.44.A	6.44.D	6.45.A	6.45.D	6.46.A	6.46.D	6.47.A	6.47.D	6.48.A	6.48.D	6.49.A	6.49.D	6.50.A	6.50.D	6.51.A	6.51.D	6.52.A	6.52.D	6.53.A	6.53.D	6.54.A	6.54.D	6.55.A	6.55.D	6.56.A	6.56.D	6.57.A	6.57.D	6.58.A	6.58.D	6.59.A	6.59.D	6.60.A	6.60.D	6.61.A	6.61.D	6.62.A	6.62.D	6.63.A	6.63.D	6.64.A	6.64.D	6.65.A	6.65.D	6.66.A	6.66.D	6.67.A	6.67.D	6.68.A	6.68.D	6.69.A	6.69.D	6.70.A	6.70.D	6.71.A	6.71.D	6.72.A	6.72.D	6.73.A	6.73.D	6.74.A	6.74.D	6.75.A	6.75.D	6.76.A	6.76.D	6.77.A	6.77.D	6.78.A	6.78.D	6.79.A	6.79.D	6.80.A	6.80.D	6.81.A	6.81.D	6.82.A	6.82.D	6.83.A	6.83.D	6.84.A	6.84.D	6.85.A	6.85.D	6.86.A	6.86.D	6.87.A	6.87.D	6.88.A	6.88.D	6.89.A	6.89.D	6.90.A	6.90.D	6.91.A	6.91.D	6.92.A	6.92.D	6.93.A	6.93.D	6.94.A	6.94.D	6.95.A	6.95.D	6.96.A	6.96.D	6.97.A	6.97.D	6.98.A	6.98.D	6.99.A	6.99.D	6.100.A	6.100.D	6.101.A	6.101.D	6.102.A	6.102.D	6.103.A	6.103.D	6.104.A	6.104.D	6.105.A	6.105.D	6.106.A	6.106.D	6.107.A	6.107.D	6.108.A	6.108.D	6.109.A	6.109.D	6.110.A	6.110.D	6.111.A	6.111.D	6.112.A	6.112.D	6.113.A	6.113.D	6.114.A	6.114.D	6.115.A	6.115.D	6.116.A	6.116.D	6.117.A	6.117.D	6.118.A	6.118.D	6.119.A	6.119.D	6.120.A	6.120.D	6.121.A	6.121.D	6.122.A	6.122.D	6.123.A	6.123.D	6.124.A	6.124.D	6.125.A	6.125.D	6.126.A	6.126.D	6.127.A	6.127.D	6.128.A	6.128.D	6.129.A	6.129.D	6.130.A	6.130.D	6.131.A	6.131.D	6.132.A	6.132.D	6.133.A	6.133.D	6.134.A	6.134.D	6.135.A	6.135.D	6.136.A	6.136.D	6.137.A	6.137.D	6.138.A	6.138.D	6.139.A	6.139.D	6.140.A	6.140.D	6.141.A	6.141.D	6.142.A	6.142.D	6.143.A	6.143.D	6.144.A	6.144.D	6.145.A	6.145.D	6.146.A	6.146.D	6.147.A	6.147.D	6.148.A	6.148.D	6.149.A	6.149.D	6.150.A	6.150.D	6.151.A	6.151.D	6.152.A	6.152.D	6.153.A	6.153.D	6.154.A	6.154.D	6.155.A	6.155.D	6.156.A	6.156.D	6.157.A	6.157.D	6.158.A	6.158.D	6.159.A	6.159.D	6.160.A	6.160.D	6.161.A	6.161.D	6.162.A	6.162.D	6.163.A	6.163.D	6.164.A	6.164.D	6.165.A	6.165.D	6.166.A	6.166.D	6.167.A	6.167.D	6.168.A	6.168.D	6.169.A	6.169.D	6.170.A	6.170.D	6.171.A	6.171.D	6.172.A	6.172.D	6.173.A	6.173.D	6.174.A	6.174.D	6.175.A	6.175.D	6.176.A	6.176.D	6.177.A	6.177.D	6.178.A	6.178.D	6.179.A	6.179.D	6.180.A	6.180.D	6.181.A	6.181.D	6.182.A	6.182.D	6.183.A	6.183.D	6.184.A	6.184.D	6.185.A	6.185.D	6.186.A	6.186.D	6.187.A	6.187.D	6.188.A	6.188.D	6.189.A	6.189.D	6.190.A	6.190.D	6.191.A	6.191.D	6.192.A	6.192.D	6.193.A	6.193.D	6.194.A	6.194.D	6.195.A	6.195.D	6.196.A	6.196.D	6.197.A	6.197.D	6.198.A	6.198.D	6.199.A	6.199.D	6.200.A	6.200.D	6.201.A	6.201.D	6.202.A	6.202.D	6.203.A	6.203.D	6.204.A	6.204.D	6.205.A	6.205.D	6.206.A	6.206.D	6.207.A	6.207.D	6.208.A	6.208.D	6.209.A	6.209.D	6.210.A	6.210.D	6.211.A	6.211.D	6.212.A	6.212.D	6.213.A	6.213.D	6.214.A	6.214.D	6.215.A	6.215.D	6.216.A	6.216.D	6.217.A	6.217.D	6.218.A	6.218.D	6.219.A	6.219.D	6.220.A	6.220.D	6.221.A	6.221.D	6.222.A	6.222.D	6.223.A	6.223.D	6.224.A	6.224.D	6.225.A	6.225.D	6.226.A	6.226.D	6.227.A	6.227.D	7.0.A	7.0.D	7.1.A	7.1.D	7.2.A	7.2.D	7.3.A	7.3.D	7.4.A	7.4.D	7.5.A	7.5.D	7.6.A	7.6.D	7.7.A	7.7.D	7.8.A	7.8.D	7.9.A	7.9.D	7.10.A	7.10.D	7.11.A	7.11.D	7.12.A	7.12.D	7.13.A	7.13.D	7.14.A	7.14.D	7.15.A	7.15.D	7.16.A	7.16.D	7.17.A	7.17.D	7.18.A	7.18.D	7.19.A	7.19.D	7.20.A	7.20.D	7.21.A	7.21.D	7.22.A	7.22.D	7.23.A	7.23.D	7.24.A	7.24.D	7.25.A	7.25.D	7.26.A	7.26.D	7.27.A	7.27.D	7.28.A	7.28.D	7.29.A	7.29.D	7.30.A	7.30.D	7.31.A	7.31.D	7.32.A	7.32.D	7.33.A	7.33.D	7.34.A	7.34.D	7.35.A	7.35.D	7.36.A	7.36.D	7.37.A	7.37.D	7.38.A	7.38.D	7.39.A	7.39.D	7.40.A	7.40.D	7.41.A	7.41.D	7.42.A	7.42.D	7.43.A	7.43.D	7.44.A	7.44.D	7.45.A	7.45.D	7.46.A	7.46.D	7.47.A	7.47.D	7.48.A	7.48.D	7.49.A	7.49.D	7.50.A	7.50.D	7.51.A	7.51.D	7.52.A	7.52.D	7.53.A	7.53.D	7.54.A	7.54.D	7.55.A	7.55.D	7.56.A	7.56.D	7.57.A	7.57.D	7.58.A	7.58.D	7.59.A	7.59.D	7.60.A	7.60.D	7.61.A	7.61.D	7.62.A	7.62.D	7.63.A	7.63.D	7.64.A	7.64.D	7.65.A	7.65.D	7.66.A	7.66.D	7.67.A	7.67.D	7.68.A	7.68.D	7.69.A	7.69.D	7.70.A	7.70.D	7.71.A	7.71.D	7.72.A	7.72.D	7.73.A	7.73.D	7.74.A	7.74.D	7.75.A	7.75.D	7.76.A	7.76.D	7.77.A	7.77.D	7.78.A	7.78.D	7.79.A	7.79.D	7.80.A	7.80.D	7.81.A	7.81.D	7.82.A	7.82.D	7.83.A	7.83.D	7.84.A	7.84.D	7.85.A	7.85.D	7.86.A	7.86.D	7.87.A	7.87.D	7.88.A	7.88.D	7.89.A	7.89.D	7.90.A	7.90.D	7.91.A	7.91.D	7.92.A	7.92.D	7.93.A	7.93.D	7.94.A	7.94.D	7.95.A	7.95.D	7.96.A	7.96.D	7.97.A	7.97.D	7.98.A	7.98.D	7.99.A	7.99.D	7.100.A	7.100.D	7.101.A	7.101.D	7.102.A	7.102.D	7.103.A	7.103.D	7.104.A	7.104.D	7.105.A	7.105.D	7.106.A	7.106.D	7.107.A	7.107.D	7.108.A	7.108.D	7.109.A	7.109.D	7.110.A	7.110.D	7.111.A	7.111.D	7.112.A	7.112.D	7.113.A	7.113.D	7.114.A	7.114.D	7.115.A	7.115.D	7.116.A	7.116.D	7.117.A	7.117.D	7.118.A	7.118.D	7.119.A	7.119.D	7.120.A	7.120.D	7.121.A	7.121.D	7.122.A	7.122.D	7.123.A	7.123.D	7.124.A	7.124.D	7.125.A	7.125.D	7.126.A	7.126.D	7.127.A	7.127.D	7.128.A	7.128.D	7.129.A	7.129.D	7.130.A	7.130.D	7.131.A	7.131.D	7.132.A	7.132.D	7.133.A	7.133.D	7.134.A	7.134.D	7.135.A	7.135.D	7.136.A	7.136.D	7.137.A	7.137.D	7.138.A	7.138.D	7.139.A	7.139.D	7.140.A	7.140.D	7.141.A	7.141.D	7.142.A	7.142.D	7.143.A	7.143.D	7.144.A	7.144.D	7.145.A	7.145.D	7.146.A	7.146.D	7.147.A	7.147.D	7.148.A	7.148.D	7.149.A	7.149.D	7.150.A	7.150.D	7.151.A	7.151.D	7.152.A	7.152.D	7.153.A	7.153.D	7.154.A	7.154.D	7.155.A	7.155.D	7.156.A	7.156.D	7.157.A	7.157.D	7.158.A	7.158.D	7.159.A	7.159.D	7.160.A	7.160.D	7.161.A	7.161.D	7.162.A	7.162.D	7.163.A	7.163.D	7.164.A	7.164.D	7.165.A	7.165.D	7.166.A	7.166.D	7.167.A	7.167.D	7.168.A	7.168.D	7.169.A	7.169.D	8.0.A	8.0.D	8.1.A	8.1.D	8.2.A	8.2.D	8.3.A	8.3.D	8.4.A	8.4.D	8.5.A	8.5.D	8.6.A	8.6.D	8.7.A	8.7.D	8.8.A	8.8.D	8.9.A	8.9.D	8.10.A	8.10.D	8.11.A	8.11.D	8.12.A	8.12.D	8.13.A	8.13.D	8.14.A	8.14.D	8.15.A	8.15.D	8.16.A	8.16.D	8.17.A	8.17.D	8.18.A	8.18.D	8.19.A	8.19.D	8.20.A	8.20.D	8.21.A	8.21.D	8.22.A	8.22.D	8.23.A	8.23.D	8.24.A	8.24.D	8.25.A	8.25.D	8.26.A	8.26.D	8.27.A	8.27.D	8.28.A	8.28.D	8.29.A	8.29.D	8.30.A	8.30.D	8.31.A	8.31.D	8.32.A	8.32.D	8.33.A	8.33.D	8.34.A	8.34.D	8.35.A	8.35.D	8.36.A	8.36.D	8.37.A	8.37.D	8.38.A	8.38.D	8.39.A	8.39.D	8.40.A	8.40.D	8.41.A	8.41.D	8.42.A	8.42.D	8.43.A	8.43.D	8.44.A	8.44.D	8.45.A	8.45.D	8.46.A	8.46.D	8.47.A	8.47.D	8.48.A	8.48.D	8.49.A	8.49.D	8.50.A	8.50.D	8.51.A	8.51.D	8.52.A	8.52.D	8.53.A	8.53.D	8.54.A	8.54.D	8.55.A	8.55.D	8.56.A	8.56.D	8.57.A	8.57.D	8.58.A	8.58.D	8.59.A	8.59.D	8.60.A	8.60.D	8.61.A	8.61.D	8.62.A	8.62.D	8.63.A	8.63.D	8.64.A	8.64.D	8.65.A	8.65.D	8.66.A	8.66.D	8.67.A	8.67.D	8.68.A	8.68.D	8.69.A	8.69.D	8.70.A	8.70.D	8.71.A	8.71.D	8.72.A	8.72.D	8.73.A	8.73.D	8.74.A	8.74.D	8.75.A	8.75.D	8.76.A	8.76.D	8.77.A	8.77.D	8.78.A	8.78.D	8.79.A	8.79.D	8.80.A	8.80.D	8.81.A	8.81.D	8.82.A	8.82.D	8.83.A	8.83.D	8.84.A	8.84.D	8.85.A	8.85.D	8.86.A	8.86.D	8.87.A	8.87.D	8.88.A	8.88.D	8.89.A	8.89.D	8.90.A	8.90.D	8.91.A	8.91.D	8.92.A	8.92.D	8.93.A	8.93.D	8.94.A	8.94.D	8.95.A	8.95.D	8.96.A	8.96.D	8.97.A	8.97.D	8.98.A	8.98.D	8.99.A	8.99.D	8.100.A	8.100.D	8.101.A	8.101.D	8.102.A	8.102.D	8.103.A	8.103.D	8.104.A	8.104.D	8.105.A	8.105.D	8.106.A	8.106.D	8.107.A	8.107.D	8.108.A	8.108.D	8.109.A	8.109.D	8.110.A	8.110.D	8.111.A	8.111.D	8.112.A	8.112.D	8.113.A	8.113.D	8.114.A	8.114.D	8.115.A	8.115.D	8.116.A	8.116.D	8.117.A	8.117.D	8.118.A	8.118.D	8.119.A	8.119.D	8.120.A	8.120.D	8.121.A	8.121.D	8.122.A	8.122.D	8.123.A	8.123.D	8.124.A	8.124.D	8.125.A	8.125.D	8.126.A	8.126.D	8.127.A	8.127.D	8.128.A	8.128.D	8.129.A	8.129.D	8.130.A	8.130.D	8.131.A	8.131.D	8.132.A	8.132.D	8.133.A	8.133.D	8.134.A	8.134.D	8.135.A	8.135.D	8.136.A	8.136.D	8.137.A	8.137.D	8.138.A	8.138.D	8.139.A	8.139.D	8.140.A	8.140.D	8.141.A	8.141.D	8.142.A	8.142.D	8.143.A	8.143.D	8.144.A	8.144.D	8.145.A	8.145.D	8.146.A	8.146.D	8.147.A	8.147.D	8.148.A	8.148.D	8.149.A	8.149.D	8.150.A	8.150.D	8.151.A	8.151.D	8.152.A	8.152.D	8.153.A	8.153.D	8.154.A	8.154.D	8.155.A	8.155.D	8.156.A	8.156.D	8.157.A	8.157.D	8.158.A	8.158.D	8.159.A	8.159.D	8.160.A	8.160.D	8.161.A	8.161.D	8.162.A	8.162.D	8.163.A	8.163.D	8.164.A	8.164.D	8.165.A	8.165.D	8.166.A	8.166.D	8.167.A	8.167.D	8.168.A	8.168.D	8.169.A	8.169.D	8.170.A	8.170.D	9.0.A	9.0.D	9.1.A	9.1.D	9.2.A	9.2.D	9.3.A	9.3.D	9.4.A	9.4.D	9.5.A	9.5.D	9.6.A	9.6.D	9.7.A	9.7.D	9.8.A	9.8.D	9.9.A	9.9.D	9.10.A	9.10.D	9.11.A	9.11.D	9.12.A	9.12.D	9.13.A	9.13.D	9.14.A	9.14.D	9.15.A	9.15.D	9.16.A	9.16.D	9.17.A	9.17.D	9.18.A	9.18.D	9.19.A	9.19.D	9.20.A	9.20.D	9.21.A	9.21.D	9.22.A	9.22.D	9.23.A	9.23.D	9.24.A	9.24.D	9.25.A	9.25.D	9.26.A	9.26.D	9.27.A	9.27.D	9.28.A	9.28.D	9.29.A	9.29.D	9.30.A	9.30.D	9.31.A	9.31.D	9.32.A	9.32.D	9.33.A	9.33.D	9.34.A	9.34.D	9.35.A	9.35.D	9.36.A	9.36.D	9.37.A	9.37.D	9.38.A	9.38.D	9.39.A	9.39.D	9.40.A	9.40.D	9.41.A	9.41.D	9.42.A	9.42.D	9.43.A	9.43.D	9.44.A	9.44.D	9.45.A	9.45.D	9.46.A	9.46.D	9.47.A	9.47.D	9.48.A	9.48.D	9.49.A	9.49.D	9.50.A	9.50.D	9.51.A	9.51.D	9.52.A	9.52.D	9.53.A	9.53.D	9.54.A	9.54.D	9.55.A	9.55.D	9.56.A	9.56.D	9.57.A	9.57.D	9.58.A	9.58.D	9.59.A	9.59.D	9.60.A	9.60.D	9.61.A	9.61.D	9.62.A	9.62.D	9.63.A	9.63.D	9.64.A	9.64.D	9.65.A	9.65.D	9.66.A	9.66.D	9.67.A	9.67.D	9.68.A	9.68.D	9.69.A	9.69.D	9.70.A	9.70.D	9.71.A	9.71.D	9.72.A	9.72.D	9.73.A	9.73.D	9.74.A	9.74.D	9.75.A	9.75.D	9.76.A	9.76.D	9.77.A	9.77.D	9.78.A	9.78.D	9.79.A	9.79.D	9.80.A	9.80.D	9.81.A	9.81.D	9.82.A	9.82.D	9.83.A	9.83.D	9.84.A	9.84.D	9.85.A	9.85.D	9.86.A	9.86.D	9.87.A	9.87.D	9.88.A	9.88.D	9.89.A	9.89.D	9.90.A	9.90.D	9.91.A	9.91.D	9.92.A	9.92.D	9.93.A	9.93.D	9.94.A	9.94.D	9.95.A	9.95.D	9.96.A	9.96.D	9.97.A	9.97.D	9.98.A	9.98.D	9.99.A	9.99.D	9.100.A	9.100.D	9.101.A	9.101.D	9.102.A	9.102.D	9.103.A	9.103.D	9.104.A	9.104.D	9.105.A	9.105.D	9.106.A	9.106.D	9.107.A	9.107.D	9.108.A	9.108.D	9.109.A	9.109.D	9.110.A	9.110.D	9.111.A	9.111.D	9.112.A	9.112.D	9.113.A	9.113.D	9.114.A	9.114.D	9.115.A	9.115.D	9.116.A	9.116.D	9.117.A	9.117.D	9.118.A	9.118.D	9.119.A	9.119.D	9.120.A	9.120.D	9.121.A	9.121.D	9.122.A	9.122.D	9.123.A	9.123.D	9.124.A	9.124.D	9.125.A	9.125.D	9.126.A	9.126.D	9.127.A	9.127.D	9.128.A	9.128.D	9.129.A	9.129.D	9.130.A	9.130.D	9.131.A	9.131.D	9.132.A	9.132.D	9.133.A	9.133.D	9.134.A	9.134.D	9.135.A	9.135.D	9.136.A	9.136.D	9.137.A	9.137.D	9.138.A	9.138.D	9.139.A	9.139.D	9.140.A	9.140.D	9.141.A	9.141.D	9.142.A	9.142.D	9.143.A	9.143.D	9.144.A	9.144.D	9.145.A	9.145.D	9.146.A	9.146.D	9.147.A	9.147.D	9.148.A	9.148.D	9.149.A	9.149.D	9.150.A	9.150.D	9.151.A	9.151.D	9.152.A	9.152.D	9.153.A	9.153.D	9.154.A	9.154.D	9.155.A	9.155.D	9.156.A	9.156.D	9.157.A	9.157.D	9.158.A	9.158.D	9.159.A	9.159.D	9.160.A	9.160.D	9.161.A	9.161.D	9.162.A	9.162.D	9.163.A	9.163.D	9.164.A	9.164.D	9.165.A	9.165.D	9.166.A	9.166.D	9.167.A	9.167.D	9.168.A	9.168.D	9.169.A	9.169.D	9.170.A	9.170.D	9.171.A	9.171.D	9.172.A	9.172.D	9.173.A	9.173.D	9.174.A	9.174.D	9.175.A	9.175.D	9.176.A	9.176.D	9.177.A	9.177.D	9.178.A	9.178.D	9.179.A	9.179.D	10.0.A	10.0.D	10.1.A	10.1.D	10.2.A	10.2.D	10.3.A	10.3.D	10.4.A	10.4.D	10.5.A	10.5.D	10.6.A	10.6.D	10.7.A	10.7.D	10.8.A	10.8.D	10.9.A	10.9.D	10.10.A	10.10.D	10.11.A	10.11.D	10.12.A	10.12.D	10.13.A	10.13.D	10.14.A	10.14.D	10.15.A	10.15.D	10.16.A	10.16.D	10.17.A	10.17.D	10.18.A	10.18.D	10.19.A	10.19.D	10.20.A	10.20.D	10.21.A	10.21.D	10.22.A	10.22.D	10.23.A	10.23.D	10.24.A	10.24.D	10.25.A	10.25.D	10.26.A	10.26.D	10.27.A	10.27.D	10.28.A	10.28.D	10.29.A	10.29.D	10.30.A	10.30.D	10.31.A	10.31.D	10.32.A	10.32.D	10.33.A	10.33.D	10.34.A	10.34.D	10.35.A	10.35.D	10.36.A	10.36.D	10.37.A	10.37.D	10.38.A	10.38.D	10.39.A	10.39.D	10.40.A	10.40.D	10.41.A	10.41.D	10.42.A	10.42.D	10.43.A	10.43.D	10.44.A	10.44.D	10.45.A	10.45.D	10.46.A	10.46.D	10.47.A	10.47.D	10.48.A	10.48.D	10.49.A	10.49.D	10.50.A	10.50.D	10.51.A	10.51.D	10.52.A	10.52.D	10.53.A	10.53.D	10.54.A	10.54.D	10.55.A	10.55.D	10.56.A	10.56.D	10.57.A	10.57.D	10.58.A	10.58.D	10.59.A	10.59.D	10.60.A	10.60.D	10.61.A	10.61.D	10.62.A	10.62.D	10.63.A	10.63.D	10.64.A	10.64.D	10.65.A	10.65.D	10.66.A	10.66.D	10.67.A	10.67.D	10.68.A	10.68.D	10.69.A	10.69.D	10.70.A	10.70.D	10.71.A	10.71.D	10.72.A	10.72.D	10.73.A	10.73.D	10.74.A	10.74.D	10.75.A	10.75.D	10.76.A	10.76.D	10.77.A	10.77.D	10.78.A	10.78.D	10.79.A	10.79.D	10.80.A	10.80.D	10.81.A	10.81.D	10.82.A	10.82.D	10.83.A	10.83.D	10.84.A	10.84.D	10.85.A	10.85.D	10.86.A	10.86.D	10.87.A	10.87.D	10.88.A	10.88.D	10.89.A	10.89.D	10.90.A	10.90.D	10.91.A	10.91.D	10.92.A	10.92.D	10.93.A	10.93.D	10.94.A	10.94.D	10.95.A	10.95.D	10.96.A	10.96.D	10.97.A	10.97.D	10.98.A	10.98.D	10.99.A	10.99.D	10.100.A	10.100.D	10.101.A	10.101.D	10.102.A	10.102.D	10.103.A	10.103.D	10.104.A	10.104.D	10.105.A	10.105.D	10.106.A	10.106.D	10.107.A	10.107.D	10.108.A	10.108.D	10.109.A	10.109.D	10.110.A	10.110.D	10.111.A	10.111.D	10.112.A	10.112.D	10.113.A	10.113.D	10.114.A	10.114.D	10.115.A	10.115.D	10.116.A	10.116.D	10.117.A	10.117.D	10.118.A	10.118.D	10.119.A	10.119.D	10.120.A	10.120.D	10.121.A	10.121.D	10.122.A	10.122.D	10.123.A	10.123.D	10.124.A	10.124.D	10.125.A	10.125.D	10.126.A	10.126.D	10.127.A	10.127.D	10.128.A	10.128.D	10.129.A	10.129.D	10.130.A	10.130.D	10.131.A	10.131.D	10.132.A	10.132.D	10.133.A	10.133.D	10.134.A	10.134.D	10.135.A	10.135.D	10.136.A	10.136.D	10.137.A	10.137.D	10.138.A	10.138.D	10.139.A	10.139.D	10.140.A	10.140.D	10.141.A	10.141.D	10.142.A	10.142.D	10.143.A	10.143.D	10.144.A	10.144.D	10.145.A	10.145.D	10.146.A	10.146.D	10.147.A	10.147.D	10.148.A	10.148.D	10.149.A	10.149.D	10.150.A	10.150.D	10.151.A	10.151.D	10.152.A	10.152.D	10.153.A	10.153.D	11.0.A	11.0.D	11.1.A	11.1.D	11.2.A	11.2.D	11.3.A	11.3.D	11.4.A	11.4.D	11.5.A	11.5.D	11.6.A	11.6.D	11.7.A	11.7.D	11.8.A	11.8.D	11.9.A	11.9.D	11.10.A	11.10.D	11.11.A	11.11.D	11.12.A	11.12.D	11.13.A	11.13.D	11.14.A	11.14.D	11.15.A	11.15.D	11.16.A	11.16.D	11.17.A	11.17.D	11.18.A	11.18.D	11.19.A	11.19.D	11.20.A	11.20.D	11.21.A	11.21.D	11.22.A	11.22.D	11.23.A	11.23.D	11.24.A	11.24.D	11.25.A	11.25.D	11.26.A	11.26.D	11.27.A	11.27.D	11.28.A	11.28.D	11.29.A	11.29.D	11.30.A	11.30.D	11.31.A	11.31.D	11.32.A	11.32.D	11.33.A	11.33.D	11.34.A	11.34.D	11.35.A	11.35.D	11.36.A	11.36.D	11.37.A	11.37.D	11.38.A	11.38.D	11.39.A	11.39.D	11.40.A	11.40.D	11.41.A	11.41.D	11.42.A	11.42.D	11.43.A	11.43.D	11.44.A	11.44.D	11.45.A	11.45.D	11.46.A	11.46.D	11.47.A	11.47.D	11.48.A	11.48.D	11.49.A	11.49.D	11.50.A	11.50.D	11.51.A	11.51.D	11.52.A	11.52.D	11.53.A	11.53.D	11.54.A	11.54.D	11.55.A	11.55.D	11.56.A	11.56.D	11.57.A	11.57.D	11.58.A	11.58.D	11.59.A	11.59.D	11.60.A	11.60.D	11.61.A	11.61.D	11.62.A	11.62.D	11.63.A	11.63.D	11.64.A	11.64.D	11.65.A	11.65.D	11.66.A	11.66.D	11.67.A	11.67.D	11.68.A	11.68.D	11.69.A	11.69.D	11.70.A	11.70.D	11.71.A	11.71.D	11.72.A	11.72.D	11.73.A	11.73.D	11.74.A	11.74.D	11.75.A	11.75.D	11.76.A	11.76.D	11.77.A	11.77.D	11.78.A	11.78.D	11.79.A	11.79.D	11.80.A	11.80.D	11.81.A	11.81.D	11.82.A	11.82.D	11.83.A	11.83.D	11.84.A	11.84.D	11.85.A	11.85.D	11.86.A	11.86.D	11.87.A	11.87.D	11.88.A	11.88.D	11.89.A	11.89.D	11.90.A	11.90.D	11.91.A	11.91.D	11.92.A	11.92.D	11.93.A	11.93.D	11.94.A	11.94.D	11.95.A	11.95.D	11.96.A	11.96.D	11.97.A	11.97.D	11.98.A	11.98.D	11.99.A	11.99.D	11.100.A	11.100.D	11.101.A	11.101.D	11.102.A	11.102.D	11.103.A	11.103.D	11.104.A	11.104.D	11.105.A	11.105.D	11.106.A	11.106.D	11.107.A	11.107.D	11.108.A	11.108.D	11.109.A	11.109.D	11.110.A	11.110.D	11.111.A	11.111.D	11.112.A	11.112.D	11.113.A	11.113.D	11.114.A	11.114.D	11.115.A	11.115.D	11.116.A	11.116.D	11.117.A	11.117.D	11.118.A	11.118.D	11.119.A	11.119.D	11.120.A	11.120.D	11.121.A	11.121.D	11.122.A	11.122.D	11.123.A	11.123.D	11.124.A	11.124.D	11.125.A	11.125.D	11.126.A	11.126.D	11.127.A	11.127.D	11.128.A	11.128.D	11.129.A	11.129.D	11.130.A	11.130.D	11.131.A	11.131.D	11.132.A	11.132.D	11.133.A	11.133.D	11.134.A	11.134.D	11.135.A	11.135.D	11.136.A	11.136.D	11.137.A	11.137.D	11.138.A	11.138.D	11.139.A	11.139.D	11.140.A	11.140.D	11.141.A	11.141.D	11.142.A	11.142.D	12.0.A	12.0.D	12.1.A	12.1.D	12.2.A	12.2.D	12.3.A	12.3.D	12.4.A	12.4.D	12.5.A	12.5.D	12.6.A	12.6.D	12.7.A	12.7.D	12.8.A	12.8.D	12.9.A	12.9.D	12.10.A	12.10.D	12.11.A	12.11.D	12.12.A	12.12.D	12.13.A	12.13.D	12.14.A	12.14.D	12.15.A	12.15.D	12.16.A	12.16.D	12.17.A	12.17.D	12.18.A	12.18.D	12.19.A	12.19.D	12.20.A	12.20.D	12.21.A	12.21.D	12.22.A	12.22.D	12.23.A	12.23.D	12.24.A	12.24.D	12.25.A	12.25.D	12.26.A	12.26.D	12.27.A	12.27.D	12.28.A	12.28.D	12.29.A	12.29.D	12.30.A	12.30.D	12.31.A	12.31.D	12.32.A	12.32.D	12.33.A	12.33.D	12.34.A	12.34.D	12.35.A	12.35.D	12.36.A	12.36.D	12.37.A	12.37.D	12.38.A	12.38.D	12.39.A	12.39.D	12.40.A	12.40.D	12.41.A	12.41.D	12.42.A	12.42.D	12.43.A	12.43.D	12.44.A	12.44.D	12.45.A	12.45.D	12.46.A	12.46.D	12.47.A	12.47.D	12.48.A	12.48.D	12.49.A	12.49.D	12.50.A	12.50.D	12.51.A	12.51.D	12.52.A	12.52.D	12.53.A	12.53.D	12.54.A	12.54.D	12.55.A	12.55.D	12.56.A	12.56.D	12.57.A	12.57.D	12.58.A	12.58.D	12.59.A	12.59.D	12.60.A	12.60.D	12.61.A	12.61.D	12.62.A	12.62.D	12.63.A	12.63.D	12.64.A	12.64.D	12.65.A	12.65.D	12.66.A	12.66.D	12.67.A	12.67.D	12.68.A	12.68.D	12.69.A	12.69.D	12.70.A	12.70.D	12.71.A	12.71.D	12.72.A	12.72.D	12.73.A	12.73.D	12.74.A	12.74.D	12.75.A	12.75.D	12.76.A	12.76.D	12.77.A	12.77.D	12.78.A	12.78.D	12.79.A	12.79.D	12.80.A	12.80.D	12.81.A	12.81.D	12.82.A	12.82.D	12.83.A	12.83.D	12.84.A	12.84.D	12.85.A	12.85.D	12.86.A	12.86.D	12.87.A	12.87.D	12.88.A	12.88.D	12.89.A	12.89.D	12.90.A	12.90.D	12.91.A	12.91.D	12.92.A	12.92.D	12.93.A	12.93.D	12.94.A	12.94.D	12.95.A	12.95.D	12.96.A	12.96.D	12.97.A	12.97.D	12.98.A	12.98.D	12.99.A	12.99.D	12.100.A	12.100.D	12.101.A	12.101.D	12.102.A	12.102.D	13.0.A	13.0.D	13.1.A	13.1.D	13.2.A	13.2.D	13.3.A	13.3.D	13.4.A	13.4.D	13.5.A	13.5.D	13.6.A	13.6.D	13.7.A	13.7.D	13.8.A	13.8.D	13.9.A	13.9.D	13.10.A	13.10.D	13.11.A	13.11.D	13.12.A	13.12.D	13.13.A	13.13.D	13.14.A	13.14.D	13.15.A	13.15.D	13.16.A	13.16.D	13.17.A	13.17.D	13.18.A	13.18.D	13.19.A	13.19.D	13.20.A	13.20.D	13.21.A	13.21.D	13.22.A	13.22.D	13.23.A	13.23.D	13.24.A	13.24.D	13.25.A	13.25.D	13.26.A	13.26.D	13.27.A	13.27.D	13.28.A	13.28.D	13.29.A	13.29.D	13.30.A	13.30.D	13.31.A	13.31.D	13.32.A	13.32.D	13.33.A	13.33.D	13.34.A	13.34.D	13.35.A	13.35.D	13.36.A	13.36.D	13.37.A	13.37.D	13.38.A	13.38.D	13.39.A	13.39.D	13.40.A	13.40.D	13.41.A	13.41.D	13.42.A	13.42.D	13.43.A	13.43.D	13.44.A	13.44.D	13.45.A	13.45.D	13.46.A	13.46.D	13.47.A	13.47.D	13.48.A	13.48.D	13.49.A	13.49.D	13.50.A	13.50.D	13.51.A	13.51.D	13.52.A	13.52.D	13.53.A	13.53.D	13.54.A	13.54.D	13.55.A	13.55.D	13.56.A	13.56.D	13.57.A	13.57.D	13.58.A	13.58.D	13.59.A	13.59.D	13.60.A	13.60.D	13.61.A	13.61.D	13.62.A	13.62.D	13.63.A	13.63.D	13.64.A	13.64.D	13.65.A	13.65.D	13.66.A	13.66.D	13.67.A	13.67.D	13.68.A	13.68.D	13.69.A	13.69.D	13.70.A	13.70.D	13.71.A	13.71.D	13.72.A	13.72.D	13.73.A	13.73.D	13.74.A	13.74.D	13.75.A	13.75.D	13.76.A	13.76.D	13.77.A	13.77.D	13.78.A	13.78.D	13.79.A	13.79.D	13.80.A	13.80.D	13.81.A	13.81.D	13.82.A	13.82.D	13.83.A	13.83.D	13.84.A	13.84.D	13.85.A	13.85.D	13.86.A	13.86.D	13.87.A	13.87.D	13.88.A	13.88.D	13.89.A	13.89.D	13.90.A	13.90.D	13.91.A	13.91.D	13.92.A	13.92.D	13.93.A	13.93.D	13.94.A	13.94.D	13.95.A	13.95.D	13.96.A	13.96.D	13.97.A	13.97.D	13.98.A	13.98.D	13.99.A	13.99.D	13.100.A	13.100.D	13.101.A	13.101.D	13.102.A	13.102.D	13.103.A	13.103.D	13.104.A	13.104.D	13.105.A	13.105.D	13.106.A	13.106.D	13.107.A	13.107.D	13.108.A	13.108.D	13.109.A	13.109.D	13.110.A	13.110.D	13.111.A	13.111.D	13.112.A	13.112.D	13.113.A	13.113.D	13.114.A	13.114.D	13.115.A	13.115.D	13.116.A	13.116.D	13.117.A	13.117.D	13.118.A	13.118.D	13.119.A	13.119.D	13.120.A	13.120.D	13.121.A	13.121.D	13.122.A	13.122.D	13.123.A	13.123.D	13.124.A	13.124.D	13.125.A	13.125.D	13.126.A	13.126.D	13.127.A	13.127.D	13.128.A	13.128.D	13.129.A	13.129.D	13.130.A	13.130.D	13.131.A	13.131.D	13.132.A	13.132.D	13.133.A	13.133.D	13.134.A	13.134.D	13.135.A	13.135.D	13.136.A	13.136.D	13.137.A	13.137.D	13.138.A	13.138.D	13.139.A	13.139.D	13.140.A	13.140.D	13.141.A	13.141.D	13.142.A	13.142.D	13.143.A	13.143.D	13.144.A	13.144.D	13.145.A	13.145.D	13.146.A	13.146.D	13.147.A	13.147.D	13.148.A	13.148.D	13.149.A	13.149.D	13.150.A	13.150.D	13.151.A	13.151.D	13.152.A	13.152.D	13.153.A	13.153.D	13.154.A	13.154.D	13.155.A	13.155.D	13.156.A	13.156.D	13.157.A	13.157.D	13.158.A	13.158.D	13.159.A	13.159.D	13.160.A	13.160.D	13.161.A	13.161.D	13.162.A	13.162.D	13.163.A	13.163.D	13.164.A	13.164.D	13.165.A	13.165.D	13.166.A	13.166.D	13.167.A	13.167.D	13.168.A	13.168.D	14.0.A	14.0.D	14.1.A	14.1.D	14.2.A	14.2.D	14.3.A	14.3.D	14.4.A	14.4.D	14.5.A	14.5.D	14.6.A	14.6.D	14.7.A	14.7.D	14.8.A	14.8.D	14.9.A	14.9.D	14.10.A	14.10.D	14.11.A	14.11.D	14.12.A	14.12.D	14.13.A	14.13.D	14.14.A	14.14.D	14.15.A	14.15.D	14.16.A	14.16.D	14.17.A	14.17.D	14.18.A	14.18.D	14.19.A	14.19.D	14.20.A	14.20.D	14.21.A	14.21.D	14.22.A	14.22.D	14.23.A	14.23.D	14.24.A	14.24.D	14.25.A	14.25.D	14.26.A	14.26.D	14.27.A	14.27.D	14.28.A	14.28.D	14.29.A	14.29.D	14.30.A	14.30.D	14.31.A	14.31.D	14.32.A	14.32.D	14.33.A	14.33.D	14.34.A	14.34.D	14.35.A	14.35.D	14.36.A	14.36.D	14.37.A	14.37.D	14.38.A	14.38.D	14.39.A	14.39.D	14.40.A	14.40.D	14.41.A	14.41.D	14.42.A	14.42.D	14.43.A	14.43.D	14.44.A	14.44.D	14.45.A	14.45.D	14.46.A	14.46.D	14.47.A	14.47.D	14.48.A	14.48.D	14.49.A	14.49.D	14.50.A	14.50.D	14.51.A	14.51.D	14.52.A	14.52.D	14.53.A	14.53.D	14.54.A	14.54.D	14.55.A	14.55.D	14.56.A	14.56.D	14.57.A	14.57.D	14.58.A	14.58.D	14.59.A	14.59.D	14.60.A	14.60.D	14.61.A	14.61.D	14.62.A	14.62.D	14.63.A	14.63.D	14.64.A	14.64.D	14.65.A	14.65.D	14.66.A	14.66.D	14.67.A	14.67.D	14.68.A	14.68.D	14.69.A	14.69.D	14.70.A	14.70.D	14.71.A	14.71.D	14.72.A	14.72.D	14.73.A	14.73.D	14.74.A	14.74.D	14.75.A	14.75.D	14.76.A	14.76.D	14.77.A	14.77.D	14.78.A	14.78.D	14.79.A	14.79.D	14.80.A	14.80.D	14.81.A	14.81.D	14.82.A	14.82.D	14.83.A	14.83.D	14.84.A	14.84.D	14.85.A	14.85.D	14.86.A	14.86.D	14.87.A	14.87.D	14.88.A	14.88.D	14.89.A	14.89.D	14.90.A	14.90.D	14.91.A	14.91.D	14.92.A	14.92.D	14.93.A	14.93.D	14.94.A	14.94.D	14.95.A	14.95.D	14.96.A	14.96.D	14.97.A	14.97.D	14.98.A	14.98.D	14.99.A	14.99.D	14.100.A	14.100.D	14.101.A	14.101.D	14.102.A	14.102.D	14.103.A	14.103.D	14.104.A	14.104.D	14.105.A	14.105.D	14.106.A	14.106.D	14.107.A	14.107.D	14.108.A	14.108.D	14.109.A	14.109.D	14.110.A	14.110.D	14.111.A	14.111.D	14.112.A	14.112.D	14.113.A	14.113.D	14.114.A	14.114.D	14.115.A	14.115.D	14.116.A	14.116.D	14.117.A	14.117.D	14.118.A	14.118.D	14.119.A	14.119.D	14.120.A	14.120.D	14.121.A	14.121.D	14.122.A	14.122.D	14.123.A	14.123.D	14.124.A	14.124.D	14.125.A	14.125.D	14.126.A	14.126.D	14.127.A	14.127.D	14.128.A	14.128.D	14.129.A	14.129.D	15.0.A	15.0.D	15.1.A	15.1.D	15.2.A	15.2.D	15.3.A	15.3.D	15.4.A	15.4.D	15.5.A	15.5.D	15.6.A	15.6.D	15.7.A	15.7.D	15.8.A	15.8.D	15.9.A	15.9.D	15.10.A	15.10.D	15.11.A	15.11.D	15.12.A	15.12.D	15.13.A	15.13.D	15.14.A	15.14.D	15.15.A	15.15.D	15.16.A	15.16.D	15.17.A	15.17.D	15.18.A	15.18.D	15.19.A	15.19.D	15.20.A	15.20.D	15.21.A	15.21.D	15.22.A	15.22.D	15.23.A	15.23.D	15.24.A	15.24.D	15.25.A	15.25.D	15.26.A	15.26.D	15.27.A	15.27.D	15.28.A	15.28.D	15.29.A	15.29.D	15.30.A	15.30.D	15.31.A	15.31.D	15.32.A	15.32.D	15.33.A	15.33.D	15.34.A	15.34.D	15.35.A	15.35.D	15.36.A	15.36.D	15.37.A	15.37.D	15.38.A	15.38.D	15.39.A	15.39.D	15.40.A	15.40.D	15.41.A	15.41.D	15.42.A	15.42.D	15.43.A	15.43.D	15.44.A	15.44.D	15.45.A	15.45.D	15.46.A	15.46.D	15.47.A	15.47.D	15.48.A	15.48.D	15.49.A	15.49.D	15.50.A	15.50.D	15.51.A	15.51.D	15.52.A	15.52.D	15.53.A	15.53.D	15.54.A	15.54.D	15.55.A	15.55.D	15.56.A	15.56.D	15.57.A	15.57.D	15.58.A	15.58.D	15.59.A	15.59.D	15.60.A	15.60.D	15.61.A	15.61.D	15.62.A	15.62.D	15.63.A	15.63.D	15.64.A	15.64.D	15.65.A	15.65.D	15.66.A	15.66.D	15.67.A	15.67.D	15.68.A	15.68.D	15.69.A	15.69.D	15.70.A	15.70.D	15.71.A	15.71.D	15.72.A	15.72.D	15.73.A	15.73.D	15.74.A	15.74.D	15.75.A	15.75.D	15.76.A	15.76.D	15.77.A	15.77.D	15.78.A	15.78.D	15.79.A	15.79.D	15.80.A	15.80.D	15.81.A	15.81.D	15.82.A	15.82.D	15.83.A	15.83.D	15.84.A	15.84.D	15.85.A	15.85.D	15.86.A	15.86.D	15.87.A	15.87.D	15.88.A	15.88.D	15.89.A	15.89.D	15.90.A	15.90.D	15.91.A	15.91.D	15.92.A	15.92.D	15.93.A	15.93.D	15.94.A	15.94.D	15.95.A	15.95.D	15.96.A	15.96.D	15.97.A	15.97.D	15.98.A	15.98.D	15.99.A	15.99.D	15.100.A	15.100.D	15.101.A	15.101.D	15.102.A	15.102.D	15.103.A	15.103.D	15.104.A	15.104.D	15.105.A	15.105.D	15.106.A	15.106.D	15.107.A	15.107.D	15.108.A	15.108.D	15.109.A	15.109.D	15.110.A	15.110.D	15.111.A	15.111.D	15.112.A	15.112.D	15.113.A	15.113.D	15.114.A	15.114.D	15.115.A	15.115.D	15.116.A	15.116.D	15.117.A	15.117.D	15.118.A	15.118.D	15.119.A	15.119.D	15.120.A	15.120.D	15.121.A	15.121.D	15.122.A	15.122.D	15.123.A	15.123.D	15.124.A	15.124.D	15.125.A	15.125.D	15.126.A	15.126.D	15.127.A	15.127.D	15.128.A	15.128.D	15.129.A	15.129.D	15.130.A	15.130.D	15.131.A	15.131.D	15.132.A	15.132.D	15.133.A	15.133.D	15.134.A	15.134.D	15.135.A	15.135.D	15.136.A	15.136.D	15.137.A	15.137.D	15.138.A	15.138.D	15.139.A	15.139.D	15.140.A	15.140.D	15.141.A	15.141.D	15.142.A	15.142.D	15.143.A	15.143.D	15.144.A	15.144.D	15.145.A	15.145.D	15.146.A	15.146.D	15.147.A	15.147.D	15.148.A	15.148.D	15.149.A	15.149.D	15.150.A	15.150.D	15.151.A	15.151.D	15.152.A	15.152.D	15.153.A	15.153.D	15.154.A	15.154.D	15.155.A	15.155.D	15.156.A	15.156.D	16.0.A	16.0.D	16.1.A	16.1.D	16.2.A	16.2.D	16.3.A	16.3.D	16.4.A	16.4.D	16.5.A	16.5.D	16.6.A	16.6.D	16.7.A	16.7.D	16.8.A	16.8.D	16.9.A	16.9.D	16.10.A	16.10.D	16.11.A	16.11.D	16.12.A	16.12.D	16.13.A	16.13.D	16.14.A	16.14.D	16.15.A	16.15.D	16.16.A	16.16.D	16.17.A	16.17.D	16.18.A	16.18.D	16.19.A	16.19.D	16.20.A	16.20.D	16.21.A	16.21.D	16.22.A	16.22.D	16.23.A	16.23.D	16.24.A	16.24.D	16.25.A	16.25.D	16.26.A	16.26.D	16.27.A	16.27.D	16.28.A	16.28.D	16.29.A	16.29.D	16.30.A	16.30.D	16.31.A	16.31.D	16.32.A	16.32.D	16.33.A	16.33.D	16.34.A	16.34.D	16.35.A	16.35.D	16.36.A	16.36.D	16.37.A	16.37.D	16.38.A	16.38.D	16.39.A	16.39.D	16.40.A	16.40.D	16.41.A	16.41.D	16.42.A	16.42.D	16.43.A	16.43.D	16.44.A	16.44.D	16.45.A	16.45.D	16.46.A	16.46.D	16.47.A	16.47.D	16.48.A	16.48.D	16.49.A	16.49.D	16.50.A	16.50.D	16.51.A	16.51.D	16.52.A	16.52.D	16.53.A	16.53.D	16.54.A	16.54.D	16.55.A	16.55.D	16.56.A	16.56.D	16.57.A	16.57.D	16.58.A	16.58.D	16.59.A	16.59.D	16.60.A	16.60.D	16.61.A	16.61.D	16.62.A	16.62.D	16.63.A	16.63.D	16.64.A	16.64.D	16.65.A	16.65.D	16.66.A	16.66.D	16.67.A	16.67.D	16.68.A	16.68.D	16.69.A	16.69.D	16.70.A	16.70.D	16.71.A	16.71.D	16.72.A	16.72.D	16.73.A	16.73.D	16.74.A	16.74.D	16.75.A	16.75.D	16.76.A	16.76.D	16.77.A	16.77.D	16.78.A	16.78.D	16.79.A	16.79.D	16.80.A	16.80.D	16.81.A	16.81.D	16.82.A	16.82.D	16.83.A	16.83.D	16.84.A	16.84.D	16.85.A	16.85.D	16.86.A	16.86.D	16.87.A	16.87.D	16.88.A	16.88.D	16.89.A	16.89.D	16.90.A	16.90.D	16.91.A	16.91.D	16.92.A	16.92.D	16.93.A	16.93.D	16.94.A	16.94.D	16.95.A	16.95.D	16.96.A	16.96.D	16.97.A	16.97.D	16.98.A	16.98.D	16.99.A	16.99.D	16.100.A	16.100.D	16.101.A	16.101.D	16.102.A	16.102.D	16.103.A	16.103.D	16.104.A	16.104.D	16.105.A	16.105.D	16.106.A	16.106.D	16.107.A	16.107.D	16.108.A	16.108.D	16.109.A	16.109.D	16.110.A	16.110.D	16.111.A	16.111.D	16.112.A	16.112.D	16.113.A	16.113.D	16.114.A	16.114.D	16.115.A	16.115.D	16.116.A	16.116.D	16.117.A	16.117.D	16.118.A	16.118.D	16.119.A	16.119.D	16.120.A	16.120.D	16.121.A	16.121.D	16.122.A	16.122.D	16.123.A	16.123.D	16.124.A	16.124.D	17.0.A	17.0.D	17.1.A	17.1.D	17.2.A	17.2.D	17.3.A	17.3.D	17.4.A	17.4.D	17.5.A	17.5.D	17.6.A	17.6.D	17.7.A	17.7.D	17.8.A	17.8.D	17.9.A	17.9.D	17.10.A	17.10.D	17.11.A	17.11.D	17.12.A	17.12.D	17.13.A	17.13.D	17.14.A	17.14.D	17.15.A	17.15.D	17.16.A	17.16.D	17.17.A	17.17.D	17.18.A	17.18.D	17.19.A	17.19.D	17.20.A	17.20.D	17.21.A	17.21.D	17.22.A	17.22.D	17.23.A	17.23.D	17.24.A	17.24.D	17.25.A	17.25.D	17.26.A	17.26.D	17.27.A	17.27.D	17.28.A	17.28.D	17.29.A	17.29.D	17.30.A	17.30.D	17.31.A	17.31.D	17.32.A	17.32.D	17.33.A	17.33.D	17.34.A	17.34.D	17.35.A	17.35.D	17.36.A	17.36.D	17.37.A	17.37.D	17.38.A	17.38.D	17.39.A	17.39.D	17.40.A	17.40.D	17.41.A	17.41.D	17.42.A	17.42.D	17.43.A	17.43.D	17.44.A	17.44.D	17.45.A	17.45.D	17.46.A	17.46.D	17.47.A	17.47.D	17.48.A	17.48.D	17.49.A	17.49.D	17.50.A	17.50.D	17.51.A	17.51.D	17.52.A	17.52.D	17.53.A	17.53.D	17.54.A	17.54.D	17.55.A	17.55.D	17.56.A	17.56.D	17.57.A	17.57.D	17.58.A	17.58.D	17.59.A	17.59.D	17.60.A	17.60.D	17.61.A	17.61.D	17.62.A	17.62.D	17.63.A	17.63.D	17.64.A	17.64.D	17.65.A	17.65.D	17.66.A	17.66.D	17.67.A	17.67.D	17.68.A	17.68.D	17.69.A	17.69.D	17.70.A	17.70.D	17.71.A	17.71.D	17.72.A	17.72.D	17.73.A	17.73.D	17.74.A	17.74.D	17.75.A	17.75.D	17.76.A	17.76.D	17.77.A	17.77.D	17.78.A	17.78.D	17.79.A	17.79.D	17.80.A	17.80.D	17.81.A	17.81.D	17.82.A	17.82.D	17.83.A	17.83.D	17.84.A	17.84.D	17.85.A	17.85.D	17.86.A	17.86.D	17.87.A	17.87.D	17.88.A	17.88.D	17.89.A	17.89.D	17.90.A	17.90.D	17.91.A	17.91.D	17.92.A	17.92.D	17.93.A	17.93.D	17.94.A	17.94.D	17.95.A	17.95.D	17.96.A	17.96.D	17.97.A	17.97.D	17.98.A	17.98.D	17.99.A	17.99.D	17.100.A	17.100.D	17.101.A	17.101.D	17.102.A	17.102.D	17.103.A	17.103.D	17.104.A	17.104.D	17.105.A	17.105.D	17.106.A	17.106.D	17.107.A	17.107.D	17.108.A	17.108.D	17.109.A	17.109.D	17.110.A	17.110.D	17.111.A	17.111.D	17.112.A	17.112.D	18.0.A	18.0.D	18.1.A	18.1.D	18.2.A	18.2.D	18.3.A	18.3.D	18.4.A	18.4.D	18.5.A	18.5.D	18.6.A	18.6.D	18.7.A	18.7.D	18.8.A	18.8.D	18.9.A	18.9.D	18.10.A	18.10.D	18.11.A	18.11.D	18.12.A	18.12.D	18.13.A	18.13.D	18.14.A	18.14.D	18.15.A	18.15.D	18.16.A	18.16.D	18.17.A	18.17.D	18.18.A	18.18.D	18.19.A	18.19.D	18.20.A	18.20.D	18.21.A	18.21.D	18.22.A	18.22.D	18.23.A	18.23.D	18.24.A	18.24.D	18.25.A	18.25.D	18.26.A	18.26.D	18.27.A	18.27.D	18.28.A	18.28.D	18.29.A	18.29.D	18.30.A	18.30.D	18.31.A	18.31.D	18.32.A	18.32.D	18.33.A	18.33.D	18.34.A	18.34.D	18.35.A	18.35.D	18.36.A	18.36.D	18.37.A	18.37.D	18.38.A	18.38.D	18.39.A	18.39.D	18.40.A	18.40.D	18.41.A	18.41.D	18.42.A	18.42.D	18.43.A	18.43.D	18.44.A	18.44.D	18.45.A	18.45.D	18.46.A	18.46.D	18.47.A	18.47.D	18.48.A	18.48.D	18.49.A	18.49.D	18.50.A	18.50.D	18.51.A	18.51.D	18.52.A	18.52.D	18.53.A	18.53.D	18.54.A	18.54.D	18.55.A	18.55.D	18.56.A	18.56.D	18.57.A	18.57.D	18.58.A	18.58.D	18.59.A	18.59.D	18.60.A	18.60.D	18.61.A	18.61.D	18.62.A	18.62.D	18.63.A	18.63.D	18.64.A	18.64.D	18.65.A	18.65.D	18.66.A	18.66.D	18.67.A	18.67.D	18.68.A	18.68.D	18.69.A	18.69.D	18.70.A	18.70.D	18.71.A	18.71.D	18.72.A	18.72.D	18.73.A	18.73.D	18.74.A	18.74.D	18.75.A	18.75.D	18.76.A	18.76.D	18.77.A	18.77.D	18.78.A	18.78.D	18.79.A	18.79.D	18.80.A	18.80.D	18.81.A	18.81.D	18.82.A	18.82.D	18.83.A	18.83.D	18.84.A	18.84.D	18.85.A	18.85.D	18.86.A	18.86.D	18.87.A	18.87.D	18.88.A	18.88.D	18.89.A	18.89.D	18.90.A	18.90.D	18.91.A	18.91.D
205	0	0.999999	0.028738	0.967656	0.057298	0.935929	0.085699	0.904775	0.113956	0.874153	0.142091	0.844024	0.170119	0.814344	0.19806	0.785078	0.225932	0.756185	0.253752	0.727626	0.281536	0.699365	0.309304	0.671365	0.337072	0.643588	0.364859	0.615999	0.392683	0.588561	0.420558	0.561238	0.448505	0.533996	0.476539	0.506797	0.504679	0.479607	0.532941	0.452391	0.561345	0.425113	0.589907	0.397737	0.618644	0.370227	0.647573	0.342549	0.676715	0.314665	0.706085	0.286539	0.735702	0.258135	0.765585	0.229414	0.79575	0.200338	0.826216	0.17087	0.857002	0.14097	0.888126	0.1106	0.919608	0.079717	0.951466	0.048282	0.98372	0.016252	0.998321	0.001678	0.995282	0.004709	0.992664	0.007314	0.990468	0.009496	0.988692	0.011258	0.987335	0.012602	0.986395	0.013533	0.985873	0.014049	0.985769	0.014151	0.986082	0.013842	0.986813	0.01312	0.987961	0.011982	0.989527	0.010429	0.991514	0.008458	0.993921	0.006064	0.996749	0.003247	1	0	0.976882	0.023032	0.954197	0.045487	0.93194	0.067415	0.910107	0.088864	0.888692	0.109882	0.86769	0.130515	0.847098	0.150808	0.826913	0.170809	0.807128	0.190562	0.787744	0.210111	0.768755	0.229504	0.750159	0.248781	0.731951	0.267989	0.697922	0.301205	0.663295	0.334812	0.6289	0.36811	0.594722	0.401146	0.560741	0.433967	0.526942	0.466619	0.493307	0.499148	0.459817	0.531601	0.426456	0.564022	0.393208	0.596457	0.360054	0.628953	0.326977	0.661554	0.29396	0.694306	0.260987	0.727257	0.228039	0.760451	0.1951	0.793936	0.16215	0.82776	0.129176	0.86197	0.096159	0.896614	0.06308	0.931743	0.029923	0.967405	0.000965	0.998984	0.010296	0.989173	0.019048	0.979975	0.027231	0.971379	0.034856	0.963374	0.041933	0.955949	0.04847	0.949093	0.054475	0.942797	0.059955	0.937054	0.064918	0.931854	0.06937	0.927192	0.073315	0.92306	0.076761	0.919455	0.079709	0.91637	0.082164	0.913801	0.084129	0.911744	0.085607	0.910198	0.0866	0.909161	0.087107	0.908629	0.087132	0.908604	0.086672	0.909084	0.085728	0.910072	0.084299	0.911567	0.082382	0.913572	0.079976	0.916089	0.077077	0.919123	0.073683	0.922677	0.069787	0.926755	0.065386	0.931364	0.060475	0.936509	0.055046	0.942199	0.049094	0.948438	0.042611	0.955237	0.035589	0.962605	0.028019	0.970552	0.019892	0.979089	0.011197	0.988225	0.001925	0.997975	0.00273	0.997096	0.005639	0.994003	0.007993	0.991501	0.009794	0.989588	0.011043	0.988261	0.011742	0.987518	0.011893	0.987357	0.011496	0.987779	0.010548	0.988786	0.009052	0.990377	0.007003	0.992555	0.0044	0.995322	0.001239	0.998683	0.000713	0.998632	0.001625	0.996886	0.002312	0.995571	0.002776	0.994683	0.003016	0.994224	0.003032	0.994192	0.002826	0.994587	0.002396	0.99541	0.001743	0.996661	0.000865	0.998343	0.006635	0.992332	0.039799	0.954437	0.072954	0.917248	0.106114	0.880705	0.139292	0.844754	0.172505	0.809336	0.205765	0.774398	0.239088	0.739886	0.272487	0.705746	0.305975	0.671923	0.33957	0.638368	0.373284	0.605026	0.407132	0.571848	0.441127	0.538781	0.475286	0.505774	0.509623	0.472776	0.544151	0.439735	0.578886	0.406602	0.613843	0.373323	0.649037	0.339849	0.684482	0.306126	0.720193	0.272103	0.756187	0.237726	0.792477	0.202944	0.82908	0.1677	0.86601	0.131942	0.903285	0.095613	0.94092	0.058656	0.978929	0.021015	0.997653	0.002346	0.992791	0.007199	0.98841	0.011562	0.984508	0.015442	0.981081	0.018844	0.978127	0.021772	0.975644	0.02423	0.97363	0.026223	0.972083	0.027752	0.971002	0.02882	0.970386	0.029429	0.970235	0.029577	0.970549	0.029268	0.971327	0.028499	0.972571	0.02727	0.974282	0.025578	0.976459	0.023423	0.979107	0.020801	0.982226	0.017707	0.985819	0.014139	0.989888	0.01009	0.994438	0.005556	0.99947	0.00053	0.783339	0.19491	0.798815	0.182459	0.814626	0.169499	0.830781	0.156012	0.847287	0.141974	0.864154	0.127362	0.881388	0.112154	0.899	0.096326	0.916997	0.079851	0.935389	0.062705	0.954185	0.044859	0.973394	0.026284	0.993027	0.006951	0.996097	0.0039	0.990498	0.009484	0.985387	0.014571	0.98076	0.019168	0.976612	0.023281	0.972942	0.026914	0.969745	0.030075	0.96702	0.032766	0.964764	0.034992	0.962974	0.036756	0.961651	0.038059	0.960793	0.038904	0.960399	0.039292	0.960468	0.039224	0.961001	0.038698	0.962	0.037717	0.963463	0.036275	0.965391	0.034373	0.967788	0.032008	0.970654	0.029176	0.973993	0.025874	0.977807	0.022097	0.982098	0.01784	0.986869	0.013097	0.992126	0.007861	0.997873	0.002127	0.99748	0.002516	0.993935	0.006048	0.990786	0.009172	0.988033	0.011896	0.985676	0.014222	0.983713	0.016155	0.982143	0.017698	0.980966	0.018852	0.980183	0.019621	0.979791	0.020005	0.979791	0.020005	0.980183	0.019621	0.980966	0.018852	0.982143	0.017698	0.983713	0.016155	0.985676	0.014222	0.988033	0.011896	0.990786	0.009172	0.993935	0.006048	0.99748	0.002516	0.983211	0.016775	0.935514	0.064283	0.888201	0.111215	0.841243	0.157634	0.794611	0.203603	0.748277	0.249182	0.702215	0.29443	0.656395	0.339407	0.61079	0.384173	0.565372	0.428787	0.520115	0.473308	0.47499	0.517794	0.429971	0.562303	0.385028	0.606894	0.340137	0.651625	0.295267	0.696556	0.250394	0.741744	0.205488	0.787252	0.160523	0.833137	0.11547	0.879462	0.070303	0.926288	0.024992	0.973675	0.000649	0.998923	0.001884	0.996876	0.002833	0.995304	0.003499	0.994201	0.003881	0.993569	0.00398	0.993405	0.003795	0.993709	0.003328	0.994482	0.002578	0.995726	0.001543	0.997441	0.000223	0.999631	0.001267	0.996005	0.002414	0.99177	0.003194	0.988033	0.003605	0.984785	0.003652	0.982022	0.003334	0.979737	0.002652	0.977928	0.001606	0.976588	0.000198	0.975716	-0.001635	0.975195	-0.004169	0.974077	-0.006713	0.973337	-0.009265	0.972973	-0.011827	0.972984	-0.014402	0.973372	-0.016939	0.974019	-0.019251	0.974703	-0.021429	0.975779	-0.018978	0.972949	0.00178	0.953382	0.022969	0.934264	0.044594	0.915538	0.066655	0.897144	0.089157	0.879026	0.112102	0.861124	0.136375	0.842459	0.17766	0.80624	0.21913	0.769861	0.2608	0.733253	0.30268	0.696342	0.33591	0.660856	0.367203	0.626259	0.398789	0.592124	0.430672	0.558381	0.462859	0.524955	0.495357	0.491775	0.52817	0.45877	0.561306	0.42587	0.594771	0.393002	0.628573	0.360097	0.662717	0.327083	0.697213	0.293891	0.732066	0.260447	0.767285	0.226682	0.802879	0.192521	0.838854	0.157894	0.875219	0.122727	0.911983	0.086943	0.949155	0.050469	0.986744	0.01323	0.997605	0.002393	0.99425	0.005734	0.991298	0.008666	0.988745	0.011193	0.986592	0.013321	0.984837	0.015052	0.983479	0.016389	0.982518	0.017334	0.981953	0.01789	0.981785	0.018055	0.982013	0.017831	0.982637	0.017218	0.983658	0.016214	0.985074	0.014818	0.98689	0.013027	0.989102	0.01084	0.991715	0.008252	0.994727	0.005259	0.998142	0.001857	-0.999987	6e-06	-0.912485	0.083686	-0.825374	0.15938	-0.738629	0.227215	-0.652211	0.287313	-0.566081	0.339778	-0.480202	0.384706	-0.394535	0.422173	-0.309042	0.452247	-0.223687	0.474983	-0.138429	0.490419	-0.053233	0.498583	0.03194	0.49949	0.117125	0.493141	0.202365	0.479525	0.287692	0.458617	0.373147	0.430382	0.458767	0.394768	0.54459	0.351714	0.630653	0.301141	0.716995	0.242961	0.803655	0.177071	0.890671	0.103353	0.978081	0.021679	0.989178	0.010812	0.975252	0.024694	0.961887	0.037983	0.949069	0.050697	0.936785	0.062853	0.92502	0.074468	0.913763	0.085558	0.903	0.096136	0.892722	0.106218	0.882915	0.115818	0.873569	0.124947	0.864675	0.133618	0.856224	0.141844	0.848203	0.149635	0.840609	0.157002	0.833429	0.163952	0.826657	0.170499	0.820287	0.176648	0.814311	0.182409	0.808721	0.187789	0.803513	0.192797	0.798681	0.197437	0.79422	0.201716	0.790124	0.205641	0.78639	0.209215	0.783013	0.212446	0.77999	0.215334	0.777317	0.217887	0.774992	0.220106	0.773013	0.221995	0.771376	0.223556	0.770081	0.224791	0.769125	0.225702	0.768508	0.226289	0.768229	0.226555	0.768288	0.226499	0.768686	0.22612	0.769421	0.225419	0.770495	0.224395	0.77191	0.223046	0.773667	0.221371	0.775767	0.219367	0.778214	0.217031	0.781008	0.214362	0.784154	0.211354	0.787656	0.208004	0.791517	0.204307	0.795739	0.200259	0.80033	0.195854	0.805292	0.191086	0.810633	0.185949	0.816358	0.180436	0.822472	0.174541	0.828981	0.168253	0.835895	0.161567	0.843219	0.15447	0.850962	0.146957	0.859132	0.139015	0.867737	0.130635	0.876788	0.121804	0.886294	0.112512	0.896265	0.102746	0.906712	0.09249	0.917647	0.081735	0.92908	0.070463	0.941025	0.058662	0.953494	0.046312	0.966502	0.033398	0.980061	0.019904	0.994188	0.00581	0.999939	6.1e-05	0.99808	0.00192	0.994681	0.005317	0.99187	0.008126	0.989641	0.010352	0.987993	0.011997	0.986925	0.013064	0.986434	0.013555	0.98652	0.013468	0.987185	0.012805	0.988427	0.011565	0.990248	0.009746	0.992651	0.007345	0.995639	0.004359	0.999214	0.000785	0.963249	0.036685	0.91768	0.082004	0.872492	0.126783	0.827656	0.171078	0.783143	0.214949	0.738924	0.258452	0.69497	0.301642	0.651252	0.344577	0.607741	0.387311	0.564408	0.4299	0.521226	0.472398	0.478166	0.514862	0.435198	0.557343	0.392296	0.599899	0.349429	0.642584	0.306571	0.685453	0.263691	0.728561	0.220762	0.771964	0.177755	0.815719	0.134642	0.859881	0.091393	0.904508	0.047979	0.949659	0.004372	0.995392	-0.003298	0.993558	-0.006656	0.987022	-0.009694	0.98113	-0.012413	0.975873	-0.014817	0.971243	-0.016906	0.967233	-0.018682	0.963836	-0.020146	0.961048	-0.021298	0.958864	-0.022139	0.957281	-0.022669	0.956296	-0.022888	0.955909	-0.022795	0.956117	-0.022391	0.956922	-0.021672	0.958326	-0.020638	0.96033	-0.019288	0.962936	-0.017619	0.966149	-0.01563	0.969975	-0.013317	0.974418	-0.010678	0.979486	-0.007709	0.985187	-0.004407	0.991529	-0.000768	0.998522	-0.00224	0.996114	-0.00481	0.991663	-0.007126	0.987658	-0.009191	0.984093	-0.011008	0.980963	-0.012576	0.978265	-0.013897	0.975993	-0.014974	0.974144	-0.015806	0.972716	-0.016396	0.971706	-0.016741	0.971114	-0.016844	0.970936	-0.016704	0.971176	-0.016323	0.971831	-0.015697	0.972903	-0.014829	0.974395	-0.013715	0.976307	-0.012357	0.978643	-0.010751	0.981406	-0.008898	0.9846	-0.006795	0.98823	-0.004441	0.992302	-0.001832	0.99682	-0.000572	0.998982	-0.002039	0.996372	-0.00326	0.994202	-0.004238	0.992467	-0.004972	0.991165	-0.005463	0.990295	-0.005711	0.989855	-0.005717	0.989845	-0.005481	0.990263	-0.005002	0.991112	-0.00428	0.992392	-0.003315	0.994105	-0.002106	0.996253	-0.000651	0.998841	0	1	-0.001817	0.996891	-0.003376	0.994227	-0.004678	0.992004	-0.005725	0.990218	-0.006518	0.988869	-0.007055	0.987951	-0.00734	0.987466	-0.007372	0.987412	-0.007151	0.98779	-0.006676	0.988599	-0.005948	0.98984	-0.004964	0.991516	-0.003726	0.99363	-0.002231	0.996183	-0.000479	0.999181	-0.031957	0.966491	-0.074372	0.922324	-0.116587	0.878691	-0.158635	0.835535	-0.200544	0.792802	-0.242344	0.750439	-0.284063	0.70839	-0.325731	0.666603	-0.367376	0.625027	-0.409027	0.583607	-0.450715	0.542293	-0.492465	0.501031	-0.534309	0.459771	-0.576273	0.418461	-0.618389	0.377048	-0.660683	0.33548	-0.703185	0.293705	-0.745925	0.251671	-0.788932	0.209324	-0.832233	0.166611	-0.87586	0.123478	-0.919842	0.07987	-0.964209	0.035731	-0.998866	0.001133	-0.993434	0.006546	-0.988401	0.01154	-0.983763	0.016121	-0.979518	0.0203	-0.975664	0.02408	-0.972202	0.02747	-0.969128	0.030474	-0.966441	0.033097	-0.964141	0.035344	-0.962227	0.037216	-0.960697	0.038719	-0.959552	0.039855	-0.958791	0.040622	-0.958413	0.041027	-0.958418	0.041066	-0.958806	0.040742	-0.959578	0.040053	-0.960733	0.038997	-0.962273	0.037575	-0.964197	0.035782	-0.964131	0.03582	-0.964043	0.03586	-0.964357	0.035508	-0.965072	0.034767	-0.966188	0.033635	-0.967708	0.032113	-0.96963	0.030195	-0.971958	0.027882	-0.974691	0.02517	-0.977832	0.022056	-0.981384	0.018534	-0.985347	0.014601	-0.989724	0.01025	-0.994516	0.005476	-0.999728	0.000271	-0.999221	0.000778	-0.998792	0.001208	-0.998762	0.001238	-0.999131	0.000869	-0.999901	9.9e-05	-0.996428	0.003568	-0.992874	0.007109	-0.989758	0.010206	-0.987077	0.012867	-0.984829	0.015094	-0.983013	0.01689	-0.981627	0.018259	-0.980672	0.019202	-0.980147	0.019721	-0.98005	0.019817	-0.980382	0.019489	-0.981144	0.018736	-0.982336	0.017559	-0.983958	0.015955	-0.986012	0.013923	-0.988498	0.011458	-0.991419	0.008557	-0.994774	0.005217	-0.998569	0.001431	-0.962636	0.037203	-0.905535	0.093487	-0.848889	0.148741	-0.792686	0.203105	-0.736919	0.256713	-0.681577	0.309703	-0.626654	0.362208	-0.572141	0.414361	-0.518029	0.466297	-0.464311	0.518146	-0.410981	0.570041	-0.358029	0.622115	-0.305451	0.674501	-0.253239	0.72733	-0.201389	0.78074	-0.149893	0.834863	-0.098748	0.889836	-0.047946	0.945796	-7e-05	0.999716	-0.001415	0.994269	-0.002657	0.989248	-0.0038	0.984649	-0.004843	0.980462	-0.005786	0.976682	-0.006632	0.973302	-0.007381	0.970316	-0.008033	0.967722	-0.008589	0.965512	-0.009049	0.963686	-0.009414	0.96224	-0.009683	0.961171	-0.009858	0.960478	-0.009939	0.96016	-0.009925	0.960217	-0.009816	0.960647	-0.009612	0.961452	-0.009314	0.962634	-0.008921	0.964194	-0.008433	0.966134	-0.007847	0.968459	-0.007167	0.971171	-0.006389	0.974274	-0.005514	0.977774	-0.00454	0.981675	-0.003468	0.985986	-0.002295	0.99071	-0.001022	0.995857	0.013234	0.986292	0.066044	0.931838	0.118673	0.877938	0.171156	0.824522	0.223528	0.771522	0.275824	0.718869	0.328078	0.666495	0.380325	0.614334	0.432599	0.562318	0.484934	0.510383	0.537365	0.458461	0.589926	0.406486	0.642652	0.354392	0.695575	0.302111	0.748734	0.249578	0.80216	0.196724	0.85589	0.143482	0.909956	0.089784	0.964397	0.03556	1	0	0.999585	0.000416	0.999575	0.000425	0.99997	3.1e-05	0.977855	0.021987	0.954942	0.044404	0.93243	0.066109	0.910307	0.087139	0.888563	0.107523	0.867185	0.127296	0.846165	0.146488	0.825494	0.165128	0.805161	0.183247	0.785155	0.200872	0.76547	0.218032	0.746093	0.234752	0.727017	0.25106	0.708232	0.266981	0.689731	0.282539	0.671503	0.297759	0.65354	0.312664	0.635834	0.327279	0.618376	0.341624	0.60116	0.355723	0.584175	0.369599	0.567414	0.383272	0.550869	0.396764	0.534534	0.410095	0.518398	0.423286	0.502456	0.436358	0.4867	0.449331	0.471122	0.462226	0.455714	0.475062	0.44047	0.48786	0.425383	0.500639	0.410444	0.513419	0.395647	0.526219	0.380986	0.53906	0.366452	0.551962	0.35204	0.564944	0.337742	0.578028	0.323552	0.591232	0.309463	0.604579	0.295467	0.618087	0.281559	0.631779	0.267731	0.645676	0.253977	0.659799	0.240291	0.674171	0.226665	0.688813	0.213094	0.703748	0.19957	0.719001	0.186087	0.734594	0.172639	0.750552	0.159218	0.766901	0.14582	0.783664	0.132435	0.800869	0.11906	0.818543	0.105686	0.836712	0.092306	0.855406	0.078915	0.874655	0.065507	0.894487	0.052073	0.914934	0.038608	0.93603	0.025105	0.957806	0.011557	0.980295	0.006818	0.992602	0.05225	0.943714	0.09767	0.895519	0.143096	0.84794	0.188548	0.800904	0.234048	0.754338	0.279616	0.708168	0.325271	0.662324	0.371035	0.616732	0.416928	0.571322	0.46297	0.526023	0.509182	0.480766	0.555583	0.435478	0.602196	0.390089	0.64904	0.344529	0.696137	0.298727	0.743507	0.252611	0.791173	0.206109	0.839154	0.159148	0.887472	0.111655	0.936149	0.063558	0.985206	0.014778	0.993166	0.006828	0.98381	0.016156	0.974926	0.024994	0.966505	0.033354	0.958543	0.041247	0.951031	0.048683	0.943964	0.05567	0.937337	0.062218	0.931144	0.068336	0.925379	0.074031	0.920038	0.079309	0.915116	0.084179	0.91061	0.088644	0.906516	0.092712	0.902828	0.096386	0.899547	0.099671	0.896667	0.102571	0.894186	0.105089	0.892102	0.107227	0.890413	0.108988	0.889118	0.110374	0.888213	0.111386	0.887699	0.112023	0.887575	0.112286	0.884095	0.115081	0.84728	0.143646	0.810837	0.171887	0.77476	0.199876	0.739043	0.227683	0.703682	0.255378	0.668673	0.283031	0.634012	0.310714	0.599695	0.338497	0.565719	0.366449	0.532079	0.394643	0.498774	0.423149	0.465799	0.452041	0.433153	0.481391	0.400835	0.511273	0.368839	0.541762	0.337166	0.572933	0.305814	0.604865	0.274781	0.637635	0.244067	0.671324	0.213671	0.706014	0.183592	0.741788	0.15383	0.778732	0.124384	0.816933	0.095256	0.856481	0.066446	0.897469	0.037956	0.93999	0.009784	0.984143	-0.00024	0.998879	-0.000538	0.997491	-0.00075	0.996506	-0.000874	0.995924	-0.000913	0.995743	-0.000866	0.995964	-0.000732	0.996586	-0.000512	0.997611	-0.000205	0.999041	0	0.999999	0.00164	0.993158	0.003318	0.986753	0.005034	0.980774	0.006791	0.975213	0.008586	0.970059	0.010421	0.965306	0.012297	0.960944	0.014214	0.956966	0.016173	0.953367	0.018176	0.950141	0.02022	0.94728	0.022308	0.944782	0.024442	0.942643	0.026621	0.940857	0.028845	0.939423	0.031117	0.938338	0.033437	0.9376	0.035805	0.937206	0.038223	0.937159	0.040692	0.937456	0.043213	0.938099	0.045786	0.939086	0.048413	0.940422	0.051096	0.942106	0.053834	0.944141	0.05389	0.944099	0.052088	0.942794	0.050233	0.941845	0.048323	0.94125	0.046359	0.941008	0.044339	0.941118	0.042262	0.94158	0.040128	0.942395	0.037936	0.943564	0.035684	0.945088	0.033373	0.94697	0.030999	0.94921	0.028564	0.951816	0.026064	0.954787	0.0235	0.95813	0.020869	0.961851	0.018171	0.965953	0.015403	0.970443	0.012566	0.975329	0.009656	0.980616	0.006672	0.986315	0.003613	0.992433	0.000477	0.99898	-0.001167	0.995222	-0.002448	0.99	-0.003628	0.9852	-0.004709	0.980815	-0.005692	0.976838	-0.006578	0.973263	-0.007367	0.970083	-0.008061	0.967295	-0.00866	0.964893	-0.009163	0.962875	-0.009574	0.961236	-0.009889	0.959974	-0.010111	0.959088	-0.010239	0.958575	-0.010275	0.958435	-0.010216	0.958668	-0.010064	0.959274	-0.009819	0.960254	-0.00948	0.96161	-0.009046	0.963344	-0.008519	0.965457	-0.007897	0.967955	-0.007179	0.970841	-0.006365	0.974119	-0.005456	0.977794	-0.004447	0.981873	-0.003341	0.98636	-0.002136	0.991266	-0.000831	0.996595	-0.01616	0.98189	-0.05659	0.937168	-0.097075	0.893175	-0.137628	0.849837	-0.178266	0.807084	-0.219002	0.764844	-0.25985	0.723046	-0.300828	0.681621	-0.341949	0.640497	-0.383228	0.59961	-0.424681	0.558889	-0.466322	0.518267	-0.508167	0.477674	-0.550232	0.437045	-0.59253	0.396309	-0.63508	0.355402	-0.677894	0.314252	-0.720992	0.272792	-0.764385	0.230953	-0.808094	0.188664	-0.852132	0.145856	-0.896515	0.102457	-0.941261	0.058395	-0.986386	0.013595	-0.995693	0.004298	-0.989905	0.010046	-0.984547	0.015337	-0.979616	0.020182	-0.975108	0.024589	-0.971024	0.028564	-0.967358	0.032116	-0.964113	0.035249	-0.961284	0.03797	-0.958872	0.040284	-0.956876	0.042195	-0.955294	0.043706	-0.954128	0.044821	-0.953375	0.045543	-0.953037	0.045873	-0.953114	0.045813	-0.953605	0.045364	-0.954513	0.044526	-0.955839	0.043299	-0.957581	0.041681	-0.959744	0.039672	-0.962328	0.037268	-0.965335	0.034469	-0.967934	0.03205	-0.966221	0.033667	-0.964893	0.034909	-0.963951	0.035778	-0.963395	0.036275	-0.963225	0.036402	-0.96344	0.036158	-0.964042	0.035544	-0.96503	0.034558	-0.966404	0.0332	-0.968166	0.031466	-0.970315	0.029355	-0.972854	0.026864	-0.975783	0.023988	-0.979103	0.020723	-0.982816	0.017064	-0.986925	0.013006	-0.991429	0.008541	-0.99633	0.003664	-0.998747	0.001252	-0.994846	0.005144	-0.991366	0.008604	-0.988308	0.011638	-0.985669	0.014251	-0.983448	0.016445	-0.981644	0.018224	-0.980255	0.019592	-0.979281	0.02055	-0.978722	0.0211	-0.978577	0.021243	-0.978846	0.020978	-0.97953	0.020306	-0.980628	0.019225	-0.982142	0.017734	-0.98407	0.01583	-0.986417	0.013511	-0.989182	0.010773	-0.992366	0.007612	-0.995971	0.004022	-1	0	-0.900363	0.099495	-0.801147	0.198352	-0.702283	0.296727	-0.60371	0.394778	-0.50536	0.492661	-0.407171	0.590533	-0.309079	0.688549	-0.211019	0.786866	-0.112928	0.88564	-0.014741	0.985028	0.02734	0.968126	0.059513	0.931316	0.091706	0.895192	0.123932	0.859698	0.156204	0.824776	0.188536	0.790372	0.22094	0.756431	0.25343	0.722898	0.286018	0.68972	0.318719	0.656845	0.351543	0.624219	0.384507	0.591792	0.417623	0.559509	0.450903	0.527322	0.484362	0.495179	0.518013	0.463028	0.55187	0.430819	0.585944	0.398498	0.620254	0.366016	0.654809	0.333321	0.689625	0.30036	0.724716	0.267082	0.760096	0.233432	0.795779	0.199358	0.83178	0.164804	0.868113	0.129717	0.904794	0.094039	0.941836	0.057716	0.979254	0.020687	0.997774	0.002224	0.993139	0.006843	0.988932	0.011022	0.98515	0.014768	0.981792	0.018086	0.978854	0.02098	0.976336	0.023457	0.974237	0.025518	0.972554	0.027167	0.971288	0.028406	0.970437	0.029239	0.970001	0.029665	0.969981	0.029685	0.970375	0.0293	0.971184	0.028508	0.972409	0.02731	0.974049	0.025701	0.976107	0.023681	0.978583	0.021247	0.981479	0.018394	0.984796	0.015118	0.988536	0.011416	0.9927	0.00728	0.997292	0.002706	0	0.999998	0.04388	0.950726	0.087919	0.902327	0.132127	0.854709	0.176516	0.807782	0.221099	0.761453	0.265884	0.715634	0.310883	0.670235	0.35611	0.625168	0.401576	0.580345	0.447291	0.535679	0.493268	0.491082	0.53952	0.446468	0.58606	0.40175	0.632898	0.35684	0.680048	0.31165	0.727522	0.266094	0.775335	0.220082	0.823498	0.173524	0.872026	0.126331	0.920932	0.078413	0.970228	0.029675	0.999051	0.000948	0.996958	0.003038	0.995264	0.004724	0.993971	0.006011	0.993075	0.006902	0.992577	0.007396	0.992478	0.007494	0.992776	0.007197	0.993472	0.006506	0.994568	0.005418	0.996061	0.003931	0.997954	0.002044	0.999528	0.000472	0.995045	0.004947	0.990983	0.00899	0.987339	0.01261	0.984112	0.015808	0.981299	0.018593	0.978899	0.020965	0.976912	0.02293	0.975335	0.024489	0.974168	0.025647	0.97341	0.026401	0.97306	0.026756	0.973119	0.026711	0.973586	0.026265	0.974461	0.025417	0.975745	0.024167	0.977438	0.022511	0.979541	0.020448	0.980568	0.01941	0.981353	0.018605	0.982531	0.017416	0.984101	0.015844	0.986065	0.013887	0.988424	0.011539	0.991178	0.008799	0.994329	0.00566	0.997878	0.002121	0.999833	0.000167	0.999753	0.000247	0.999946	5.5e-05	0.999861	0.000139	0.999915	8.5e-05	0.999979	2.1e-05	0.999703	0.000297	0.998983	0.001018	0.998674	0.001326	0.998777	0.001223	0.999291	0.000708	0.999848	0.000151	0.99941	0.000589	0.999503	0.000497	0.999749	0.000251	0.998332	0.001668	0.99735	0.002647	0.996804	0.003191	0.996696	0.0033	0.997022	0.002974	0.997786	0.002212	0.998986	0.001014	0.999472	0.000528	0.998301	0.001698	0.997628	0.00237	0.997454	0.002545	0.997779	0.002221	0.9986	0.001399	0.999921	7.9e-05	0.998192	0.001806	0.996679	0.003315	0.995565	0.004426	0.994848	0.005138	0.994531	0.005455	0.99461	0.005376	0.995087	0.004901	0.995963	0.004029	0.997237	0.00276	0.99891	0.00109	0.999369	0.000631	0.998285	0.001715	0.997638	0.00236	0.99743	0.002568	0.99766	0.002338	0.998329	0.001671	0.999435	0.000565	0.99907	0.00093	0.997842	0.002155	0.997017	0.002978	0.996595	0.0034	0.996574	0.00342	0.996957	0.003039	0.997742	0.002256	0.998929	0.00107	0.987418	0.012562	0.945732	0.0539	0.904431	0.094467	0.863499	0.134333	0.822923	0.173567	0.782687	0.212236	0.742779	0.250407	0.703184	0.288147	0.663888	0.325519	0.624878	0.362588	0.58614	0.399421	0.547662	0.436077	0.509428	0.472625	0.471428	0.509124	0.433647	0.545639	0.396073	0.582233	0.358692	0.61897	0.321493	0.655913	0.284462	0.693126	0.247586	0.730673	0.210854	0.76862	0.174252	0.807032	0.137769	0.845975	0.101393	0.885516	0.06511	0.925724	0.02891	0.966668	-0.000708	0.997809	-0.004098	0.987364	-0.00724	0.977754	-0.010133	0.968964	-0.012781	0.960978	-0.015183	0.953784	-0.017341	0.947371	-0.019254	0.941728	-0.020923	0.936847	-0.02235	0.932719	-0.023531	0.929336	-0.024468	0.926695	-0.025161	0.924791	-0.025606	0.923621	-0.025806	0.923182	-0.025756	0.923475	-0.025456	0.924499	-0.024905	0.926256	-0.024101	0.928749	-0.023039	0.931982	-0.02172	0.935962	-0.020139	0.940692	-0.018295	0.946181	-0.016183	0.95244	-0.0138	0.959476	-0.011143	0.967302	-0.008207	0.975931	-0.004989	0.985376	-0.001483	0.995653	0.999999	0	0.992277	0.007701	0.985004	0.01491	0.978177	0.021639	0.971792	0.027898	0.965845	0.033697	0.960333	0.039044	0.955252	0.04395	0.9506	0.048419	0.946375	0.052461	0.942573	0.056081	0.939192	0.059286	0.936231	0.06208	0.933688	0.064468	0.931563	0.066454	0.929853	0.068043	0.928559	0.069235	0.927679	0.070036	0.927214	0.070444	0.927163	0.070463	0.927527	0.070093	0.927779	0.069825	0.92791	0.069676	0.928443	0.069159	0.92938	0.068272	0.930721	0.067013	0.932465	0.065379	0.934614	0.063369	0.937167	0.060977	0.940128	0.0582	0.943495	0.055033	0.947272	0.051471	0.951459	0.047508	0.95606	0.043137	0.961178	0.038212	0.966765	0.032791	0.972779	0.026924	0.979226	0.020603	0.986108	0.013817	0.993428	0.006555	0.999647	0.000353	0.997525	0.002472	0.995807	0.004185	0.994491	0.005495	0.993577	0.006403	0.993064	0.006913	0.992954	0.007022	0.993245	0.006733	0.993938	0.006044	0.995033	0.004955	0.99653	0.003464	0.998429	0.001569	0.999598	0.000402	0.998534	0.001465	0.997896	0.002103	0.997683	0.002315	0.997896	0.002103	0.998534	0.001465	0.999598	0.000402	0.999059	0.000941	0.998058	0.00194	0.997461	0.002536	0.997269	0.002727	0.997481	0.002515	0.998098	0.0019	0.999119	0.000881	0.999546	0.000454	0.998536	0.001464	0.997951	0.002047	0.997792	0.002206	0.998057	0.001941	0.998749	0.00125	0.999865	0.000135	0.998461	0.001538	0.997152	0.002844	0.996266	0.003728	0.995803	0.004191	0.99576	0.004233	0.99614	0.003854	0.996941	0.003055	0.998165	0.001834	0.999812	0.000188	0.803969	0.195911	0.586455	0.413157	0.369161	0.630271	0.151993	0.847584	0.000263	0.999561	0.000967	0.998387	0.001405	0.997658	0.001577	0.99737	0.001485	0.997525	0.001126	0.998122	0.000502	0.999162	-0.000156	0.999083	-0.000447	0.997371	-0.000598	0.996485	-0.000608	0.996423	-0.000478	0.997185	-0.000208	0.998774	-0.037571	0.961372	-0.121099	0.876067	-0.204702	0.791389	-0.28841	0.707194	-0.372256	0.623344	-0.456269	0.5397	-0.540481	0.456121	-0.624924	0.372469	-0.709628	0.288605	-0.794624	0.20439	-0.879945	0.119684	-0.965622	0.034344	-0.976303	0.023435	-0.93712	0.061036	-0.898314	0.096864	-0.859868	0.130976	-0.821766	0.163426	-0.783992	0.194266	-0.74653	0.223542	-0.709365	0.251301	-0.67248	0.277586	-0.63586	0.302438	-0.59949	0.325898	-0.563353	0.347999	-0.527437	0.368777	-0.491723	0.388264	-0.456198	0.40649	-0.420847	0.423482	-0.385655	0.439268	-0.350607	0.453871	-0.316924	0.465832	-0.285264	0.474516	-0.253781	0.482203	-0.22246	0.48891	-0.191285	0.494648	-0.16024	0.499433	-0.129311	0.503275	-0.098483	0.506183	-0.06774	0.508163	-0.037069	0.509225	-0.00645300000000001	0.509369	0.024121	0.508599	0.054669	0.506916	0.085205	0.50432	0.115745	0.500809	0.146301	0.496378	0.17689	0.49102	0.207527	0.484731	0.238225	0.477499	0.269001	0.469315	0.299867	0.460166	0.330839	0.450039	0.361933	0.438917	0.393163	0.426783	0.424545	0.413617	0.456092	0.399398	0.487822	0.384104	0.519748	0.367708	0.551887	0.350185	0.584253	0.331504	0.616865	0.311637	0.649734	0.290548	0.68288	0.268204	0.716318	0.244566	0.750064	0.219596	0.784135	0.193251	0.818549	0.165487	0.853319	0.136257	0.888466	0.105512	0.924007	0.0732	0.959958	0.039267	0.996338	0.003656	0	1	8.8e-05	0.998475	0.000153	0.997349	0.000195	0.996623	0.000214	0.996295	0.000209	0.996365	0.000182	0.996832	0.000133	0.997697	6e-05	0.998962	-0.000625	0.997767	-0.002332	0.991684	-0.003922	0.986036	-0.005398	0.980812	-0.00676	0.976007	-0.00801	0.97161	-0.009148	0.967616	-0.010175	0.964019	-0.011093	0.960813	-0.011902	0.957992	-0.012603	0.955553	-0.013197	0.953491	-0.013683	0.951803	-0.014063	0.950487	-0.014335	0.949541	-0.014502	0.948962	-0.014563	0.948752	-0.014518	0.948908	-0.014367	0.94943	-0.01411	0.950321	-0.013746	0.951582	-0.013276	0.953213	-0.012699	0.955219	-0.012014	0.957602	-0.011221	0.960365	-0.01032	0.963513	-0.009309	0.967051	-0.008187	0.970986	-0.006955	0.975321	-0.005609	0.980065	-0.004151	0.985225	-0.002578	0.99081	-0.000888	0.996826	-0.003061	0.99479	-0.009101	0.984725	-0.015038	0.975118	-0.020873	0.965953	-0.026612	0.957219	-0.032256	0.948902	-0.03781	0.94099	-0.043277	0.933469	-0.048659	0.926331	-0.053959	0.919564	-0.059181	0.91316	-0.064328	0.907106	-0.069401	0.901397	-0.074404	0.896022	-0.079341	0.890975	-0.084212	0.886249	-0.08902	0.881835	-0.093769	0.877729	-0.09846	0.873925	-0.103096	0.870418	-0.107678	0.867202	-0.11221	0.864274	-0.117664	0.859551	-0.122754	0.855146	-0.127428	0.851167	-0.13169	0.84761	-0.135546	0.84447	-0.138998	0.841744	-0.142051	0.839429	-0.144709	0.837523	-0.146972	0.836024	-0.148844	0.834931	-0.150327	0.834243	-0.151421	0.833961	-0.152129	0.834084	-0.152448	0.834612	-0.15238	0.835549	-0.151923	0.836896	-0.151078	0.838654	-0.149842	0.840828	-0.148212	0.843421	-0.146187	0.846439	-0.143762	0.849885	-0.140936	0.853763	-0.137703	0.858082	-0.134059	0.862846	-0.129999	0.868065	-0.125517	0.873744	-0.120543	0.878633	-0.115273	0.881982	-0.109902	0.885632	-0.104427	0.889588	-0.098846	0.893856	-0.093155	0.89844	-0.087351	0.903345	-0.081431	0.908578	-0.075392	0.914148	-0.069229	0.920058	-0.062941	0.92632	-0.056522	0.93294	-0.049969	0.939928	-0.043278	0.947292	-0.036445	0.955043	-0.029466	0.963192	-0.022337	0.97175	-0.015053	0.980729	-0.007609	0.990141	0	1	0.00145	0.997969	0.002546	0.996437	0.003288	0.9954	0.003675	0.994857	0.00371	0.994808	0.003393	0.995252	0.002722	0.996191	0.001698	0.997623	0.000318	0.999554	0.001627	0.995957	0.003508	0.991297	0.005219	0.987067	0.006763	0.983262	0.008139	0.979873	0.009349	0.976899	0.010396	0.974332	0.011278	0.97217	0.011998	0.970409	0.012555	0.969047	0.012951	0.968081	0.013185	0.96751	0.013257	0.967333	0.013169	0.967549	0.01292	0.96816	0.012508	0.969166	0.011934	0.970568	0.011199	0.972369	0.0103	0.974571	0.009237	0.977178	0.00801	0.980193	0.006617	0.983623	0.005057	0.98747	0.003329	0.991743	0.001431	0.996447	-0.009087	0.990543	-0.039088	0.959404	-0.068664	0.928826	-0.097848	0.898772	-0.126668	0.869204	-0.155153	0.840086	-0.183333	0.81138	-0.211236	0.783054	-0.23889	0.755072	-0.266322	0.7274	-0.293561	0.700003	-0.320634	0.672848	-0.347568	0.645904	-0.374391	0.619135	-0.401128	0.592512	-0.427808	0.566	-0.454456	0.539568	-0.4811	0.513184	-0.507764	0.486816	-0.534478	0.460432	-0.561266	0.434	-0.588156	0.407488	-0.615175	0.380865	-0.642348	0.354096	-0.669704	0.327152	-0.697269	0.299997	-0.72507	0.2726	-0.753136	0.244928	-0.781492	0.216946	-0.810168	0.188619	-0.839192	0.159915	-0.868592	0.130796	-0.898398	0.101228	-0.928638	0.071174	-0.959342	0.040596	-0.990539	0.009457	0	0.999999	0.00212	0.992185	0.004125	0.984827	0.006016	0.977913	0.007797	0.971434	0.009468	0.965378	0.01103	0.959737	0.012485	0.954501	0.013833	0.949661	0.015078	0.945211	0.016218	0.941144	0.017256	0.937453	0.018192	0.934132	0.019026	0.931176	0.019761	0.928581	0.020395	0.926343	0.020929	0.924457	0.021365	0.922921	0.021704	0.921733	0.021944	0.92089	0.022086	0.920393	0.02213	0.920238	0.022076	0.920426	0.021924	0.920959	0.021674	0.921836	0.021327	0.923059	0.020881	0.924629	0.020336	0.92655	0.019691	0.928825	0.018947	0.931455	0.018103	0.934447	0.017157	0.937805	0.016109	0.941533	0.014958	0.945639	0.013703	0.950127	0.012344	0.955006	0.010879	0.960282	0.009305	0.965965	0.007624	0.972063	0.005832	0.978585	0.003929	0.985543	0.001913	0.992947	-0.004889	0.994767	-0.053748	0.942833	-0.102582	0.891565	-0.151414	0.84089	-0.200264	0.790728	-0.249156	0.741004	-0.29811	0.691644	-0.34715	0.642573	-0.396298	0.593715	-0.445576	0.545	-0.495006	0.496352	-0.544609	0.447699	-0.594411	0.398966	-0.644431	0.350082	-0.694693	0.300972	-0.74522	0.251562	-0.796033	0.201777	-0.847157	0.151543	-0.898614	0.100784	-0.950426	0.049422	-0.999777	0.000222	-0.99558	0.004416	-0.991861	0.008125	-0.988617	0.011355	-0.985845	0.014111	-0.983545	0.016395	-0.981713	0.018212	-0.98035	0.019565	-0.979453	0.020453	-0.979022	0.020879	-0.979057	0.020845	-0.979557	0.020349	-0.980525	0.019391	-0.981958	0.01797	-0.98386	0.016083	-0.986231	0.013727	-0.989073	0.010901	-0.992388	0.007599	-0.996179	0.003818	-0.999592	0.000408	-0.995757	0.004236	-0.992362	0.007618	-0.989406	0.010557	-0.986885	0.013057	-0.984799	0.015124	-0.983147	0.016758	-0.981927	0.017963	-0.981139	0.018741	-0.980783	0.019093	-0.980856	0.019021	-0.981355	0.018526	-0.982283	0.017611	-0.983639	0.016271	-0.985424	0.014505	-0.987638	0.01231	-0.990284	0.009684	-0.993363	0.006622	-0.996875	0.003121	-0.999385	0.000614	-0.996559	0.003436	-0.994143	0.005842	-0.992136	0.007836	-0.990538	0.009421	-0.989349	0.010601	-0.988565	0.011376	-0.988189	0.011749	-0.988219	0.011719	-0.988656	0.011286	-0.989501	0.01045	-0.990752	0.00921	-0.992411	0.007563	-0.994479	0.005508	-0.996957	0.003039	-0.999845	0.000156	-0.948085	0.051732	-0.893809	0.105465	-0.839893	0.158546	-0.786318	0.21106	-0.733063	0.263097	-0.680108	0.31474	-0.627435	0.366078	-0.575021	0.417193	-0.52285	0.468171	-0.4709	0.519096	-0.419153	0.570053	-0.367588	0.621126	-0.316188	0.6724	-0.264933	0.723959	-0.213803	0.775889	-0.162779	0.828276	-0.111843	0.881207	-0.060976	0.934769	-0.010159	0.989049	-0.00118	0.997019	-0.002506	0.993674	-0.003667	0.99075	-0.004664	0.988242	-0.005499	0.986147	-0.006171	0.984461	-0.006682	0.983181	-0.007031	0.982305	-0.00722	0.981832	-0.007248	0.981761	-0.007116	0.982094	-0.006822	0.982828	-0.006368	0.983967	-0.005753	0.985511	-0.004975	0.987463	-0.004034	0.989826	-0.002931	0.992604	-0.001662	0.9958	-0.00023	0.99942	1	0	0.995189	0.004801	0.990783	0.009178	0.986783	0.013137	0.983182	0.016686	0.979984	0.01983	0.977184	0.022574	0.974784	0.024922	0.972779	0.026877	0.97117	0.028444	0.969958	0.029624	0.969139	0.030419	0.968715	0.030831	0.968686	0.03086	0.96905	0.030505	0.96981	0.029768	0.970964	0.028646	0.972513	0.027137	0.974458	0.025241	0.976799	0.022951	0.979539	0.020267	0.982677	0.017183	0.986217	0.013695	0.990158	0.009798	0.994502	0.005483	0.999252	0.000747	0.995073	0.004925	0.989803	0.010189	0.985095	0.014887	0.980944	0.019026	0.977347	0.02261	0.9743	0.025646	0.971798	0.028136	0.969841	0.030084	0.968425	0.031494	0.967549	0.032364	0.967212	0.0327	0.967415	0.032499	0.968155	0.031762	0.969437	0.030487	0.971258	0.028674	0.973624	0.02632	0.976535	0.023421	0.979994	0.019974	0.984006	0.015974	0.988574	0.011416	0.993702	0.006294	0.999399	0.000601	0.997029	0.002969	0.99421	0.005784	0.991896	0.008094	0.990083	0.0099	0.988773	0.011207	0.987961	0.012015	0.987649	0.012325	0.987837	0.01214	0.988522	0.011456	0.989708	0.010274	0.991395	0.008592	0.993585	0.006409	0.996277	0.003721	0.999476	0.000523	0.998238	0.001761	0.996573	0.003423	0.995346	0.004646	0.994559	0.005432	0.994208	0.005781	0.994296	0.005694	0.994822	0.00517	0.995785	0.00421	0.997187	0.002811	0.999028	0.000972	0.993173	0.006808	0.981088	0.018766	0.969419	0.030199	0.958161	0.041122	0.947309	0.051555	0.936856	0.06151	0.926799	0.071005	0.917129	0.080054	0.907844	0.08867	0.898938	0.096866	0.890407	0.104655	0.882246	0.112049	0.874452	0.11906	0.86702	0.125696	0.859946	0.131969	0.853227	0.137889	0.84686	0.143465	0.840841	0.148703	0.835165	0.153613	0.829834	0.158202	0.824841	0.162477	0.820186	0.166444	0.815864	0.17011	0.811876	0.17348	0.808217	0.176558	0.804887	0.179351	0.801883	0.181861	0.799205	0.184093	0.796852	0.18605	0.79482	0.187735	0.79311	0.189151	0.79172	0.190299	0.790651	0.19118	0.789902	0.191799	0.789471	0.192153	0.78936	0.192245	0.789567	0.192075	0.790093	0.191641	0.790939	0.190944	0.792104	0.189982	0.793589	0.188753	0.795396	0.187257	0.797524	0.185491	0.799975	0.183452	0.802751	0.181138	0.805851	0.178543	0.80928	0.175665	0.813038	0.1725	0.817126	0.169042	0.821547	0.165286	0.826303	0.161227	0.831398	0.156858	0.836832	0.152174	0.84261	0.147166	0.848733	0.141827	0.855206	0.13615	0.862031	0.130125	0.869212	0.123744	0.876752	0.116996	0.884656	0.109872	0.892927	0.102361	0.90157	0.094451	0.910589	0.08613	0.919989	0.077386	0.929774	0.068205	0.939951	0.058572	0.950523	0.048476	0.961496	0.037898	0.972876	0.026823	0.984669	0.015235	0.996881	0.003115	0	1	-0.000835	0.997716	-0.001519	0.995849	-0.002051	0.994395	-0.002434	0.993352	-0.002665	0.992719	-0.002748	0.992494	-0.00268	0.992678	-0.002464	0.99327	-0.002096	0.994272	-0.001579	0.995685	-0.00091	0.99751	-9.1e-05	0.999753	-0.00071	0.995212	-0.001442	0.990294	-0.002113	0.985793	-0.002725	0.981701	-0.003279	0.978013	-0.003774	0.974722	-0.004211	0.971823	-0.00459	0.969311	-0.004912	0.967182	-0.005177	0.965433	-0.005385	0.964062	-0.005536	0.963064	-0.005631	0.962441	-0.005668	0.96219	-0.00565	0.962311	-0.005575	0.962803	-0.005444	0.96367	-0.005256	0.96491	-0.005011	0.966526	-0.004708	0.968522	-0.00435	0.970899	-0.003933	0.973663	-0.003458	0.976817	-0.002925	0.980365	-0.002334	0.984315	-0.001683	0.988672	-0.000973	0.993443	-0.000203	0.998635	0.124059	0.875734	0.289256	0.710426	0.454334	0.545372	0.619432	0.380372	0.784692	0.215229	0.950252	0.049743	0.996846	0.003152	0.992799	0.007189	0.98929	0.010682	0.986316	0.013636	0.983873	0.016054	0.981959	0.017941	0.980572	0.019298	0.979711	0.020127	0.979376	0.02043	0.979565	0.020206	0.980279	0.019456	0.981518	0.018178	0.983285	0.016371	0.985581	0.014032	0.988406	0.01116	0.991766	0.007748	0.995662	0.003793	0.998887	0.000525	0.995756	0.003733	0.993112	0.006445	0.990956	0.008663	0.989285	0.010391	0.988096	0.01163	0.987391	0.012382	0.987167	0.012649	0.987425	0.012431	0.988166	0.011727	0.989389	0.010537	0.991096	0.008858	0.993287	0.00669	0.995965	0.004027	0.999132	0.000868	0.992971	0.007007	0.984103	0.015782	0.975806	0.023923	0.968076	0.031446	0.960905	0.038369	0.95429	0.044708	0.948226	0.050474	0.94271	0.055683	0.93774	0.060348	0.933312	0.06448	0.929426	0.068089	0.92608	0.071189	0.923273	0.073787	0.921006	0.075893	0.91928	0.077516	0.918094	0.078663	0.917452	0.079344	0.917357	0.079562	0.91781	0.079327	0.918816	0.078641	0.920379	0.07751	0.922503	0.075941	0.925193	0.073935	0.928457	0.071498	-1	0	-0.995935	0.004057	-0.992269	0.007702	-0.989	0.01094	-0.986126	0.013778	-0.983647	0.016219	-0.981561	0.018269	-0.979869	0.019929	-0.978568	0.021203	-0.977658	0.022092	-0.97714	0.022599	-0.977014	0.022723	-0.977277	0.022465	-0.977932	0.021824	-0.978979	0.020801	-0.980416	0.019392	-0.982246	0.017596	-0.98447	0.015409	-0.987086	0.01283	-0.990099	0.009853	-0.993506	0.006472	-0.997312	0.002684	-0.989545	0.010417	-0.959963	0.03948	-0.930806	0.067552	-0.902067	0.094688	-0.873737	0.120947	-0.845805	0.146381	-0.818267	0.171043	-0.791114	0.194987	-0.764336	0.21826	-0.73793	0.240914	-0.711885	0.262997	-0.686197	0.284555	-0.660857	0.305637	-0.635861	0.326287	-0.611202	0.346552	-0.586873	0.366474	-0.56287	0.386098	-0.539185	0.405469	-0.515815	0.424628	-0.492754	0.443618	-0.469996	0.462482	-0.44754	0.481262	-0.425376	0.5	-0.403504	0.518738	-0.381918	0.537518	-0.360614	0.556382	-0.339588	0.575373	-0.318839	0.594531	-0.29836	0.613902	-0.27815	0.633527	-0.258206	0.653448	-0.238525	0.673713	-0.219103	0.694363	-0.199941	0.715445	-0.181033	0.737003	-0.16238	0.759086	-0.143978	0.78174	-0.125827	0.805014	-0.107925	0.828957	-0.090271	0.853619	-0.072863	0.879053	-0.055702	0.905311	-0.038786	0.932448	-0.022116	0.960519	-0.005691	0.989583	-0.001663	0.997054	-0.003927	0.992927	-0.005838	0.989284	-0.007394	0.98612	-0.008602	0.98343	-0.00946	0.98121	-0.009972	0.979456	-0.010136	0.978166	-0.009954	0.977335	-0.009426	0.976964	-0.008553	0.977051	-0.007333	0.977596	-0.005845	0.978402	-0.00425	0.979423	-0.002519	0.980839	-0.000653000000000001	0.98265	0.00135	0.98486	0.003492	0.987472	0.005774	0.990487	0.006754	0.99246	0.00523	0.992146	0.003897	0.992245	0.002756	0.99276	0.001805	0.993691	0.001046	0.99504	0.000477	0.996809	9.79999999999999e-05	0.999003	-3.3e-05	0.999935	-6e-06	0.999925	-6.1e-05	0.999897	-0.000142	0.999764	5e-06	0.999974	-2e-05	0.99997	-1.9e-05	0.999961	-2.3e-05	0.999951	-0.727248	0.272738	-0.999866	0.000134	-0.999903	9.7e-05	-0.998169	0.001831	-0.996834	0.003164	-0.995898	0.004101	-0.994857	0.005142	-0.993744	0.00625	-0.993079	0.006913	-0.992858	0.007132	-0.993084	0.006906	-0.993754	0.006236	-0.994873	0.005121	-0.996437	0.003559	-0.998451	0.001549	-0.99994	6e-05	-0.999525	0.000475	-0.996587	0.003408	-0.994048	0.005934	-0.991908	0.00806	-0.990165	0.009787	-0.988819	0.011119	-0.987869	0.012058	-0.987315	0.012605	-0.987157	0.012761	-0.987395	0.012527	-0.988027	0.011902	-0.989056	0.010884	-0.990482	0.009474	-0.992304	0.007667	-0.994524	0.005461	-0.997142	0.002854	-0.999943	5.7e-05	-0.999045	0.000955	-0.99862	0.00138	-0.998667	0.001333	-0.999186	0.000813	-0.999836	0.000164	-0.998972	0.001028	-0.997515	0.002483	-0.99621	0.003783	-0.995308	0.004682	-0.994805	0.005181	-0.994703	0.005282	-0.995002	0.004985	-0.995701	0.004289	-0.996802	0.003193	-0.998304	0.001695	-0.999857	0.000142	-0.998654	0.001345	-0.997853	0.002146	-0.997454	0.002544	-0.997458	0.002541	-0.997629	0.002371	-0.998023	0.001977	-0.99889	0.001109	-0.999649	0.000351	-0.99758	0.002418	-0.995975	0.004022	-0.994832	0.005161	-0.994151	0.00584	-0.993932	0.006059	-0.994174	0.005817	-0.994878	0.005115	-0.996044	0.003952	-0.997672	0.002326	-0.999765	0.000235	0	0.999999	0.002546	0.993942	0.00497	0.988316	0.007272	0.983116	0.009454	0.978332	0.011516	0.973958	0.013462	0.969986	0.015292	0.96641	0.017008	0.963226	0.018609	0.960429	0.020099	0.958013	0.021476	0.955976	0.022743	0.954315	0.023899	0.953027	0.024947	0.952111	0.025885	0.951565	0.026715	0.951388	0.027437	0.95158	0.028051	0.952142	0.028558	0.953076	0.028957	0.954382	0.029248	0.956062	0.029432	0.958121	0.029508	0.96056	0.029476	0.963384	0.029335	0.966599	0.029086	0.970208	0.024831	0.9685	0.019951	0.965812	0.015469	0.963574	0.01138	0.961788	0.007683	0.960451	0.004374	0.959564	0.001452	0.959128	-0.001084	0.959144	-0.003238	0.959614	-0.005008	0.960542	-0.006397	0.961929	-0.007402	0.96378	-0.008026	0.9661	-0.008266	0.968893	-0.008122	0.972164	-0.007592	0.975923	-0.006675	0.980173	-0.005368	0.984924	-0.003669	0.990184	-0.001574	0.995961	-0.012709	0.986262	-0.048892	0.947431	-0.084904	0.909186	-0.120768	0.871474	-0.156507	0.834247	-0.192144	0.797455	-0.227703	0.761051	-0.263204	0.724986	-0.298671	0.689214	-0.334127	0.653688	-0.369594	0.61836	-0.405095	0.583187	-0.440652	0.548122	-0.476287	0.51312	-0.512023	0.478133	-0.547882	0.44312	-0.583887	0.408031	-0.62006	0.372824	-0.656424	0.337451	-0.693002	0.301868	-0.729815	0.266027	-0.766889	0.229881	-0.804244	0.193385	-0.841905	0.156489	-0.879893	0.119145	-0.918234	0.081305	-0.95695	0.042917	-0.996065	0.003933	-0.996206	0.00379	-0.992369	0.007613	-0.98893	0.011032	-0.985889	0.014055	-0.983242	0.016685	-0.98099	0.018925	-0.979131	0.020779	-0.977663	0.022251	-0.976588	0.023342	-0.975904	0.024054	-0.97561	0.024387	-0.967132	0.03247	-0.958689	0.0405	-0.950729	0.04806	-0.943244	0.055156	-0.93623	0.061799	-0.929679	0.067999	-0.923586	0.073761	-0.917945	0.079092	-0.912751	0.084001	-0.908001	0.088493	-0.903689	0.092573	-0.899812	0.096245	-0.896366	0.099516	-0.893348	0.102388	-0.890754	0.104865	-0.888584	0.106948	-0.886835	0.108641	-0.885503	0.109945	-0.88459	0.110861	-0.884092	0.11139	-0.88401	0.111532	-0.884343	0.111286	-0.885091	0.110653	-0.886254	0.109628	-0.887832	0.108212	-0.889827	0.106401	-0.892238	0.104192	-0.89507	0.101581	-0.898323	0.098566	-0.901999	0.095139	-0.906101	0.091297	-0.910631	0.087033	-0.915595	0.082341	-0.920994	0.077214	-0.926832	0.071644	-0.933114	0.065623	-0.939845	0.059142	-0.94703	0.05219	-0.954675	0.044759	-0.962784	0.036838	-0.971364	0.028413	-0.980422	0.019475	-0.989966	0.010008	-0.999999	0	-0.677791	0.322209	-0.684594	0.315384	-0.691664	0.308296	-0.699009	0.300934	-0.70664	0.29329	-0.714568	0.28535	-0.722804	0.277105	-0.731361	0.268541	-0.740249	0.259647	-0.749484	0.25041	-0.759076	0.240817	-0.76904	0.230854	-0.77939	0.220505	-0.790141	0.209758	-0.801308	0.198596	-0.812908	0.187004	-0.824954	0.174964	-0.837468	0.162459	-0.850465	0.14947	-0.863964	0.13598	-0.877984	0.12197	-0.892546	0.107418	-0.907668	0.092304	-0.923375	0.076606	-0.939688	0.0603	-0.956629	0.043364	-0.974223	0.025774	-0.992495	0.007505	-0.998057	0.001941	-0.995164	0.004828	-0.992698	0.007282	-0.990659	0.009309	-0.989047	0.010909	-0.987859	0.012087	-0.987096	0.012842	-0.986757	0.013179	-0.986842	0.013094	-0.987351	0.012591	-0.988284	0.011666	-0.989641	0.010319	-0.991423	0.008549	-0.993633	0.006353	-0.996269	0.003725	-0.999335	0.000665	-0.990027	0.009964	-0.978036	0.02192	-0.96656	0.033338	-0.955591	0.044232	-0.945117	0.054615	-0.935128	0.064502	-0.925613	0.073905	-0.916565	0.082835	-0.907974	0.091306	-0.899832	0.099326	-0.892131	0.106907	-0.884864	0.114057	-0.878022	0.120787	-0.871601	0.127105	-0.865593	0.133018	-0.859992	0.138533	-0.854794	0.143658	-0.849991	0.148399	-0.845582	0.152762	-0.841559	0.156751	-0.83792	0.160372	-0.834659	0.163629	-0.831776	0.166526	-0.829266	0.169066	-0.827126	0.171252	-0.825355	0.173086	-0.82395	0.174571	-0.822909	0.175706	-0.822231	0.176496	-0.821916	0.176938	-0.821962	0.177034	-0.822368	0.176783	-0.823137	0.176183	-0.824266	0.175235	-0.825758	0.173935	-0.827613	0.172283	-0.82926	0.170672	-0.830682	0.16913	-0.832449	0.167265	-0.83456	0.165075	-0.837019	0.16256	-0.839828	0.159714	-0.84299	0.156536	-0.846506	0.153021	-0.85038	0.149166	-0.854617	0.144965	-0.859218	0.140414	-0.864189	0.135506	-0.869533	0.130236	-0.875255	0.124599	-0.88136	0.118584	-0.886072	0.11375	-0.88848	0.110949	-0.891245	0.107867	-0.894367	0.104499	-0.897848	0.100839	-0.901689	0.09688	-0.90589	0.092618	-0.910456	0.088044	-0.915385	0.083151	-0.920682	0.077933	-0.926348	0.072378	-0.932384	0.066479	-0.938794	0.060227	-0.94558	0.053612	-0.952744	0.046622	-0.960289	0.039247	-0.96822	0.031474	-0.976537	0.023291	-0.985245	0.014685	-0.994348	0.005642	-0.981586	0.018384	-0.935821	0.063821	-0.890431	0.108569	-0.845396	0.152698	-0.800698	0.196278	-0.756318	0.239378	-0.712239	0.282067	-0.668441	0.324411	-0.624908	0.366478	-0.581622	0.408334	-0.538563	0.450045	-0.495716	0.491678	-0.453062	0.533296	-0.410584	0.574968	-0.368264	0.616758	-0.326086	0.658733	-0.284032	0.700958	-0.242083	0.743501	-0.200224	0.786429	-0.158437	0.829808	-0.116705	0.87371	-0.07501	0.918202	-0.033336	0.963354	0.000729	0.998018	0.004528	0.988416	0.008583	0.979319	0.012893	0.970709	0.017458	0.962568	0.022277	0.954879	0.027351	0.947627	0.032679	0.940795	0.038264	0.93437	0.044104	0.928338	0.050202	0.922684	0.056559	0.917395	0.063175	0.912459	0.070052	0.907864	0.077194	0.903599	0.0846	0.899654	0.092274	0.896016	0.100218	0.892676	0.108436	0.889624	0	0.999999	-0.038573	0.956859	-0.07717	0.914457	-0.115804	0.872724	-0.154492	0.831593	-0.193248	0.790998	-0.232088	0.750873	-0.271027	0.711154	-0.31008	0.671777	-0.349262	0.632677	-0.388589	0.593792	-0.428077	0.555057	-0.467739	0.516412	-0.507594	0.477794	-0.547654	0.43914	-0.587937	0.400387	-0.628459	0.361474	-0.669234	0.322336	-0.710281	0.282911	-0.751612	0.243136	-0.793247	0.202944	-0.8352	0.162273	-0.877489	0.121057	-0.92013	0.079228	-0.963139	0.036718	-0.998479	0.001521	-0.988664	0.011307	-0.979411	0.020491	-0.970711	0.029088	-0.962556	0.037109	-0.954939	0.044569	-0.94785	0.051478	-0.941285	0.057846	-0.935237	0.063686	-0.929702	0.069005	-0.924673	0.07381	-0.920147	0.078114	-0.916119	0.081919	-0.912587	0.085235	-0.909547	0.088067	-0.906998	0.09042	-0.904936	0.092298	-0.903362	0.093706	-0.902275	0.094647	-0.901674	0.095124	-0.901559	0.095139	-0.90193	0.094693	-0.902791	0.093788	-0.904142	0.092424	-0.905984	0.090601	-0.908323	0.088316	-0.911161	0.085569	-0.9145	0.082359	-0.918347	0.078681	-0.922704	0.074534	-0.92758	0.069911	-0.932979	0.064811	-0.938907	0.059227	-0.945372	0.053154	-0.952383	0.046584	-0.959946	0.039512	-0.968071	0.031929	-0.964525	0.035329	-0.961364	0.038347	-0.958588	0.040986	-0.956195	0.043252	-0.954185	0.045145	-0.952556	0.046672	-0.951308	0.047834	-0.950441	0.048633	-0.949954	0.04907	-0.949847	0.049147	-0.95012	0.048862	-0.950774	0.048217	-0.951808	0.04721	-0.953223	0.045839	-0.955021	0.044103	-0.9572	0.041998	-0.959763	0.039522	-0.96271	0.036671	-0.966043	0.03344	-0.969763	0.029825	-0.973872	0.025818	-0.978372	0.021416	-0.983264	0.016609	-0.98855	0.01139	-0.994232	0.005753	-0.999001	0.000999	-0.979229	0.020565	-0.959868	0.039364	-0.940906	0.057426	-0.922338	0.074779	-0.904153	0.091452	-0.886344	0.107472	-0.868901	0.122864	-0.851818	0.137651	-0.835087	0.151859	-0.8187	0.165509	-0.80265	0.178625	-0.78693	0.191226	-0.771532	0.203333	-0.75645	0.214966	-0.741676	0.226143	-0.727205	0.23688	-0.71303	0.247197	-0.699145	0.25711	-0.685542	0.266634	-0.672218	0.275785	-0.659164	0.284576	-0.646377	0.293023	-0.63385	0.301138	-0.621576	0.308936	-0.609553	0.316428	-0.597773	0.323626	-0.586232	0.330541	-0.574924	0.337186	-0.563844	0.34357	-0.55299	0.349704	-0.542353	0.355597	-0.531933	0.361259	-0.521721	0.3667	-0.511716	0.371926	-0.50191	0.376948	-0.492303	0.381772	-0.482888	0.386408	0	1	-0.001251	0.994572	-0.002324	0.989936	-0.003218	0.986084	-0.003935	0.983009	-0.004473	0.980708	-0.004835	0.979176	-0.005018	0.97841	-0.005022	0.97841	-0.004848	0.979175	-0.004494	0.980708	-0.003961	0.983009	-0.003245	0.986084	-0.002348	0.989936	-0.001266	0.994572	0	1	-0.002093	0.996739	-0.003896	0.993932	-0.00541	0.991579	-0.006635	0.989673	-0.007576	0.988214	-0.008231	0.987197	-0.0086	0.986624	-0.008685	0.986491	-0.008486	0.9868	-0.008003	0.98755	-0.007234	0.988744	-0.00618	0.990382	-0.004838	0.992466	-0.00321	0.995001	-0.00129	0.997988	-0.003185	0.996362	-0.01078	0.987693	-0.017859	0.979619	-0.02443	0.972129	-0.030501	0.965214	-0.036078	0.958864	-0.04117	0.95307	-0.045781	0.947825	-0.049918	0.94312	-0.053585	0.93895	-0.056787	0.935309	-0.059527	0.932192	-0.061809	0.929594	-0.063637	0.927513	-0.065011	0.925945	-0.065934	0.924889	-0.066407	0.924342	-0.066432	0.924303	-0.066008	0.924774	-0.065134	0.925754	-0.063811	0.927246	-0.062036	0.929249	-0.059809	0.931769	-0.057126	0.934808	-0.053984	0.938371	-0.050381	0.94246	-0.046311	0.947084	-0.041772	0.952249	-0.036758	0.95796	-0.031262	0.964226	-0.025278	0.971056	-0.018802	0.978458	-0.011824	0.986444	-0.004338	0.995024	-0.001626	0.996594	-0.005079	0.989377	-0.008315	0.982638	-0.011337	0.976365	-0.014149	0.970549	-0.016751	0.965182	-0.019147	0.960256	-0.021338	0.955762	-0.023326	0.951695	-0.025113	0.948048	-0.026701	0.944815	-0.02809	0.941993	-0.029282	0.939576	-0.030278	0.93756	-0.031078	0.935944	-0.031684	0.934724	-0.032095	0.933898	-0.032313	0.933467	-0.032336	0.933427	-0.032165	0.93378	-0.031801	0.934527	-0.031242	0.935669	-0.030487	0.937205	-0.029538	0.93914	-0.028391	0.941477	-0.027046	0.944218	-0.025502	0.947368	-0.023756	0.950931	-0.021809	0.954914	-0.019658	0.959323	-0.017302	0.964161	-0.014736	0.969441	-0.011961	0.975165	-0.008972	0.981346	-0.005767	0.987991	-0.002344	0.995112	-0.000745	0.999044	-0.002615	0.996645	-0.004103	0.994737	-0.005211	0.993317	-0.00594	0.992384	-0.00629	0.991935	-0.006261	0.991972	-0.005855	0.992493	-0.005069	0.993499	-0.003904	0.994991	-0.002359	0.996973	-0.000432	0.999446	0	1	0.000665	0.996838	0.001164	0.99447	0.001496	0.992894	0.001664	0.992106	0.001665	0.992107	0.0015	0.992894	0.001168	0.99447	0.000668	0.996837	0	1	0.031627	0.967173	0.062835	0.934914	0.093657	0.903185	0.124121	0.871944	0.15426	0.841157	0.184102	0.810782	0.213677	0.780784	0.243014	0.751126	0.272143	0.721771	0.301091	0.692685	0.329887	0.663832	0.35856	0.635176	0.387137	0.606684	0.415648	0.57832	0.444119	0.55005	0.47258	0.521842	0.501056	0.49366	0.529577	0.46547	0.55817	0.437238	0.586862	0.408931	0.615683	0.380513	0.644659	0.351952	0.673819	0.323211	0.703191	0.294258	0.732804	0.265055	0.762686	0.235568	0.792867	0.205761	0.823374	0.175598	0.854238	0.145042	0.885489	0.114055	0.917156	0.082599	0.949269	0.050637	0.98186	0.018128	0.994018	0.00597	0.98101	0.018861	0.968395	0.031251	0.956167	0.043159	0.944322	0.054605	0.932855	0.065607	0.921759	0.076182	0.911032	0.086348	0.900669	0.096119	0.890666	0.105511	0.881018	0.11454	0.871721	0.12322	0.862772	0.131562	0.854167	0.139584	0.845903	0.147295	0.837975	0.154707	0.830381	0.161835	0.821715	0.170013	0.811677	0.179508	0.801984	0.188693	0.792627	0.19758	0.783599	0.206179	0.774891	0.214501	0.766496	0.222555	0.758406	0.230352	0.750614	0.237898	0.743114	0.245204	0.735899	0.252279	0.72896	0.259129	0.722294	0.265764	0.715893	0.27219	0.709751	0.278414	0.703863	0.284443	0.698222	0.290286	0.692825	0.295946	0.687665	0.301433	0.682736	0.30675	0.678035	0.311903	0.673556	0.3169	0.669295	0.321743	0.665246	0.32644	0.661407	0.330995	0.657772	0.335412	0.654337	0.339697	0.651099	0.343853	0.648053	0.347885	0.645196	0.351798	0.642524	0.355594	0.640035	0.359279
1485	0.999999	0	0.993243	0.006739	0.986908	0.013024	0.980989	0.018867	0.975485	0.024274	0.970394	0.029257	0.965711	0.033819	0.961435	0.037971	0.957563	0.041717	0.954093	0.045063	0.951025	0.048015	0.948356	0.050576	0.946085	0.052751	0.944211	0.054543	0.942731	0.055955	0.941647	0.056989	0.940958	0.057646	0.940663	0.057927	0.940761	0.057833	0.941254	0.057364	0.942141	0.056519	0.943421	0.055296	0.945099	0.053695	0.947171	0.051712	0.949641	0.049344	0.95251	0.046588	0.955778	0.04344	0.959448	0.039894	0.963522	0.035946	0.968001	0.03159	0.972888	0.026818	0.978186	0.021625	0.983896	0.016	0.990023	0.009937	0.996569	0.003427	0.998321	0.001678	0.995282	0.004709	0.992664	0.007314	0.990468	0.009496	0.988692	0.011258	0.987335	0.012602	0.986395	0.013533	0.985873	0.014049	0.985769	0.014151	0.986082	0.013842	0.986813	0.01312	0.987961	0.011982	0.989527	0.010429	0.991514	0.008458	0.993921	0.006064	0.996749	0.003247	1	0	0.995747	0.004243	0.991932	0.008036	0.988552	0.011384	0.985604	0.014294	0.98309	0.016772	0.981008	0.018822	0.979357	0.020449	0.978138	0.021656	0.977349	0.022447	0.976992	0.022823	0.977066	0.022787	0.977573	0.022341	0.978512	0.021483	0.975597	0.024337	0.972852	0.027011	0.970501	0.029291	0.968544	0.031185	0.96698	0.032692	0.965808	0.033816	0.965026	0.03456	0.964637	0.034923	0.964638	0.034908	0.965032	0.034514	0.965816	0.033741	0.966993	0.032587	0.968561	0.031051	0.970525	0.029131	0.972882	0.026824	0.975633	0.024127	0.978782	0.021034	0.982329	0.017542	0.986276	0.013646	0.990625	0.009339	0.995377	0.004615	0.998984	0.001015	0.989167	0.010828	0.979955	0.020026	0.971339	0.028621	0.963308	0.036626	0.955853	0.044051	0.948965	0.050908	0.942635	0.057203	0.936858	0.062947	0.931624	0.068146	0.926928	0.072808	0.922766	0.076939	0.919131	0.080545	0.91602	0.083631	0.913429	0.0862	0.911354	0.088255	0.909794	0.089801	0.908747	0.09084	0.908211	0.091371	0.908184	0.091396	0.90867	0.090916	0.909666	0.089928	0.911175	0.088433	0.913198	0.086428	0.915737	0.08391	0.918797	0.080877	0.922379	0.077323	0.926489	0.073245	0.93113	0.068636	0.936309	0.063491	0.942033	0.057802	0.948308	0.051562	0.955139	0.044763	0.962537	0.037395	0.97051	0.029447	0.979067	0.020912	0.988219	0.011775	0.997975	0.002025	0.938241	0.061748	0.86151	0.138441	0.785216	0.214674	0.709271	0.290547	0.633588	0.366154	0.558078	0.441591	0.482652	0.516955	0.407225	0.592341	0.331708	0.667843	0.256013	0.743557	0.180054	0.81958	0.103741	0.896009	0.026986	0.972938	0.000713	0.998632	0.001625	0.996886	0.002312	0.995571	0.002776	0.994683	0.003016	0.994224	0.003032	0.994192	0.002826	0.994587	0.002396	0.99541	0.001743	0.996661	0.000865	0.998343	7.1e-05	0.998849	0.000412	0.993362	0.000728	0.98831	0.001016	0.983687	0.00128	0.979484	0.001518	0.975695	0.001731	0.972315	0.001919	0.969337	0.002081	0.966757	0.002219	0.964571	0.002333	0.962774	0.002422	0.961365	0.002488	0.960341	0.002528	0.959701	0.002544	0.959444	0.002536	0.959568	0.002504	0.960074	0.002447	0.960963	0.002366	0.962238	0.00226	0.963898	0.002131	0.965947	0.001977	0.968389	0.001797	0.971227	0.001593	0.974467	0.001364	0.978112	0.00111	0.982168	0.00083	0.986644	0.000524	0.991544	0.000193	0.996879	-0.001779	0.997543	-0.005464	0.992459	-0.008783	0.987888	-0.011737	0.983825	-0.014331	0.980263	-0.016566	0.977196	-0.018445	0.974622	-0.019969	0.972536	-0.02114	0.970935	-0.021959	0.969817	-0.022426	0.96918	-0.022542	0.969023	-0.022308	0.969348	-0.021721	0.970153	-0.020782	0.97144	-0.019491	0.973211	-0.017845	0.975467	-0.015842	0.978214	-0.013481	0.981453	-0.01076	0.985191	-0.007675	0.98943	-0.004224	0.99418	-0.000403	0.999445	-0.783339	0.19491	-0.798815	0.182459	-0.814626	0.169499	-0.830781	0.156012	-0.847287	0.141974	-0.864154	0.127362	-0.881388	0.112154	-0.899	0.096326	-0.916997	0.079851	-0.935389	0.062705	-0.954185	0.044859	-0.973394	0.026284	-0.993027	0.006951	-0.996097	0.0039	-0.990498	0.009484	-0.985387	0.014571	-0.98076	0.019168	-0.976612	0.023281	-0.972942	0.026914	-0.969745	0.030075	-0.96702	0.032766	-0.964764	0.034992	-0.962974	0.036756	-0.961651	0.038059	-0.960793	0.038904	-0.960399	0.039292	-0.960468	0.039224	-0.961001	0.038698	-0.962	0.037717	-0.963463	0.036275	-0.965391	0.034373	-0.967788	0.032008	-0.970654	0.029176	-0.973993	0.025874	-0.977807	0.022097	-0.982098	0.01784	-0.986869	0.013097	-0.992126	0.007861	-0.997873	0.002127	-0.99748	0.002516	-0.993935	0.006048	-0.990786	0.009172	-0.988033	0.011896	-0.985676	0.014222	-0.983713	0.016155	-0.982143	0.017698	-0.980966	0.018852	-0.980183	0.019621	-0.979791	0.020005	-0.979791	0.020005	-0.980183	0.019621	-0.980966	0.018852	-0.982143	0.017698	-0.983713	0.016155	-0.985676	0.014222	-0.988033	0.011896	-0.990786	0.009172	-0.993935	0.006048	-0.99748	0.002516	-0.998442	0.001557	-0.994272	0.005715	-0.990522	0.009442	-0.987188	0.012745	-0.98427	0.01563	-0.981765	0.018101	-0.979673	0.02016	-0.977993	0.021812	-0.976722	0.023058	-0.975863	0.023901	-0.975412	0.024342	-0.975371	0.024383	-0.97574	0.024022	-0.976518	0.023259	-0.977705	0.022093	-0.979304	0.020522	-0.981313	0.018545	-0.983735	0.016158	-0.986571	0.013356	-0.989821	0.010137	-0.993488	0.006494	-0.997574	0.002423	-0.998976	0.001025	-0.997026	0.002972	-0.995525	0.004469	-0.994472	0.005519	-0.993868	0.00612	-0.993712	0.006277	-0.994003	0.005987	-0.994741	0.005251	-0.995928	0.004068	-0.997563	0.002436	-0.999648	0.000351	-0.996039	0.003954	-0.991829	0.008141	-0.9881	0.011835	-0.984851	0.015041	-0.982081	0.017766	-0.979788	0.020014	-0.977971	0.021791	-0.976628	0.0231	-0.975761	0.023945	-0.975253	0.024441	-0.974124	0.025548	-0.973384	0.026282	-0.973034	0.026642	-0.973073	0.026631	-0.973502	0.026246	-0.974199	0.025607	-0.974927	0.024937	-0.976056	0.02388	-0.977028	0.022964	-0.976233	0.023719	-0.975945	0.023971	-0.976162	0.023723	-0.976888	0.022976	-0.978121	0.021729	-0.979866	0.019985	-0.982056	0.017806	-0.98341	0.016457	-0.985169	0.01472	-0.987335	0.012595	-0.989909	0.010078	-0.949578	0.049616	-0.898819	0.099293	-0.848428	0.148547	-0.798373	0.197443	-0.748622	0.246042	-0.699144	0.294408	-0.649904	0.342603	-0.600873	0.390688	-0.552018	0.438725	-0.503307	0.486776	-0.45471	0.534902	-0.406194	0.583166	-0.357728	0.631629	-0.30928	0.680354	-0.260819	0.729403	-0.212313	0.778841	-0.163729	0.828731	-0.115037	0.879137	-0.066205	0.930125	-0.017199	0.981761	-0.000453	0.997607	-0.001086	0.994266	-0.001644	0.991334	-0.002125	0.988807	-0.002531	0.986678	-0.002862	0.984947	-0.003117	0.983611	-0.003298	0.982666	-0.003404	0.982111	-0.003435	0.981945	-0.003393	0.982169	-0.003276	0.982783	-0.003084	0.983786	-0.002816	0.985182	-0.002475	0.986972	-0.002058	0.98916	-0.001566	0.991749	-0.000997	0.994741	-0.000351	0.998144	0	0.999999	-0.041947	0.954321	-0.083833	0.909368	-0.125679	0.865072	-0.167508	0.821359	-0.209342	0.77816	-0.251202	0.735406	-0.293111	0.693029	-0.33509	0.650962	-0.377163	0.609135	-0.419351	0.567483	-0.461676	0.52594	-0.504161	0.484437	-0.546828	0.44291	-0.589698	0.401291	-0.632795	0.359515	-0.676142	0.317514	-0.719762	0.275221	-0.763677	0.232567	-0.80791	0.189486	-0.852485	0.145909	-0.897426	0.101764	-0.942755	0.056983	-0.988497	0.011492	-0.984386	0.015598	-0.964067	0.035852	-0.944296	0.05551	-0.925053	0.074598	-0.906316	0.093141	-0.888063	0.111161	-0.870275	0.128686	-0.852933	0.145735	-0.836018	0.162334	-0.819509	0.178501	-0.803391	0.194259	-0.787645	0.209629	-0.772251	0.22463	-0.757196	0.23928	-0.742461	0.2536	-0.72803	0.267608	-0.713888	0.281321	-0.700017	0.294759	-0.686404	0.307937	-0.673033	0.320871	-0.659888	0.33358	-0.646957	0.346079	-0.634224	0.358384	-0.621674	0.370511	-0.609293	0.382473	-0.597069	0.394289	-0.584987	0.405971	-0.573034	0.417535	-0.561196	0.428995	-0.549459	0.440367	-0.537812	0.451664	-0.52624	0.462899	-0.51473	0.474088	-0.50327	0.485244	-0.491846	0.496382	-0.480446	0.507515	-0.469056	0.518658	-0.457664	0.529824	-0.446256	0.541028	-0.434819	0.552283	-0.42334	0.563604	-0.411808	0.575005	-0.400206	0.5865	-0.388523	0.598103	-0.376746	0.609831	-0.36486	0.621696	-0.352851	0.633714	-0.340707	0.645902	-0.328412	0.658272	-0.315953	0.670843	-0.303315	0.68363	-0.290483	0.696647	-0.277442	0.709914	-0.264178	0.723446	-0.250675	0.73726	-0.236916	0.751375	-0.222887	0.765809	-0.208569	0.78058	-0.193948	0.795707	-0.179005	0.811211	-0.163723	0.82711	-0.148084	0.843425	-0.132071	0.860179	-0.115663	0.877393	-0.098842	0.895089	-0.081587	0.913289	-0.06388	0.93202	-0.045698	0.951303	-0.027022	0.971167	-0.007827	0.991636	1.1e-05	0.999939	0.001791	0.997783	0.004959	0.993862	0.007578	0.99062	0.009654	0.988052	0.011186	0.986154	0.012179	0.984923	0.012634	0.984358	0.01255	0.984458	0.01193	0.985223	0.010771	0.986653	0.009074	0.988752	0.006836	0.991521	0.004057	0.994967	0.000731	0.999093	0.001978	0.995016	0.00424	0.989322	0.006272	0.984214	0.008075	0.979685	0.009649	0.975727	0.011	0.972334	0.012127	0.9695	0.01303	0.967223	0.013714	0.965498	0.014176	0.964322	0.014419	0.963694	0.014444	0.963612	0.01425	0.964076	0.013838	0.965088	0.013208	0.966648	0.01236	0.968759	0.011293	0.971426	0.010006	0.97465	0.0085	0.978438	0.006773	0.982795	0.004823	0.987729	0.00265	0.993246	0.000252	0.999357	-0.037864	0.96068	-0.079654	0.917536	-0.121183	0.874911	-0.162484	0.832752	-0.20359	0.791006	-0.244535	0.749621	-0.28535	0.708546	-0.32607	0.66773	-0.366726	0.627121	-0.407352	0.586671	-0.447981	0.546327	-0.488643	0.506041	-0.529374	0.465762	-0.570204	0.425442	-0.611166	0.385027	-0.652294	0.344472	-0.69362	0.303723	-0.735176	0.262731	-0.776995	0.221445	-0.819113	0.179813	-0.861559	0.137783	-0.904369	0.095304	-0.947577	0.05232	-0.991218	0.00878	-0.996108	0.003886	-0.991639	0.008338	-0.987606	0.012342	-0.984007	0.015907	-0.980841	0.019036	-0.978105	0.021734	-0.975797	0.024007	-0.973916	0.025856	-0.972462	0.027284	-0.971432	0.028294	-0.970828	0.028887	-0.970648	0.029064	-0.970892	0.028824	-0.971559	0.028169	-0.972653	0.027097	-0.974171	0.025605	-0.976115	0.023693	-0.978487	0.021357	-0.981288	0.018595	-0.98452	0.0154	-0.988184	0.011769	-0.992282	0.007699	-0.996816	0.00318	-0.974068	0.025919	-0.900255	0.099587	-0.826812	0.172749	-0.75369	0.2455	-0.680837	0.31793	-0.608204	0.390129	-0.535743	0.462192	-0.463403	0.534207	-0.391133	0.606264	-0.318886	0.678456	-0.246612	0.750872	-0.17426	0.823603	-0.10178	0.896743	-0.029123	0.970383	0	0.999999	-0.065648	0.933143	-0.131082	0.866827	-0.19635	0.800972	-0.261497	0.735493	-0.326568	0.670308	-0.391611	0.605336	-0.456669	0.540495	-0.52179	0.475704	-0.587018	0.410884	-0.652401	0.345952	-0.717983	0.280828	-0.78381	0.21543	-0.849928	0.149676	-0.916385	0.083483	-0.983224	0.01677	-0.996347	0.003649	-0.991859	0.008118	-0.987804	0.012144	-0.984182	0.015732	-0.98099	0.018886	-0.978226	0.021612	-0.975887	0.023913	-0.973975	0.025793	-0.972485	0.027255	-0.971419	0.0283	-0.970775	0.028931	-0.970554	0.029148	-0.970754	0.028952	-0.971377	0.028341	-0.972421	0.027317	-0.97389	0.025876	-0.975781	0.024017	-0.978099	0.021737	-0.980841	0.019033	-0.984012	0.0159	-0.987613	0.012335	-0.991646	0.00833	-0.996112	0.003883	-0.998866	0.001133	-0.993434	0.006546	-0.988401	0.01154	-0.983763	0.016121	-0.979518	0.0203	-0.975664	0.02408	-0.972202	0.02747	-0.969128	0.030474	-0.966441	0.033097	-0.964141	0.035344	-0.962227	0.037216	-0.960697	0.038719	-0.959552	0.039855	-0.958791	0.040622	-0.958413	0.041027	-0.958418	0.041066	-0.958806	0.040742	-0.959578	0.040053	-0.960733	0.038997	-0.962273	0.037575	-0.964197	0.035782	-0.964131	0.03582	-0.964043	0.03586	-0.964357	0.035508	-0.965072	0.034767	-0.966188	0.033635	-0.967708	0.032113	-0.96963	0.030195	-0.971958	0.027882	-0.974691	0.02517	-0.977832	0.022056	-0.981384	0.018534	-0.985347	0.014601	-0.989724	0.01025	-0.994516	0.005476	-0.999728	0.000271	-0.999221	0.000778	-0.998792	0.001208	-0.998762	0.001238	-0.999131	0.000869	-0.999901	9.9e-05	-0.996428	0.003568	-0.992874	0.007109	-0.989758	0.010206	-0.987077	0.012867	-0.984829	0.015094	-0.983013	0.01689	-0.981627	0.018259	-0.980672	0.019202	-0.980147	0.019721	-0.98005	0.019817	-0.980382	0.019489	-0.981144	0.018736	-0.982336	0.017559	-0.983958	0.015955	-0.986012	0.013923	-0.988498	0.011458	-0.991419	0.008557	-0.994774	0.005217	-0.998569	0.001431	-0.962636	0.037203	-0.905535	0.093487	-0.848889	0.148741	-0.792686	0.203105	-0.736919	0.256713	-0.681577	0.309703	-0.626654	0.362208	-0.572141	0.414361	-0.518029	0.466297	-0.464311	0.518146	-0.410981	0.570041	-0.358029	0.622115	-0.305451	0.674501	-0.253239	0.72733	-0.201389	0.78074	-0.149893	0.834863	-0.098748	0.889836	-0.047946	0.945796	-7e-05	0.999716	-0.001415	0.994269	-0.002657	0.989248	-0.0038	0.984649	-0.004843	0.980462	-0.005786	0.976682	-0.006632	0.973302	-0.007381	0.970316	-0.008033	0.967722	-0.008589	0.965512	-0.009049	0.963686	-0.009414	0.96224	-0.009683	0.961171	-0.009858	0.960478	-0.009939	0.96016	-0.009925	0.960217	-0.009816	0.960647	-0.009612	0.961452	-0.009314	0.962634	-0.008921	0.964194	-0.008433	0.966134	-0.007847	0.968459	-0.007167	0.971171	-0.006389	0.974274	-0.005514	0.977774	-0.00454	0.981675	-0.003468	0.985986	-0.002295	0.99071	-0.001022	0.995857	0.000509	0.999011	0.002409	0.995329	0.004086	0.992084	0.005542	0.98927	0.006778	0.986884	0.007797	0.984921	0.008597	0.983379	0.00918	0.982256	0.009548	0.981549	0.009699	0.981259	0.009634	0.981384	0.009354	0.981924	0.008856	0.98288	0.008143	0.984254	0.007212	0.986048	0.006063	0.988265	0.004695	0.990907	0.003107	0.993979	0.001296	0.997485	-1	0	-0.999585	0.000416	-0.999575	0.000425	-0.99997	3.1e-05	-0.978643	0.021238	-0.956561	0.042948	-0.934876	0.064029	-0.913577	0.08451	-0.892651	0.104419	-0.872088	0.123786	-0.851876	0.142638	-0.832005	0.161001	-0.812463	0.178901	-0.793239	0.196364	-0.774323	0.213415	-0.755705	0.230075	-0.737373	0.24637	-0.719318	0.26232	-0.701531	0.277949	-0.684001	0.293278	-0.666718	0.308329	-0.649672	0.32312	-0.632854	0.337674	-0.616254	0.352008	-0.599864	0.366144	-0.583673	0.380101	-0.567672	0.393896	-0.551853	0.407549	-0.536206	0.421078	-0.520721	0.434501	-0.505391	0.447837	-0.490207	0.461102	-0.475158	0.474316	-0.460237	0.487496	-0.445436	0.500658	-0.430743	0.513821	-0.416152	0.527003	-0.401654	0.540221	-0.387239	0.553493	-0.372901	0.566837	-0.358628	0.58027	-0.344413	0.59381	-0.330248	0.607477	-0.316123	0.621287	-0.302031	0.63526	-0.287961	0.649416	-0.273906	0.663771	-0.259856	0.678348	-0.245805	0.693164	-0.23174	0.708241	-0.217656	0.7236	-0.203541	0.73926	-0.189388	0.755244	-0.175188	0.771574	-0.16093	0.788273	-0.146607	0.805363	-0.132208	0.822868	-0.117724	0.840815	-0.103147	0.859225	-0.088467	0.878128	-0.073673	0.897547	-0.058757	0.917513	-0.043708	0.938051	-0.028516	0.959193	-0.013171	0.980969	-0.000175	0.998964	-0.001277	0.992445	-0.002269	0.986603	-0.003151	0.981428	-0.003924	0.976912	-0.004589	0.973049	-0.005146	0.96983	-0.005594	0.967252	-0.005934	0.96531	-0.006165	0.964001	-0.006288	0.963324	-0.006301	0.963277	-0.006207	0.96386	-0.006003	0.965073	-0.005688	0.96692	-0.005264	0.969402	-0.004729	0.972524	-0.004081	0.976291	-0.003321	0.980709	-0.002447	0.985784	-0.001458	0.991526	-0.000354	0.997942	-0.005862	0.993172	-0.013928	0.983844	-0.02164	0.975006	-0.029004	0.966645	-0.036027	0.958753	-0.042715	0.951317	-0.049074	0.94433	-0.05511	0.937781	-0.060828	0.931664	-0.066233	0.925969	-0.071331	0.92069	-0.076125	0.915822	-0.08062	0.911356	-0.084818	0.907288	-0.088726	0.903614	-0.092343	0.900329	-0.095675	0.897429	-0.098725	0.894912	-0.101493	0.892772	-0.103982	0.891011	-0.106194	0.889626	-0.108132	0.888615	-0.109795	0.887977	-0.111186	0.887713	-0.112134	0.887695	-0.111305	0.886875	-0.110243	0.886415	-0.108946	0.886313	-0.107415	0.886569	-0.105649	0.887181	-0.103646	0.88815	-0.101406	0.889476	-0.098925	0.891161	-0.096206	0.893206	-0.093244	0.895614	-0.090036	0.898386	-0.086582	0.901527	-0.082877	0.905039	-0.078921	0.908928	-0.074708	0.913196	-0.070237	0.917851	-0.065503	0.922897	-0.060503	0.928341	-0.055231	0.934191	-0.049686	0.940452	-0.043859	0.947135	-0.03775	0.954246	-0.03135	0.961797	-0.024655	0.969795	-0.017659	0.978253	-0.010356	0.98718	-0.002741	0.99659	-0.00024	0.998879	-0.000538	0.997491	-0.00075	0.996506	-0.000874	0.995924	-0.000913	0.995743	-0.000866	0.995964	-0.000732	0.996586	-0.000512	0.997611	-0.000205	0.999041	0	0.999999	-0.00164	0.993158	-0.003318	0.986753	-0.005034	0.980774	-0.006791	0.975213	-0.008586	0.970059	-0.010421	0.965306	-0.012297	0.960944	-0.014214	0.956966	-0.016173	0.953367	-0.018176	0.950141	-0.02022	0.94728	-0.022308	0.944782	-0.024442	0.942643	-0.026621	0.940857	-0.028845	0.939423	-0.031117	0.938338	-0.033437	0.9376	-0.035805	0.937206	-0.038223	0.937159	-0.040692	0.937456	-0.043213	0.938099	-0.045786	0.939086	-0.048413	0.940422	-0.051096	0.942106	-0.053834	0.944141	-0.05389	0.944099	-0.052088	0.942794	-0.050233	0.941845	-0.048323	0.94125	-0.046359	0.941008	-0.044339	0.941118	-0.042262	0.94158	-0.040128	0.942395	-0.037936	0.943564	-0.035684	0.945088	-0.033373	0.94697	-0.030999	0.94921	-0.028564	0.951816	-0.026064	0.954787	-0.0235	0.95813	-0.020869	0.961851	-0.018171	0.965953	-0.015403	0.970443	-0.012566	0.975329	-0.009656	0.980616	-0.006672	0.986315	-0.003613	0.992433	-0.000477	0.99898	0.028015	0.968472	0.060894	0.931998	0.093702	0.896141	0.126457	0.86085	0.159176	0.826075	0.191877	0.791763	0.224574	0.757868	0.257287	0.72434	0.290031	0.691132	0.322823	0.658197	0.35568	0.625486	0.38862	0.592953	0.421658	0.560554	0.454812	0.52824	0.488099	0.495966	0.521535	0.463688	0.555138	0.431356	0.588924	0.398927	0.622911	0.366355	0.657116	0.333592	0.691555	0.300593	0.726247	0.267309	0.761209	0.233695	0.796458	0.1997	0.832013	0.165277	0.867891	0.130377	0.904108	0.094949	0.940685	0.058943	0.977639	0.022306	0.998168	0.001831	0.993867	0.006115	0.989964	0.009986	0.986458	0.013451	0.983347	0.016515	0.980631	0.019183	0.978307	0.021459	0.976375	0.023348	0.974835	0.024851	0.973684	0.025972	0.972924	0.026711	0.972554	0.027072	0.972573	0.027053	0.972983	0.026654	0.973781	0.025877	0.97497	0.024718	0.97655	0.023176	0.978521	0.02125	0.980884	0.018934	0.983641	0.016227	0.986791	0.013122	0.990337	0.009618	0.994279	0.005705	0.99862	0.00138	0.955378	0.043762	0.891979	0.102981	0.828956	0.158402	0.76628	0.21011	0.703916	0.258184	0.641831	0.302696	0.579995	0.343715	0.518374	0.381299	0.456937	0.415504	0.395652	0.446379	0.334487	0.473967	0.273409	0.498305	0.212389	0.519424	0.151393	0.537352	0.09039	0.552109	0.029349	0.563711	-0.031763	0.572165	-0.092979	0.577477	-0.154328	0.579645	-0.215844	0.578664	-0.277558	0.57452	-0.339503	0.567195	-0.401713	0.556667	-0.458832	0.540906	-0.485657	0.512544	-0.51265	0.484352	-0.539823	0.45629	-0.56719	0.428317	-0.594762	0.400387	-0.622552	0.372462	-0.650573	0.344499	-0.678837	0.316455	-0.707358	0.288288	-0.736148	0.259957	-0.765222	0.231417	-0.79459	0.202629	-0.824268	0.173547	-0.854268	0.144128	-0.884605	0.114327	-0.915291	0.084101	-0.94634	0.053402	-0.977769	0.022185	-0.998747	0.001252	-0.994846	0.005144	-0.991366	0.008604	-0.988308	0.011638	-0.985669	0.014251	-0.983448	0.016445	-0.981644	0.018224	-0.980255	0.019592	-0.979281	0.02055	-0.978722	0.0211	-0.978577	0.021243	-0.978846	0.020978	-0.97953	0.020306	-0.980628	0.019225	-0.982142	0.017734	-0.98407	0.01583	-0.986417	0.013511	-0.989182	0.010773	-0.992366	0.007612	-0.995971	0.004022	-1	0	-0.997801	0.002198	-0.996085	0.003911	-0.99485	0.005144	-0.994095	0.005898	-0.99382	0.006172	-0.994023	0.005969	-0.994706	0.005288	-0.995869	0.004127	-0.997513	0.002485	-0.999639	0.000361	-0.940662	0.057577	-0.8712	0.120506	-0.802084	0.17833	-0.733292	0.231142	-0.664792	0.279026	-0.596558	0.322059	-0.528563	0.360311	-0.460778	0.393842	-0.393179	0.422705	-0.325736	0.446948	-0.258424	0.466608	-0.191216	0.481718	-0.124084	0.492302	-0.057001	0.498375	0.010059	0.499949	0.077122	0.497026	0.144217	0.489601	0.211369	0.477661	0.278606	0.461189	0.345954	0.440158	0.413441	0.414533	0.481093	0.384275	0.548938	0.349333	0.617001	0.309654	0.685312	0.265173	0.753897	0.215819	0.822785	0.161513	0.892	0.102168	0.961573	0.037689	0.991043	0.00892	0.971449	0.028175	0.95227	0.046675	0.9335	0.064451	0.915128	0.081529	0.897145	0.097937	0.879544	0.113703	0.862315	0.12885	0.845449	0.143402	0.828939	0.157385	0.812777	0.170819	0.796954	0.183726	0.781464	0.196128	0.766299	0.208042	0.751451	0.219491	0.736914	0.230489	0.722681	0.241057	0.708744	0.25121	0.695097	0.260965	0.681734	0.270338	0.668649	0.279344	0.655835	0.287995	0.643286	0.296308	0.630997	0.304295	0	0.999993	-0.000458	0.91053	-0.000783000000000006	0.830177	-0.000987000000000002	0.758809	-0.001084	0.696307	-0.00108900000000001	0.642567	-0.00101699999999999	0.597501	-0.000879000000000019	0.561035	-0.000688999999999995	0.533108	-0.00046199999999999	0.513674	-0.000210000000000016	0.5027	5.29999999999975e-05	0.500169	0.000312000000000007	0.506076	0.000556000000000001	0.520431	0.000769999999999993	0.543258	0.000939999999999996	0.574594	0.001054	0.614492	0.00109799999999999	0.663017	0.001057	0.720251	0.000917999999999988	0.786286	0.000668000000000002	0.861233	0.000292000000000001	0.945216	9.2e-05	0.999051	0.000294	0.996962	0.000458	0.995276	0.000583	0.993989	0.00067	0.993099	0.000718	0.992605	0.000728	0.992506	0.000699	0.992802	0.000632	0.993494	0.000526	0.994582	0.000381	0.996069	0.000198	0.997956	-0.000274	0.999528	-0.002903	0.995053	-0.005342	0.991009	-0.007592	0.987391	-0.009654	0.984192	-0.011531	0.981407	-0.013223	0.979035	-0.01473	0.97707	-0.016057	0.975511	-0.017201	0.974354	-0.018165	0.973598	-0.018948	0.973244	-0.019551	0.973289	-0.019975	0.973736	-0.020219	0.974583	-0.020283	0.975833	-0.020167	0.97749	-0.019872	0.979553	-0.018302	0.98059	-0.016225	0.981395	-0.014132	0.982583	-0.012024	0.984155	-0.009899	0.986113	-0.007757	0.98846	-0.005597	0.991202	-0.003418	0.994339	-0.001219	0.99788	1.5e-05	0.999833	2.1e-05	0.999753	4.1e-05	0.999946	0.000105	0.999861	6e-06	0.999915	-3e-06	0.999979	0.000101	0.999704	0.000348	0.998983	0.000454	0.998674	0.000419	0.998776	0.000242	0.999291	0.000131	0.999848	0.000509	0.99941	0.000429	0.999503	0.000141	0.999749	0.000936	0.998332	0.001487	0.997352	0.001793	0.996808	0.001854	0.9967	0.00167	0.997026	0.001242	0.997788	0.00057	0.998986	-0.000422	0.999472	-0.001358	0.998301	-0.001896	0.99763	-0.002035	0.997456	-0.001777	0.997779	-0.001119	0.9986	-6.3e-05	0.999921	-3.40000000000001e-05	0.998186	-6.30000000000001e-05	0.996671	-8.39999999999999e-05	0.995557	-9.8e-05	0.99484	-0.000104	0.994523	-0.000102	0.994602	-9.30000000000002e-05	0.995079	-7.60000000000001e-05	0.995954	-5.30000000000001e-05	0.997229	-2.1e-05	0.998906	0.00036	0.999363	0.00098	0.99827	0.001347	0.997619	0.001466	0.997409	0.001335	0.997641	0.000954	0.998314	0.000323	0.999429	0.000177	0.998952	0.00041	0.99757	0.000568	0.996642	0.000648	0.996168	0.000651	0.996145	0.000579	0.996575	0.00043	0.997457	0.000204	0.998793	0.000259	0.998374	0.00108	0.993252	0.00183	0.988577	0.002511	0.98434	0.003125	0.980537	0.00367	0.97716	0.004148	0.974205	0.004559	0.971666	0.004904	0.96954	0.005183	0.967824	0.005395	0.966514	0.005542	0.965608	0.005623	0.965105	0.005639	0.965005	0.00559	0.965306	0.005474	0.96601	0.005294	0.967118	0.005047	0.968631	0.004734	0.970552	0.004356	0.972884	0.003912	0.97563	0.0034	0.978796	0.002821	0.982385	0.002174	0.986404	0.001459	0.990859	0.000677	0.995757	0.00078	0.998703	0.004508	0.992518	0.007949	0.986823	0.011105	0.981611	0.013981	0.976872	0.016579	0.972603	0.0189	0.968794	0.020946	0.965441	0.022721	0.96254	0.024224	0.960086	0.025458	0.958074	0.026423	0.956503	0.027121	0.955371	0.027552	0.954674	0.027715	0.954413	0.027611	0.954587	0.02724	0.955196	0.026602	0.956242	0.025697	0.957725	0.02452	0.959648	0.023075	0.962014	0.021357	0.964826	0.019367	0.968087	0.0171	0.971804	0.014556	0.975982	0.011733	0.980626	0.008626	0.985743	0.005234	0.99134	0.001554	0.997427	-0.999999	0	-0.993294	0.006687	-0.98704	0.01289	-0.981232	0.018618	-0.975869	0.023881	-0.970948	0.028688	-0.966465	0.033045	-0.962418	0.03696	-0.958806	0.04044	-0.955625	0.04349	-0.952875	0.046117	-0.950554	0.048324	-0.948662	0.050115	-0.947197	0.051495	-0.946159	0.052466	-0.945549	0.053029	-0.945365	0.053187	-0.945608	0.052942	-0.94628	0.052293	-0.947381	0.051241	-0.948911	0.049785	-0.950065	0.048688	-0.950828	0.047969	-0.951999	0.046864	-0.953577	0.045371	-0.955563	0.043485	-0.95796	0.041203	-0.960766	0.038522	-0.963981	0.035435	-0.96761	0.031938	-0.971651	0.028023	-0.976107	0.023685	-0.980981	0.018915	-0.986274	0.013706	-0.988322	0.011662	-0.989239	0.010734	-0.990601	0.00937	-0.992408	0.00757	-0.994659	0.005329	-0.997356	0.00264	-0.999647	0.000353	-0.997525	0.002472	-0.995807	0.004185	-0.994491	0.005495	-0.993577	0.006403	-0.993064	0.006913	-0.992954	0.007022	-0.993245	0.006733	-0.993938	0.006044	-0.995033	0.004955	-0.99653	0.003464	-0.998429	0.001569	-0.999598	0.000402	-0.998534	0.001465	-0.997896	0.002103	-0.997683	0.002315	-0.997896	0.002103	-0.998534	0.001465	-0.999598	0.000402	-0.999059	0.000941	-0.998058	0.00194	-0.997461	0.002536	-0.997269	0.002727	-0.997481	0.002515	-0.998098	0.0019	-0.999119	0.000881	-0.999546	0.000454	-0.998536	0.001464	-0.997951	0.002047	-0.997792	0.002206	-0.998057	0.001941	-0.998749	0.00125	-0.999865	0.000135	-0.998461	0.001538	-0.997152	0.002844	-0.996266	0.003728	-0.995803	0.004191	-0.99576	0.004233	-0.99614	0.003854	-0.996941	0.003055	-0.998165	0.001834	-0.999812	0.000188	-0.999333	0.000666	-0.998973	0.001027	-0.999013	0.000986	-0.999453	0.000547	-0.999561	0.000439	-0.998387	0.001613	-0.997656	0.002343	-0.997368	0.002629	-0.997523	0.002475	-0.99812	0.001878	-0.999162	0.000838	-0.999543	0.000457	-0.998689	0.001311	-0.998246	0.001753	-0.998215	0.001784	-0.998596	0.001404	-0.999388	0.000611	-0.998978	0.001022	-0.996996	0.003	-0.995413	0.004577	-0.994229	0.005755	-0.993442	0.006536	-0.993055	0.006921	-0.993065	0.006911	-0.993472	0.006506	-0.994278	0.005706	-0.995482	0.004507	-0.997085	0.00291	-0.999087	0.000913	-0.997897	0.002101	-0.994712	0.005274	-0.991929	0.008039	-0.989545	0.010402	-0.98756	0.012365	-0.985974	0.013931	-0.984785	0.015104	-0.983992	0.015884	-0.983596	0.016274	-0.983596	0.016274	-0.983992	0.015884	-0.984785	0.015104	-0.985974	0.013931	-0.98756	0.012365	-0.989545	0.010402	-0.991929	0.008039	-0.994712	0.005274	-0.997897	0.002101	-0.988724	0.011262	-0.96084	0.038989	-0.933378	0.066136	-0.906318	0.092738	-0.879641	0.118829	-0.85333	0.144443	-0.827365	0.169611	-0.801729	0.194367	-0.776402	0.218741	-0.751368	0.242766	-0.726609	0.266469	-0.702107	0.289883	-0.677844	0.313036	-0.653805	0.335956	-0.62997	0.358674	-0.606324	0.381216	-0.582849	0.403612	-0.559529	0.425887	-0.536346	0.448072	-0.513284	0.470192	-0.490326	0.492275	-0.467456	0.514348	-0.444657	0.536439	-0.421912	0.558576	-0.399204	0.580785	-0.376517	0.603093	-0.353834	0.625529	-0.331139	0.648122	-0.308415	0.670897	-0.285643	0.693885	-0.262808	0.717112	-0.239894	0.74061	-0.216881	0.764407	-0.193755	0.788533	-0.170495	0.813018	-0.147085	0.837895	-0.123509	0.863194	-0.099748	0.888947	-0.075783	0.915187	-0.051595	0.941949	-0.027169	0.969266	-0.002483	0.997175	-1	0	-0.998473	0.001526	-0.997345	0.002651	-0.996617	0.003377	-0.996289	0.003704	-0.996359	0.003635	-0.996826	0.003168	-0.997695	0.002303	-0.998962	0.001038	-0.997765	0.002233	-0.991652	0.008316	-0.985944	0.013964	-0.98064	0.019188	-0.975735	0.023994	-0.971228	0.02839	-0.967118	0.032384	-0.963401	0.035981	-0.960077	0.039187	-0.957144	0.042008	-0.954601	0.044447	-0.952447	0.046509	-0.950681	0.048197	-0.949301	0.049513	-0.948307	0.050459	-0.9477	0.051038	-0.947478	0.051249	-0.947642	0.051092	-0.948192	0.050569	-0.949127	0.049678	-0.950448	0.048418	-0.952157	0.046786	-0.954253	0.044781	-0.956738	0.042398	-0.959613	0.039635	-0.962877	0.036486	-0.966535	0.032949	-0.970586	0.029015	-0.975033	0.024679	-0.979879	0.019935	-0.985123	0.014775	-0.99077	0.00919	-0.996822	0.003174	-0.978909	0.020951	-0.937025	0.061735	-0.895526	0.101087	-0.854399	0.139078	-0.813631	0.175776	-0.773207	0.211245	-0.733114	0.245548	-0.693337	0.278749	-0.653866	0.310906	-0.614684	0.342078	-0.575781	0.372321	-0.537142	0.401692	-0.498755	0.430241	-0.460608	0.458024	-0.422688	0.485089	-0.384982	0.511489	-0.347479	0.53727	-0.310165	0.562481	-0.27303	0.587169	-0.23606	0.611379	-0.199244	0.635158	-0.162571	0.65855	-0.145671	0.665089	-0.130228	0.670741	-0.11521	0.676405	-0.100611	0.682109	-0.086425	0.687875	-0.072651	0.69373	-0.059282	0.699697	-0.046315	0.705803	-0.033748	0.712071	-0.021577	0.718529	-0.009801	0.725198	0.001581	0.732106	0.012571	0.739279	0.02317	0.746743	0.033377	0.754522	0.043193	0.762647	0.052615	0.771142	0.061644	0.780036	0.070276	0.789358	0.078511	0.799136	0.086344	0.809403	0.093773	0.820186	0.100795	0.831519	0.107404	0.843433	0.113596	0.855963	0.119366	0.869143	0.100242	0.863245	0.044216	0.827528	-0.011929	0.791193	-0.068207	0.754167	-0.124636	0.716372	-0.18123	0.677731	-0.238005	0.638165	-0.294977	0.597592	-0.352162	0.555929	-0.409576	0.513092	-0.467236	0.468996	-0.525159	0.423551	-0.583359	0.376666	-0.641855	0.328249	-0.700664	0.278203	-0.759803	0.226431	-0.819288	0.17283	-0.879137	0.117298	-0.939368	0.059724	-1	0	-0.998046	0.001953	-0.996569	0.003429	-0.99557	0.004426	-0.995046	0.004949	-0.994998	0.004996	-0.995427	0.004568	-0.996331	0.003666	-0.997712	0.002287	-0.999571	0.000429	-0.995974	0.00402	-0.991315	0.008654	-0.987071	0.012859	-0.983239	0.016643	-0.979818	0.020011	-0.976805	0.02297	-0.974201	0.025521	-0.972001	0.02767	-0.970207	0.029421	-0.968817	0.030775	-0.96783	0.031736	-0.967246	0.032304	-0.967066	0.032481	-0.967287	0.032265	-0.96791	0.031658	-0.968938	0.030658	-0.970368	0.029264	-0.972203	0.027473	-0.974442	0.025284	-0.977088	0.022692	-0.980141	0.019693	-0.983604	0.016283	-0.987477	0.012458	-0.991762	0.008209	-0.996462	0.003533	-0.997423	0.002576	-0.989177	0.010807	-0.981456	0.018498	-0.974251	0.025659	-0.967556	0.032302	-0.961365	0.038433	-0.955672	0.044062	-0.950471	0.049195	-0.94576	0.05384	-0.941531	0.058004	-0.937782	0.06169	-0.934509	0.064905	-0.931709	0.067654	-0.92938	0.069938	-0.927519	0.071762	-0.926125	0.073127	-0.925197	0.074037	-0.924733	0.074491	-0.924733	0.074491	-0.925197	0.074037	-0.926125	0.073127	-0.927519	0.071762	-0.92938	0.069938	-0.931709	0.067654	-0.934509	0.064905	-0.937782	0.06169	-0.941531	0.058004	-0.94576	0.05384	-0.950471	0.049195	-0.955672	0.044062	-0.961365	0.038433	-0.967556	0.032302	-0.974251	0.025659	-0.981456	0.018498	-0.989177	0.010807	-0.997423	0.002576	-0.999999	0	-0.992157	0.007814	-0.984719	0.015173	-0.977683	0.022086	-0.971046	0.028565	-0.964804	0.034622	-0.958955	0.040264	-0.953497	0.045499	-0.948427	0.050339	-0.943743	0.054788	-0.939442	0.058856	-0.935523	0.062548	-0.931984	0.065868	-0.928824	0.068824	-0.926041	0.071419	-0.923635	0.073657	-0.921603	0.075543	-0.919945	0.077079	-0.918661	0.078268	-0.917748	0.07911	-0.917209	0.079608	-0.917042	0.079762	-0.917246	0.079574	-0.917823	0.07904	-0.918772	0.078164	-0.920093	0.076941	-0.921789	0.075371	-0.923858	0.07345	-0.926303	0.071175	-0.929123	0.068545	-0.932321	0.065553	-0.935897	0.062195	-0.939855	0.058467	-0.944193	0.054362	-0.948917	0.049873	-0.954026	0.044994	-0.959522	0.039717	-0.965411	0.034035	-0.971691	0.027936	-0.978369	0.021414	-0.985445	0.014457	-0.992923	0.007053	-0.994765	0.005233	-0.942631	0.057168	-0.890873	0.108434	-0.839468	0.15911	-0.788392	0.209272	-0.737622	0.258996	-0.687138	0.308356	-0.636913	0.357428	-0.586927	0.406284	-0.537156	0.455	-0.48758	0.503648	-0.438175	0.552301	-0.388918	0.601033	-0.339788	0.649917	-0.290762	0.699027	-0.241818	0.748438	-0.192935	0.798223	-0.144089	0.848457	-0.095258	0.899216	-0.046422	0.950578	-0.000166	0.99977	-0.003289	0.995434	-0.006054	0.991598	-0.008465	0.988258	-0.010523	0.985409	-0.01223	0.983048	-0.013588	0.981169	-0.014599	0.97977	-0.015264	0.978852	-0.015583	0.978411	-0.015556	0.978446	-0.015183	0.978959	-0.014466	0.97995	-0.013402	0.98142	-0.01199	0.983371	-0.01023	0.985806	-0.00812	0.988728	-0.005658	0.992142	-0.00284	0.996052	-0.000235	0.999577	-0.002443	0.995598	-0.004393	0.992083	-0.006086	0.989031	-0.007526	0.986432	-0.008712	0.984284	-0.009646	0.982585	-0.010329	0.981333	-0.01076	0.980524	-0.010941	0.980158	-0.010877	0.980232	-0.010576	0.980744	-0.010036	0.981696	-0.009258	0.983088	-0.008241	0.984924	-0.006984	0.987204	-0.005487	0.989934	-0.003747	0.993115	-0.001763	0.996755	-0.000206	0.999352	-0.00115	0.996378	-0.001957	0.993842	-0.002627	0.991739	-0.00316	0.990068	-0.003558	0.988824	-0.003819	0.988006	-0.003944	0.987614	-0.003934	0.987646	-0.003788	0.988102	-0.003507	0.988984	-0.00309	0.990291	-0.002537	0.992027	-0.001846	0.994194	-0.001018	0.996796	-5.2e-05	0.999836	-0.048268	0.948267	-0.099121	0.894535	-0.150038	0.841455	-0.201038	0.78894	-0.252139	0.736903	-0.303362	0.68526	-0.354724	0.633923	-0.406245	0.582807	-0.457945	0.53183	-0.509842	0.480904	-0.561957	0.429947	-0.614308	0.378874	-0.666914	0.3276	-0.719797	0.276041	-0.772975	0.224111	-0.826468	0.171723	-0.880297	0.118793	-0.934481	0.065232	-0.989041	0.010951	-0.997015	0.002982	-0.993658	0.006326	-0.990714	0.009249	-0.988184	0.011758	-0.986065	0.013853	-0.984357	0.015539	-0.983059	0.01682	-0.982171	0.017695	-0.98169	0.018168	-0.981619	0.018238	-0.981956	0.017906	-0.982702	0.017172	-0.983857	0.016034	-0.985421	0.014489	-0.987395	0.012537	-0.989782	0.010174	-0.99258	0.007397	-0.995792	0.0042	-0.99942	0.00058	0	0.999999	-0.038225	0.957329	-0.07645	0.91539	-0.114691	0.874115	-0.152967	0.83344	-0.191292	0.793297	-0.229683	0.753624	-0.268155	0.714358	-0.306726	0.675434	-0.345412	0.636791	-0.384228	0.598366	-0.423192	0.560099	-0.46232	0.521928	-0.501627	0.483793	-0.541133	0.445631	-0.580852	0.407382	-0.620801	0.368986	-0.660997	0.330379	-0.701459	0.291501	-0.742202	0.25229	-0.783243	0.212682	-0.8246	0.172614	-0.866292	0.132023	-0.908334	0.090842	-0.950747	0.049007	-0.993546	0.00645	-0.995073	0.004925	-0.989803	0.010189	-0.985095	0.014887	-0.980944	0.019026	-0.977347	0.02261	-0.9743	0.025646	-0.971798	0.028136	-0.969841	0.030084	-0.968425	0.031494	-0.967549	0.032364	-0.967212	0.0327	-0.967415	0.032499	-0.968155	0.031762	-0.969437	0.030487	-0.971258	0.028674	-0.973624	0.02632	-0.976535	0.023421	-0.979994	0.019974	-0.984006	0.015974	-0.988574	0.011416	-0.993702	0.006294	-0.999399	0.000601	-0.997029	0.002969	-0.99421	0.005784	-0.991896	0.008094	-0.990083	0.0099	-0.988773	0.011207	-0.987961	0.012015	-0.987649	0.012325	-0.987837	0.01214	-0.988522	0.011456	-0.989708	0.010274	-0.991395	0.008592	-0.993585	0.006409	-0.996277	0.003721	-0.999476	0.000523	-0.998238	0.001761	-0.996573	0.003423	-0.995346	0.004646	-0.994559	0.005432	-0.994208	0.005781	-0.994296	0.005694	-0.994822	0.00517	-0.995785	0.00421	-0.997187	0.002811	-0.999028	0.000972	-0.993173	0.006808	-0.981088	0.018766	-0.969419	0.030199	-0.958161	0.041122	-0.947309	0.051555	-0.936856	0.06151	-0.926799	0.071005	-0.917129	0.080054	-0.907844	0.08867	-0.898938	0.096866	-0.890407	0.104655	-0.882246	0.112049	-0.874452	0.11906	-0.86702	0.125696	-0.859946	0.131969	-0.853227	0.137889	-0.84686	0.143465	-0.840841	0.148703	-0.835165	0.153613	-0.829834	0.158202	-0.824841	0.162477	-0.820186	0.166444	-0.815864	0.17011	-0.811876	0.17348	-0.808217	0.176558	-0.804887	0.179351	-0.801883	0.181861	-0.799205	0.184093	-0.796852	0.18605	-0.79482	0.187735	-0.79311	0.189151	-0.79172	0.190299	-0.790651	0.19118	-0.789902	0.191799	-0.789471	0.192153	-0.78936	0.192245	-0.789567	0.192075	-0.790093	0.191641	-0.790939	0.190944	-0.792104	0.189982	-0.793589	0.188753	-0.795396	0.187257	-0.797524	0.185491	-0.799975	0.183452	-0.802751	0.181138	-0.805851	0.178543	-0.80928	0.175665	-0.813038	0.1725	-0.817126	0.169042	-0.821547	0.165286	-0.826303	0.161227	-0.831398	0.156858	-0.836832	0.152174	-0.84261	0.147166	-0.848733	0.141827	-0.855206	0.13615	-0.862031	0.130125	-0.869212	0.123744	-0.876752	0.116996	-0.884656	0.109872	-0.892927	0.102361	-0.90157	0.094451	-0.910589	0.08613	-0.919989	0.077386	-0.929774	0.068205	-0.939951	0.058572	-0.950523	0.048476	-0.961496	0.037898	-0.972876	0.026823	-0.984669	0.015235	-0.996881	0.003115	0	1	0.000835	0.997716	0.001519	0.995849	0.002051	0.994395	0.002434	0.993352	0.002665	0.992719	0.002748	0.992494	0.00268	0.992678	0.002464	0.99327	0.002096	0.994272	0.001579	0.995685	0.00091	0.99751	9.1e-05	0.999753	0.00071	0.995212	0.001442	0.990294	0.002113	0.985793	0.002725	0.981701	0.003279	0.978013	0.003774	0.974722	0.004211	0.971823	0.00459	0.969311	0.004912	0.967182	0.005177	0.965433	0.005385	0.964062	0.005536	0.963064	0.005631	0.962441	0.005668	0.96219	0.00565	0.962311	0.005575	0.962803	0.005444	0.96367	0.005256	0.96491	0.005011	0.966526	0.004708	0.968522	0.00435	0.970899	0.003933	0.973663	0.003458	0.976817	0.002925	0.980365	0.002334	0.984315	0.001683	0.988672	0.000973	0.993443	0.000203	0.998635	-0.00072	0.999043	-0.001364	0.998189	-0.001644	0.997818	-0.001563	0.997925	-0.001119	0.998514	-0.000313	0.999585	0.002756	0.996871	0.006288	0.992862	0.009346	0.989393	0.011933	0.98646	0.014051	0.984059	0.015706	0.982186	0.016895	0.980839	0.017622	0.980015	0.017887	0.979714	0.017691	0.979937	0.017033	0.980681	0.015913	0.98195	0.01433	0.983744	0.01228	0.986066	0.009764	0.98892	0.006777	0.992307	0.003316	0.996234	0.000403	0.999481	0.002868	0.996309	0.004953	0.993629	0.006659	0.991436	0.007989	0.98973	0.008943	0.988504	0.009523	0.987761	0.009729	0.987498	0.009561	0.987713	0.009018	0.988408	0.008101	0.989585	0.00681	0.991245	0.00514	0.993388	0.003094	0.99602	0.000666	0.999142	0.030592	0.964727	0.070944	0.918658	0.110841	0.873633	0.15033	0.829588	0.18946	0.786464	0.228279	0.744203	0.266833	0.702747	0.305169	0.662043	0.343332	0.622037	0.381371	0.582675	0.41933	0.543909	0.457257	0.505689	0.495194	0.467967	0.533192	0.430694	0.571292	0.393826	0.609543	0.357319	0.647991	0.321127	0.686682	0.285209	0.725663	0.249521	0.76498	0.214022	0.80468	0.178672	0.844812	0.143431	0.885424	0.108261	0.926563	0.073121	1	0	0.995935	0.004057	0.992269	0.007702	0.989	0.01094	0.986126	0.013778	0.983647	0.016219	0.981561	0.018269	0.979869	0.019929	0.978568	0.021203	0.977658	0.022092	0.97714	0.022599	0.977014	0.022723	0.977277	0.022465	0.977932	0.021824	0.978979	0.020801	0.980416	0.019392	0.982246	0.017596	0.98447	0.015409	0.987086	0.01283	0.990099	0.009853	0.993506	0.006472	0.997312	0.002684	0.989545	0.010417	0.959963	0.03948	0.930806	0.067552	0.902067	0.094688	0.873737	0.120947	0.845805	0.146381	0.818267	0.171043	0.791114	0.194987	0.764336	0.21826	0.73793	0.240914	0.711885	0.262997	0.686197	0.284555	0.660857	0.305637	0.635861	0.326287	0.611202	0.346552	0.586873	0.366474	0.56287	0.386098	0.539185	0.405469	0.515815	0.424628	0.492754	0.443618	0.469996	0.462482	0.44754	0.481262	0.425376	0.5	0.403504	0.518738	0.381918	0.537518	0.360614	0.556382	0.339588	0.575373	0.318839	0.594531	0.29836	0.613902	0.27815	0.633527	0.258206	0.653448	0.238525	0.673713	0.219103	0.694363	0.199941	0.715445	0.181033	0.737003	0.16238	0.759086	0.143978	0.78174	0.125827	0.805014	0.107925	0.828957	0.090271	0.853619	0.072863	0.879053	0.055702	0.905311	0.038786	0.932448	0.022116	0.960519	0.005691	0.989583	0.001663	0.997054	0.003927	0.992927	0.005838	0.989284	0.007394	0.98612	0.008602	0.98343	0.00946	0.98121	0.009972	0.979456	0.010136	0.978166	0.009954	0.977335	0.009426	0.976964	0.008553	0.977051	0.007333	0.977596	0.005845	0.978402	0.00425	0.979423	0.002519	0.980839	0.000653000000000001	0.98265	-0.00135	0.98486	-0.003492	0.987472	-0.005774	0.990487	-0.006754	0.99246	-0.00523	0.992146	-0.003897	0.992245	-0.002756	0.99276	-0.001805	0.993691	-0.001046	0.99504	-0.000477	0.996809	-9.79999999999999e-05	0.999003	3.3e-05	0.999935	6e-06	0.999925	6.1e-05	0.999897	0.000142	0.999764	-5e-06	0.999974	2e-05	0.99997	1.9e-05	0.999961	2.3e-05	0.999951	0.727248	0.272738	0.999866	0.000134	0.999903	9.7e-05	0.998169	0.001831	0.996834	0.003164	0.995898	0.004101	0.994857	0.005142	0.993744	0.00625	0.993079	0.006913	0.992858	0.007132	0.993084	0.006906	0.993754	0.006236	0.994873	0.005121	0.996437	0.003559	0.998451	0.001549	0.99994	6e-05	0.999525	0.000475	0.996587	0.003408	0.994048	0.005934	0.991908	0.00806	0.990165	0.009787	0.988819	0.011119	0.987869	0.012058	0.987315	0.012605	0.987157	0.012761	0.987395	0.012527	0.988027	0.011902	0.989056	0.010884	0.990482	0.009474	0.992304	0.007667	0.994524	0.005461	0.997142	0.002854	0.999943	5.7e-05	0.999045	0.000955	0.99862	0.00138	0.998667	0.001333	0.999186	0.000813	0.999836	0.000164	0.998972	0.001028	0.997515	0.002483	0.99621	0.003783	0.995308	0.004682	0.994805	0.005181	0.994703	0.005282	0.995002	0.004985	0.995701	0.004289	0.996802	0.003193	0.998304	0.001695	0.988835	0.011162	0.877415	0.122507	0.766338	0.233457	0.655554	0.344179	0.54501	0.454834	0.416775	0.583171	0.270685	0.729185	0.12447	0.875411	-0.014677	0.985217	-0.112358	0.886985	-0.209804	0.789224	-0.307092	0.691814	-0.404299	0.594636	-0.501502	0.497574	-0.598777	0.400509	-0.696202	0.303322	-0.793854	0.205898	-0.891808	0.108116	-0.990141	0.009857	0.098946	0.642966	0.099209	0.6488	0.099443	0.654873	0.099648	0.661194	0.09982	0.667772	0.09996	0.674619	0.100066	0.681746	0.100137	0.689163	0.100171	0.696882	0.100166	0.704918	0.10012	0.71328	0.100034	0.721985	0.099904	0.731044	0.099729	0.740473	0.099507	0.750287	0.099236	0.760501	0.098915	0.771132	0.098541	0.782198	0.098113	0.793715	0.097628	0.805701	0.097085	0.818177	0.09648	0.831162	0.095813	0.844677	0.09508	0.858744	0.09428	0.873384	0.09341	0.888622	0.092466	0.904483	0.048801	0.877953	-0.0052	0.840329	-0.058873	0.802224	-0.112262	0.763595	-0.165414	0.724401	-0.218371	0.684598	-0.271178	0.644143	-0.323881	0.60299	-0.376522	0.561092	-0.429144	0.518398	-0.481794	0.474858	-0.534514	0.430422	-0.587347	0.385033	-0.640339	0.338636	-0.693532	0.291174	-0.746972	0.242587	-0.800703	0.192811	-0.854768	0.141783	-0.909214	0.089438	-0.964084	0.035704	-0.986248	0.013739	-0.947235	0.052568	-0.908614	0.090814	-0.870364	0.128526	-0.832459	0.165753	-0.794877	0.202544	-0.757595	0.238949	-0.720588	0.275014	-0.683836	0.310787	-0.647314	0.346313	-0.611	0.38164	-0.574871	0.416813	-0.538904	0.451878	-0.503078	0.486881	-0.467369	0.521867	-0.431756	0.55688	-0.396215	0.591969	-0.360726	0.627176	-0.325263	0.662548	-0.289806	0.698132	-0.254333	0.733973	-0.218819	0.770119	-0.183243	0.806616	-0.147583	0.843511	-0.111815	0.880855	-0.075915	0.918696	-0.039863	0.957082	-0.003633	0.996067	-0.0022	0.99621	-0.004601	0.992387	-0.006956	0.988968	-0.009267	0.985945	-0.011535	0.983316	-0.013761	0.981076	-0.015945	0.979221	-0.018091	0.977749	-0.020196	0.976658	-0.022264	0.975946	-0.024293	0.975612	-0.016814	0.96753	-0.00922	0.959499	-0.002014	0.951941	0.004812	0.944844	0.011263	0.9382	0.017345	0.932001	0.023065	0.92624	0.028428	0.920907	0.033437	0.915999	0.038099	0.911507	0.042417	0.907427	0.046395	0.903754	0.050036	0.900484	0.053344	0.897612	0.056323	0.895136	0.058974	0.893052	0.061299	0.891359	0.063299	0.890055	0.064979	0.889138	0.066336	0.88861	0.067374	0.888468	0.068092	0.888713	0.068491	0.889347	0.06857	0.890372	0.06833	0.891788	0.067769	0.893599	0.066886	0.895808	0.065681	0.898418	0.06415	0.901435	0.062293	0.904861	0.060107	0.908703	0.057587	0.912967	0.054733	0.917659	0.051542	0.922786	0.048006	0.928356	0.044125	0.934378	0.039894	0.940859	0.035306	0.94781	0.030359	0.955241	0.025044	0.963162	0.019357	0.971586	0.013293	0.980526	0.006842	0.989992	0	0.999999	0.322209	0.677791	0.315338	0.684616	0.308206	0.691704	0.300804	0.699065	0.29312	0.70671	0.285146	0.71465	0.276867	0.722896	0.268273	0.731459	0.259353	0.740353	0.250092	0.74959	0.240479	0.759184	0.230498	0.769146	0.220137	0.779494	0.20938	0.790241	0.198212	0.801404	0.186616	0.812996	0.174578	0.825036	0.162079	0.837542	0.149102	0.850529	0.135628	0.86402	0.121638	0.87803	0.10711	0.892582	0.092028	0.907696	0.076366	0.923395	0.060104	0.9397	0.043218	0.956635	0.025684	0.974225	0.007477	0.992495	-0.036651	0.960521	-0.09792	0.895504	-0.159432	0.831342	-0.221197	0.767898	-0.283227	0.705033	-0.345535	0.642613	-0.408135	0.580503	-0.471037	0.518567	-0.534257	0.456671	-0.597806	0.394682	-0.661697	0.332464	-0.725946	0.269882	-0.790564	0.206802	-0.855568	0.143087	-0.920971	0.0786	-0.986786	0.013202	-0.990027	0.009964	-0.978036	0.02192	-0.96656	0.033338	-0.955591	0.044232	-0.945117	0.054615	-0.935128	0.064502	-0.925613	0.073905	-0.916565	0.082835	-0.907974	0.091306	-0.899832	0.099326	-0.892131	0.106907	-0.884864	0.114057	-0.878022	0.120787	-0.871601	0.127105	-0.865593	0.133018	-0.859992	0.138533	-0.854794	0.143658	-0.849991	0.148399	-0.845582	0.152762	-0.841559	0.156751	-0.83792	0.160372	-0.834659	0.163629	-0.831776	0.166526	-0.829266	0.169066	-0.827126	0.171252	-0.825355	0.173086	-0.82395	0.174571	-0.822909	0.175706	-0.822231	0.176496	-0.821916	0.176938	-0.821962	0.177034	-0.822368	0.176783	-0.823137	0.176183	-0.824266	0.175235	-0.825758	0.173935	-0.827613	0.172283	-0.82926	0.170672	-0.830682	0.16913	-0.832449	0.167265	-0.83456	0.165075	-0.837019	0.16256	-0.839828	0.159714	-0.84299	0.156536	-0.846506	0.153021	-0.85038	0.149166	-0.854617	0.144965	-0.859218	0.140414	-0.864189	0.135506	-0.869533	0.130236	-0.875255	0.124599	-0.88136	0.118584	-0.886072	0.11375	-0.88848	0.110949	-0.891245	0.107867	-0.894367	0.104499	-0.897848	0.100839	-0.901689	0.09688	-0.90589	0.092618	-0.910456	0.088044	-0.915385	0.083151	-0.920682	0.077933	-0.926348	0.072378	-0.932384	0.066479	-0.938794	0.060227	-0.94558	0.053612	-0.952744	0.046622	-0.960289	0.039247	-0.96822	0.031474	-0.976537	0.023291	-0.985245	0.014685	-0.994348	0.005642	-0.998208	0.00179	-0.994008	0.005974	-0.990206	0.009746	-0.9868	0.013113	-0.983788	0.01608	-0.981171	0.018652	-0.978946	0.020833	-0.977112	0.022626	-0.97567	0.024034	-0.974617	0.02506	-0.973956	0.025706	-0.973683	0.025972	-0.973799	0.025858	-0.974306	0.025364	-0.975202	0.024491	-0.976489	0.023235	-0.978166	0.021596	-0.980234	0.019571	-0.982694	0.017156	-0.985548	0.014348	-0.988797	0.011141	-0.99244	0.007532	-0.996481	0.003513	-0.998016	0.001983	-0.988358	0.011584	-0.979139	0.020681	-0.970353	0.029291	-0.961998	0.037432	-0.954073	0.045121	-0.946573	0.052373	-0.939499	0.059205	-0.932848	0.06563	-0.926618	0.071662	-0.920808	0.077316	-0.915417	0.082605	-0.910445	0.087541	-0.90589	0.092136	-0.901753	0.0964	-0.898034	0.100346	-0.894732	0.103984	-0.89185	0.107324	-0.889386	0.110376	0.999997	2e-06	0.956663	0.043141	0.913711	0.085544	0.871124	0.127276	0.828887	0.168408	0.786982	0.209002	0.745393	0.249126	0.704106	0.288845	0.663101	0.328224	0.622365	0.367324	0.58188	0.406209	0.541631	0.444943	0.501602	0.483587	0.461778	0.522206	0.422142	0.56086	0.382681	0.599613	0.343376	0.638527	0.304214	0.677664	0.265179	0.717089	0.226256	0.756864	0.18743	0.797055	0.148685	0.837726	0.110005	0.878943	0.071378	0.920772	0.032786	0.963281	0.001133	0.998479	0.008383	0.988694	0.015119	0.979509	0.021348	0.970913	0.027079	0.96289	0.032321	0.955431	0.037078	0.948522	0.041358	0.942153	0.045168	0.936315	0.048511	0.930996	0.051394	0.926189	0.05382	0.921887	0.055793	0.918081	0.057317	0.914765	0.058393	0.911933	0.059026	0.90958	0.059216	0.907702	0.058962	0.906294	0.058269	0.905353	0.057134	0.904876	0.055559	0.904861	0.053541	0.905306	0.05108	0.906211	0.048174	0.907576	0.044819	0.9094	0.041014	0.911685	0.036755	0.914431	0.032039	0.917642	0.026861	0.921319	0.021214	0.925466	0.015095	0.930088	0.008497	0.935189	0.001413	0.940773	-0.006164	0.946846	-0.01424	0.953415	-0.022826	0.960488	-0.031929	0.968071	-0.031117	0.964671	-0.030275	0.961652	-0.029402	0.959014	-0.028498	0.956749	-0.027563	0.954855	-0.026596	0.953328	-0.025596	0.952166	-0.024565	0.951367	-0.023502	0.95093	-0.022405	0.950853	-0.021276	0.951138	-0.020111	0.951784	-0.018912	0.95279	-0.017679	0.954161	-0.016409	0.955897	-0.015104	0.958002	-0.013762	0.960477	-0.012383	0.963328	-0.010966	0.966559	-0.009509	0.970175	-0.008014	0.974182	-0.006478	0.978584	-0.004901	0.983392	-0.003282	0.98861	-0.001619	0.994248	0.000137	0.99937	0.002794	0.9872	0.00528	0.975808	0.007598	0.965179	0.009751	0.955293	0.011741	0.946136	0.013572	0.937693	0.015245	0.929951	0.016765	0.922896	0.018132	0.916518	0.019349	0.910807	0.020419	0.905753	0.021341	0.901348	0.02212	0.897586	0.022756	0.89446	0.023251	0.891965	0.023607	0.890097	0.023824	0.888854	0.023905	0.888233	0.023849	0.888232	0.023658	0.888854	0.023333	0.890097	0.022875	0.891965	0.022284	0.89446	0.02156	0.897586	0.020704	0.901348	0.019717	0.905753	0.018599	0.910807	0.017348	0.916519	0.015966	0.922896	0.014452	0.929951	0.012806	0.937694	0.011028	0.946136	0.009116	0.955294	0.007071	0.965179	0.004892	0.975809	0.002577	0.987199	0.000126	0.999371	0	1	0.001251	0.994572	0.002324	0.989936	0.003218	0.986084	0.003935	0.983009	0.004473	0.980708	0.004835	0.979176	0.005018	0.97841	0.005022	0.97841	0.004848	0.979175	0.004494	0.980708	0.003961	0.983009	0.003245	0.986084	0.002348	0.989936	0.001266	0.994572	0	1	0.002093	0.996739	0.003896	0.993932	0.00541	0.991579	0.006635	0.989673	0.007576	0.988214	0.008231	0.987197	0.0086	0.986624	0.008685	0.986491	0.008486	0.9868	0.008003	0.98755	0.007234	0.988744	0.00618	0.990382	0.004838	0.992466	0.00321	0.995001	0.00129	0.997988	-0.00848	0.984896	-0.03005	0.948196	-0.052138	0.912925	-0.074738	0.878978	-0.097843	0.846253	-0.121447	0.814651	-0.145545	0.784075	-0.170134	0.75443	-0.195207	0.725621	-0.220764	0.697558	-0.246801	0.670148	-0.273314	0.643306	-0.300301	0.616941	-0.327763	0.590967	-0.355699	0.565298	-0.384107	0.539847	-0.412988	0.51453	-0.442342	0.489262	-0.472172	0.463957	-0.502479	0.438532	-0.533265	0.412901	-0.564534	0.386978	-0.596287	0.360677	-0.628531	0.333911	-0.661269	0.306593	-0.694506	0.278634	-0.728247	0.249943	-0.762499	0.220428	-0.797268	0.189998	-0.832562	0.158557	-0.868388	0.126007	-0.904755	0.092249	-0.941671	0.057183	-0.979146	0.020705	-0.985879	0.014099	-0.954803	0.044979	-0.924131	0.07527	-0.893841	0.105013	-0.863917	0.134245	-0.834336	0.163006	-0.805084	0.191333	-0.776139	0.219263	-0.747483	0.246833	-0.719098	0.274078	-0.690967	0.301033	-0.663071	0.327733	-0.635391	0.354212	-0.607911	0.380505	-0.580612	0.406645	-0.553476	0.432666	-0.526487	0.458601	-0.499626	0.484483	-0.472875	0.510345	-0.446218	0.536219	-0.419637	0.562141	-0.393114	0.588142	-0.366633	0.614255	-0.340174	0.640515	-0.313721	0.666954	-0.287256	0.693608	-0.260761	0.720509	-0.234221	0.747693	-0.207614	0.775195	-0.180924	0.80305	-0.154135	0.831295	-0.127225	0.859966	-0.100179	0.889102	-0.072977	0.918739	-0.045601	0.948917	-0.018032	0.979675	-0.000745	0.999044	-0.002615	0.996645	-0.004103	0.994737	-0.005211	0.993317	-0.00594	0.992384	-0.00629	0.991935	-0.006261	0.991972	-0.005855	0.992493	-0.005069	0.993499	-0.003904	0.994991	-0.002359	0.996973	-0.000432	0.999446	0.999996	2e-06	0.888088	0.111802	0.776528	0.223084	0.665256	0.333998	0.554205	0.444691	0.443311	0.555309	0.332508	0.666002	0.221732	0.776916	0.110918	0.888198	0	1	0.006646	0.992123	0.01285	0.98478	0.018618	0.977963	0.023955	0.97166	0.028869	0.965866	0.033364	0.960571	0.037445	0.955769	0.041115	0.951453	0.044381	0.947617	0.047243	0.944257	0.049706	0.941367	0.051773	0.938943	0.053445	0.936984	0.054723	0.935485	0.055611	0.934445	0.056109	0.933862	0.056216	0.933738	0.055933	0.934068	0.05526	0.934856	0.054197	0.936102	0.052741	0.937809	0.050892	0.939976	0.048647	0.942609	0.046004	0.945711	0.042962	0.949284	0.039514	0.953336	0.035659	0.957869	0.031393	0.962893	0.02671	0.968411	0.021606	0.974433	0.016075	0.980965	0.010112	0.988018	0.00371	0.9956	-0.008958	0.982049	-0.028878	0.943304	-0.048823	0.906093	-0.068801	0.870355	-0.088818	0.836032	-0.108881	0.803069	-0.129001	0.771412	-0.149181	0.741011	-0.169432	0.711816	-0.189761	0.683779	-0.210174	0.656856	-0.23068	0.631002	-0.251285	0.606175	-0.271999	0.582337	-0.292829	0.559447	-0.313782	0.537469	-0.334865	0.516365	-0.348896	0.500164	-0.354387	0.489611	-0.360171	0.479664	-0.36624	0.470297	-0.372588	0.461484	-0.379209	0.453199	-0.386097	0.445418	-0.393247	0.43812	-0.400652	0.431279	-0.408308	0.424878	-0.41621	0.418894	-0.424354	0.413308	-0.432732	0.408102	-0.441344	0.403258	-0.450182	0.398758	-0.459245	0.394587	-0.468527	0.390729	-0.478025	0.387169	-0.487736	0.383891	-0.497655	0.380884	-0.50778	0.378133	-0.518108	0.375626	-0.528635	0.373351	-0.53936	0.371297	-0.550279	0.369451	-0.561388	0.367804	-0.572688	0.366346	-0.584174	0.365067	-0.595845	0.363957	-0.607699	0.363007	-0.619734	0.362212	-0.631947	0.361559
862	0	0.999997	0.001018	0.941632	0.001851	0.887236	0.002512	0.836718	0.003012	0.789995	0.00336299999999999	0.746986	0.003577	0.70762	0.003665	0.671829	0.00364	0.639553	0.00351200000000002	0.610737	0.00329199999999999	0.585331	0.002993	0.563294	0.00262399999999999	0.544588	0.00219900000000001	0.529181	0.00172600000000001	0.517046	0.001218	0.508164	0.00068399999999999	0.502518	0.000137000000000026	0.500101	-0.000411999999999996	0.500907	-0.00095300000000001	0.504937	-0.001475	0.5122	-0.001968	0.522706	-0.002418	0.536474	-0.00281700000000001	0.553527	-0.00315199999999999	0.573894	-0.003413	0.597611	-0.00358799999999998	0.624715	-0.003666	0.655255	-0.003636	0.689282	-0.00348599999999999	0.726853	-0.003205	0.768031	-0.00278100000000001	0.812888	-0.002203	0.861498	-0.001457	0.913943	-0.000533	0.970314	-0.00078	0.998323	-0.002191	0.99529	-0.003404	0.992686	-0.004422	0.990504	-0.005246	0.988742	-0.005874	0.987397	-0.006309	0.986467	-0.006551	0.985951	-0.006599	0.985849	-0.006454	0.986158	-0.006116	0.986881	-0.005584	0.988017	-0.004859	0.989571	-0.003938	0.991542	-0.002822	0.993935	-0.001509	0.996753	0	1	0.000157	0.995757	0.000562	0.991964	0.001212	0.988616	0.00211	0.985706	0.003252	0.983228	0.00464	0.981178	0.006275	0.979551	0.008154	0.978344	0.010281	0.977553	0.012653	0.977176	0.015275	0.977212	0.018145	0.977659	0.021267	0.978516	0.021499	0.975663	0.021475	0.97299	0.021351	0.970709	0.021127	0.968816	0.020804	0.967308	0.02038	0.966184	0.019858	0.96544	0.019235	0.965077	0.018514	0.965092	0.017692	0.965486	0.016769	0.96626	0.015745	0.967413	0.014619	0.968949	0.013391	0.970869	0.012062	0.973176	0.010627	0.975873	0.009088	0.978966	0.007444	0.982457	0.005692	0.986354	0.003833	0.990661	0.001865	0.995385	0.000965	0.998984	0.010296	0.989173	0.019048	0.979975	0.027231	0.971379	0.034856	0.963374	0.041933	0.955949	0.04847	0.949093	0.054475	0.942797	0.059955	0.937054	0.064918	0.931854	0.06937	0.927192	0.073315	0.92306	0.076761	0.919455	0.079709	0.91637	0.082164	0.913801	0.084129	0.911744	0.085607	0.910198	0.0866	0.909161	0.087107	0.908629	0.087132	0.908604	0.086672	0.909084	0.085728	0.910072	0.084299	0.911567	0.082382	0.913572	0.079976	0.916089	0.077077	0.919123	0.073683	0.922677	0.069787	0.926755	0.065386	0.931364	0.060475	0.936509	0.055046	0.942199	0.049094	0.948438	0.042611	0.955237	0.035589	0.962605	0.028019	0.970552	0.019892	0.979089	0.011197	0.988225	0.001925	0.997975	0.00273	0.997096	0.005639	0.994003	0.007993	0.991501	0.009794	0.989588	0.011043	0.988261	0.011742	0.987518	0.011893	0.987357	0.011496	0.987779	0.010548	0.988786	0.009052	0.990377	0.007003	0.992555	0.0044	0.995322	0.001239	0.998683	0.000713	0.998632	0.001625	0.996886	0.002312	0.995571	0.002776	0.994683	0.003016	0.994224	0.003032	0.994192	0.002826	0.994587	0.002396	0.99541	0.001743	0.996661	0.000865	0.998343	-0.006539	0.992285	-0.039254	0.95419	-0.07201	0.916846	-0.10482	0.880189	-0.137693	0.844162	-0.170645	0.808704	-0.203686	0.773756	-0.236829	0.739261	-0.270086	0.705162	-0.30347	0.671402	-0.336993	0.637926	-0.370667	0.604678	-0.404505	0.571602	-0.43852	0.538646	-0.472724	0.505754	-0.50713	0.472871	-0.541751	0.439943	-0.576601	0.406915	-0.611691	0.373735	-0.647036	0.340344	-0.682647	0.30669	-0.71854	0.272716	-0.754727	0.238366	-0.791221	0.203583	-0.828038	0.168309	-0.86519	0.132488	-0.902691	0.096059	-0.940557	0.058963	-0.9788	0.021137	-0.997653	0.002346	-0.992791	0.007199	-0.98841	0.011562	-0.984508	0.015442	-0.981081	0.018844	-0.978127	0.021772	-0.975644	0.02423	-0.97363	0.026223	-0.972083	0.027752	-0.971002	0.02882	-0.970386	0.029429	-0.970235	0.029577	-0.970549	0.029268	-0.971327	0.028499	-0.972571	0.02727	-0.974282	0.025578	-0.976459	0.023423	-0.979107	0.020801	-0.982226	0.017707	-0.985819	0.014139	-0.989888	0.01009	-0.994438	0.005556	-0.99947	0.00053	0.05864	0.805091	0.054973	0.817541	0.051135	0.8305	0.047122	0.843989	0.042928	0.858027	0.038546	0.872638	0.033972	0.887846	0.029198	0.903674	0.024219	0.920149	0.019027	0.937295	0.013617	0.955141	0.00798	0.973716	0.002111	0.993049	-0.021662	0.971563	-0.05531	0.928854	-0.089348	0.887306	-0.123775	0.846809	-0.158595	0.807257	-0.193803	0.768544	-0.229406	0.730568	-0.2654	0.693224	-0.301792	0.656411	-0.338581	0.620031	-0.37577	0.583981	-0.413364	0.548162	-0.451363	0.512477	-0.489774	0.476826	-0.528599	0.441111	-0.567843	0.405233	-0.60751	0.369094	-0.647608	0.332595	-0.688139	0.295633	-0.72911	0.25811	-0.770529	0.219924	-0.812401	0.18097	-0.854733	0.141146	-0.897533	0.100345	-0.940809	0.05846	-0.984568	0.01538	-0.99748	0.002516	-0.993935	0.006048	-0.990786	0.009172	-0.988033	0.011896	-0.985676	0.014222	-0.983713	0.016155	-0.982143	0.017698	-0.980966	0.018852	-0.980183	0.019621	-0.979791	0.020005	-0.979791	0.020005	-0.980183	0.019621	-0.980966	0.018852	-0.982143	0.017698	-0.983713	0.016155	-0.985676	0.014222	-0.988033	0.011896	-0.990786	0.009172	-0.993935	0.006048	-0.99748	0.002516	-0.998442	0.001557	-0.994272	0.005715	-0.990522	0.009442	-0.987188	0.012745	-0.98427	0.01563	-0.981765	0.018101	-0.979673	0.02016	-0.977993	0.021812	-0.976722	0.023058	-0.975863	0.023901	-0.975412	0.024342	-0.975371	0.024383	-0.97574	0.024022	-0.976518	0.023259	-0.977705	0.022093	-0.979304	0.020522	-0.981313	0.018545	-0.983735	0.016158	-0.986571	0.013356	-0.989821	0.010137	-0.993488	0.006494	-0.997574	0.002423	-0.998976	0.001025	-0.997026	0.002972	-0.995525	0.004469	-0.994472	0.005519	-0.993868	0.00612	-0.993712	0.006277	-0.994003	0.005987	-0.994741	0.005251	-0.995928	0.004068	-0.997563	0.002436	-0.999648	0.000351	-0.942957	0.056894	-0.876252	0.12306	-0.809929	0.188471	-0.743932	0.253208	-0.678207	0.31735	-0.612697	0.380974	-0.547348	0.44416	-0.482103	0.506981	-0.416908	0.569513	-0.353622	0.629856	-0.307631	0.672217	-0.261759	0.714409	-0.215986	0.7565	-0.170295	0.798556	-0.124666	0.840643	-0.081141	0.880791	-0.043904	0.915002	-0.006817	0.949459	0.02261	0.977036	0.021637	0.976281	0.020235	0.976029	0.018399	0.976276	0.016132	0.977024	0.013431	0.978271	0.010293	0.980016	0.006728	0.982194	0.003079	0.983542	-0.000706	0.985279	-0.004631	0.987405	-0.008696	0.989923	-0.007513	0.987648	-0.005191	0.9845	-0.003084	0.981772	-0.00119	0.97946	0.000491	0.977562	0.001961	0.976074	0.003221	0.974994	0.004271	0.974322	0.005112	0.974055	0.005744	0.974196	0.006168	0.974744	0.006384	0.9757	0.006392	0.977066	0.006191	0.978844	0.005781	0.981037	0.005161	0.983648	0.004331	0.986683	0.003289	0.990146	0.002034	0.994042	0.000565	0.998378	0.000453	0.997607	0.001086	0.994266	0.001644	0.991334	0.002125	0.988807	0.002531	0.986678	0.002862	0.984947	0.003117	0.983611	0.003298	0.982666	0.003404	0.982111	0.003435	0.981945	0.003393	0.982169	0.003276	0.982783	0.003084	0.983786	0.002816	0.985182	0.002475	0.986972	0.002058	0.98916	0.001566	0.991749	0.000997	0.994741	0.000351	0.998144	0	1	0.002647	0.991714	0.005056	0.984216	0.007229	0.977493	0.009163	0.971533	0.010863	0.966329	0.012327	0.96187	0.013556	0.95815	0.014551	0.955164	0.01531	0.952905	0.015834	0.951372	0.016123	0.950561	0.016175	0.950471	0.015989	0.951102	0.015565	0.952454	0.014901	0.954531	0.013995	0.957335	0.012845	0.960871	0.01145	0.965144	0.009807	0.970162	0.007914	0.975932	0.005769	0.982463	0.003367	0.989767	0.000706	0.997855	-0.009814	0.989188	-0.022432	0.975306	-0.034527	0.962017	-0.046115	0.949303	-0.057207	0.937147	-0.06782	0.925532	-0.077964	0.914443	-0.087652	0.903864	-0.096896	0.893782	-0.105706	0.884183	-0.114095	0.875053	-0.12207	0.866381	-0.129642	0.858156	-0.136821	0.850365	-0.143614	0.842999	-0.15003	0.836047	-0.156077	0.829501	-0.161762	0.823351	-0.167091	0.817591	-0.172071	0.812211	-0.176709	0.807203	-0.181009	0.802563	-0.184978	0.798284	-0.188619	0.79436	-0.191937	0.790784	-0.194936	0.787555	-0.19762	0.784666	-0.199991	0.782113	-0.202054	0.779894	-0.203811	0.778005	-0.205262	0.776444	-0.206411	0.775209	-0.207258	0.774299	-0.207805	0.77371	-0.208051	0.773445	-0.207999	0.773502	-0.207648	0.77388	-0.206995	0.774581	-0.206043	0.775605	-0.204788	0.776954	-0.203231	0.778629	-0.201367	0.780633	-0.199197	0.782968	-0.196716	0.785638	-0.193922	0.788646	-0.190812	0.791996	-0.187381	0.795693	-0.183627	0.799741	-0.179542	0.804146	-0.175124	0.808914	-0.170367	0.814051	-0.165266	0.819564	-0.159813	0.82546	-0.154003	0.831747	-0.147827	0.838433	-0.14128	0.845529	-0.134353	0.853042	-0.127037	0.860984	-0.119325	0.869365	-0.111206	0.878196	-0.102672	0.887488	-0.09371	0.897255	-0.084312	0.90751	-0.074465	0.918265	-0.064159	0.929536	-0.05338	0.941339	-0.042116	0.953688	-0.030352	0.966602	-0.018076	0.980097	-0.005272	0.99419	1.1e-05	0.999939	0.037017	0.962863	0.110677	0.889017	0.183909	0.815661	0.256799	0.742703	0.329428	0.670051	0.401881	0.597613	0.47424	0.525298	0.546589	0.453015	0.619011	0.380673	0.691589	0.30818	0.764406	0.235445	0.837545	0.162378	0.91109	0.088884	0.985126	0.014873	0.996247	0.003748	0.991946	0.008031	0.988076	0.011874	0.984634	0.015283	0.981618	0.018262	0.979028	0.020815	0.976861	0.022948	0.975117	0.024663	0.973794	0.025962	0.97289	0.026848	0.972408	0.027321	0.972345	0.027383	0.972701	0.027033	0.973479	0.026271	0.974676	0.025096	0.976293	0.023506	0.978334	0.021499	0.980796	0.019073	0.983685	0.016221	0.986998	0.012942	0.99074	0.00923	0.994911	0.005079	0.999516	0.000485	0.960675	0.039273	0.917398	0.082379	0.874528	0.124978	0.832031	0.16712	0.789871	0.208861	0.748016	0.250248	0.706429	0.291333	0.665081	0.332165	0.623934	0.372794	0.582958	0.41327	0.542118	0.45364	0.50138	0.493954	0.460713	0.534261	0.420082	0.574611	0.379455	0.615049	0.338799	0.655627	0.29808	0.696393	0.257264	0.737397	0.216318	0.778688	0.175209	0.820317	0.133904	0.862334	0.092366	0.90479	0.050563	0.947739	0.00846	0.991231	-0.031308	0.962771	-0.070678	0.917169	-0.110316	0.872508	-0.150226	0.82869	-0.190415	0.785617	-0.23089	0.743193	-0.271655	0.70132	-0.312718	0.659906	-0.354085	0.618857	-0.395764	0.578078	-0.437763	0.537478	-0.480086	0.496963	-0.522744	0.45644	-0.565745	0.415819	-0.609095	0.375005	-0.652803	0.333907	-0.696879	0.292431	-0.741331	0.250482	-0.786168	0.207966	-0.831399	0.164788	-0.877035	0.120849	-0.923085	0.076054	-0.96956	0.030301	-0.998982	0.001018	-0.996368	0.003627	-0.99419	0.005798	-0.992447	0.007532	-0.991139	0.008834	-0.990263	0.009705	-0.989819	0.010145	-0.989809	0.010155	-0.990231	0.009737	-0.991084	0.008888	-0.992372	0.007608	-0.994093	0.005895	-0.996249	0.003746	-0.998841	0.001159	0	1	0.001817	0.996891	0.003376	0.994227	0.004678	0.992004	0.005725	0.990218	0.006518	0.988869	0.007055	0.987951	0.00734	0.987466	0.007372	0.987412	0.007151	0.98779	0.006676	0.988599	0.005948	0.98984	0.004964	0.991516	0.003726	0.99363	0.002231	0.996183	0.000479	0.999181	0.002044	0.996142	0.004552	0.991416	0.006816	0.98716	0.008835	0.983368	0.010613	0.980033	0.012152	0.977151	0.013451	0.974719	0.014514	0.972732	0.01534	0.971186	0.015931	0.970082	0.016287	0.969415	0.016408	0.969186	0.016295	0.969393	0.015948	0.970037	0.015365	0.971121	0.014548	0.972644	0.013497	0.974609	0.012207	0.97702	0.01068	0.979878	0.008916	0.98319	0.00691	0.986959	0.004662	0.991192	0.002171	0.995895	-0.000366	0.998816	-0.002189	0.993165	-0.004009	0.987951	-0.005823	0.983167	-0.007635	0.978805	-0.009443	0.974857	-0.01125	0.971318	-0.013056	0.968182	-0.014861	0.965444	-0.016666	0.963099	-0.018473	0.961143	-0.020281	0.959575	-0.022091	0.958391	-0.023905	0.957589	-0.025723	0.957169	-0.027545	0.957129	-0.029373	0.957469	-0.031207	0.95819	-0.033047	0.959294	-0.034896	0.960781	-0.036752	0.962654	-0.035937	0.962722	-0.034495	0.962793	-0.032886	0.963252	-0.031112	0.9641	-0.029169	0.965337	-0.027056	0.966965	-0.024773	0.968985	-0.022319	0.971401	-0.019692	0.974215	-0.01689	0.977432	-0.013911	0.981055	-0.010754	0.98509	-0.007416	0.989542	-0.003896	0.994417	-0.00019	0.999723	4.6e-05	0.999221	7.2e-05	0.998792	7.4e-05	0.998762	5.1e-05	0.999131	5e-06	0.999901	-0.044172	0.950468	-0.093501	0.896394	-0.1431	0.843216	-0.192977	0.790817	-0.243141	0.739076	-0.293599	0.687877	-0.344359	0.637105	-0.395433	0.586646	-0.446827	0.536382	-0.498552	0.486202	-0.550616	0.43599	-0.60303	0.385633	-0.655804	0.335017	-0.708948	0.284024	-0.762472	0.232541	-0.816388	0.180452	-0.870705	0.127639	-0.925436	0.073983	-0.980592	0.019366	-0.997313	0.002686	-0.993565	0.006425	-0.990282	0.009694	-0.987463	0.012498	-0.985105	0.014839	-0.983208	0.016721	-0.981769	0.018148	-0.980787	0.019121	-0.980262	0.01964	-0.980194	0.019708	-0.980582	0.019324	-0.981427	0.018488	-0.982729	0.017197	-0.984488	0.015451	-0.986708	0.013248	-0.989388	0.010584	-0.992531	0.007455	-0.996139	0.003857	-0.999716	0.000284	-0.994253	0.005731	-0.989194	0.010751	-0.984537	0.01535	-0.98028	0.019537	-0.97642	0.023318	-0.972958	0.026698	-0.96989	0.029683	-0.967216	0.032279	-0.964934	0.034487	-0.963044	0.036313	-0.961544	0.03776	-0.960435	0.038829	-0.959716	0.039522	-0.959384	0.039839	-0.959443	0.039783	-0.959891	0.039354	-0.960728	0.038548	-0.961954	0.037366	-0.96357	0.035805	-0.965578	0.033865	-0.967977	0.031541	-0.970769	0.028829	-0.973956	0.025727	-0.977536	0.022226	-0.981515	0.018324	-0.985892	0.014014	-0.99067	0.009289	-0.995849	0.004142	-0.999011	0.000989	-0.995321	0.004671	-0.99206	0.007916	-0.989228	0.01073	-0.98682	0.013116	-0.984837	0.015079	-0.983277	0.016621	-0.982138	0.017744	-0.981423	0.01845	-0.981127	0.018741	-0.981254	0.018616	-0.981802	0.018076	-0.98277	0.01712	-0.984162	0.015745	-0.985976	0.013952	-0.988213	0.011735	-0.990877	0.009093	-0.993965	0.006021	-0.997483	0.002514	-1	0	-0.999585	0.000416	-0.999575	0.000425	-0.99997	3.1e-05	-0.978643	0.021238	-0.956561	0.042948	-0.934876	0.064029	-0.913577	0.08451	-0.892651	0.104419	-0.872088	0.123786	-0.851876	0.142638	-0.832005	0.161001	-0.812463	0.178901	-0.793239	0.196364	-0.774323	0.213415	-0.755705	0.230075	-0.737373	0.24637	-0.719318	0.26232	-0.701531	0.277949	-0.684001	0.293278	-0.666718	0.308329	-0.649672	0.32312	-0.632854	0.337674	-0.616254	0.352008	-0.599864	0.366144	-0.583673	0.380101	-0.567672	0.393896	-0.551853	0.407549	-0.536206	0.421078	-0.520721	0.434501	-0.505391	0.447837	-0.490207	0.461102	-0.475158	0.474316	-0.460237	0.487496	-0.445436	0.500658	-0.430743	0.513821	-0.416152	0.527003	-0.401654	0.540221	-0.387239	0.553493	-0.372901	0.566837	-0.358628	0.58027	-0.344413	0.59381	-0.330248	0.607477	-0.316123	0.621287	-0.302031	0.63526	-0.287961	0.649416	-0.273906	0.663771	-0.259856	0.678348	-0.245805	0.693164	-0.23174	0.708241	-0.217656	0.7236	-0.203541	0.73926	-0.189388	0.755244	-0.175188	0.771574	-0.16093	0.788273	-0.146607	0.805363	-0.132208	0.822868	-0.117724	0.840815	-0.103147	0.859225	-0.088467	0.878128	-0.073673	0.897547	-0.058757	0.917513	-0.043708	0.938051	-0.028516	0.959193	-0.013171	0.980969	-0.000175	0.998964	-0.001277	0.992445	-0.002269	0.986603	-0.003151	0.981428	-0.003924	0.976912	-0.004589	0.973049	-0.005146	0.96983	-0.005594	0.967252	-0.005934	0.96531	-0.006165	0.964001	-0.006288	0.963324	-0.006301	0.963277	-0.006207	0.96386	-0.006003	0.965073	-0.005688	0.96692	-0.005264	0.969402	-0.004729	0.972524	-0.004081	0.976291	-0.003321	0.980709	-0.002447	0.985784	-0.001458	0.991526	-0.000354	0.997942	-0.005862	0.993172	-0.013928	0.983844	-0.02164	0.975006	-0.029004	0.966645	-0.036027	0.958753	-0.042715	0.951317	-0.049074	0.94433	-0.05511	0.937781	-0.060828	0.931664	-0.066233	0.925969	-0.071331	0.92069	-0.076125	0.915822	-0.08062	0.911356	-0.084818	0.907288	-0.088726	0.903614	-0.092343	0.900329	-0.095675	0.897429	-0.098725	0.894912	-0.101493	0.892772	-0.103982	0.891011	-0.106194	0.889626	-0.108132	0.888615	-0.109795	0.887977	-0.111186	0.887713	-0.112134	0.887695	-0.111305	0.886875	-0.110243	0.886415	-0.108946	0.886313	-0.107415	0.886569	-0.105649	0.887181	-0.103646	0.88815	-0.101406	0.889476	-0.098925	0.891161	-0.096206	0.893206	-0.093244	0.895614	-0.090036	0.898386	-0.086582	0.901527	-0.082877	0.905039	-0.078921	0.908928	-0.074708	0.913196	-0.070237	0.917851	-0.065503	0.922897	-0.060503	0.928341	-0.055231	0.934191	-0.049686	0.940452	-0.043859	0.947135	-0.03775	0.954246	-0.03135	0.961797	-0.024655	0.969795	-0.017659	0.978253	-0.010356	0.98718	-0.002741	0.99659	-0.00024	0.998879	-0.000538	0.997491	-0.00075	0.996506	-0.000874	0.995924	-0.000913	0.995743	-0.000866	0.995964	-0.000732	0.996586	-0.000512	0.997611	-0.000205	0.999041	-0.480621	0.390206	-0.490433	0.385725	-0.500447	0.381061	-0.510665	0.376208	-0.521091	0.371155	-0.531731	0.365897	-0.54259	0.360424	-0.55367	0.354728	-0.564977	0.348799	-0.576516	0.342629	-0.58829	0.336206	-0.600306	0.329521	-0.612568	0.322564	-0.625081	0.315323	-0.637849	0.307786	-0.650879	0.299942	-0.664176	0.291778	-0.677745	0.28328	-0.691591	0.274435	-0.705722	0.265229	-0.720142	0.255648	-0.734856	0.245677	-0.749873	0.235297	-0.765196	0.224495	-0.780833	0.213251	-0.796791	0.201548	-0.806227	0.193363	-0.811412	0.187581	-0.816911	0.181591	-0.822725	0.175383	-0.828858	0.168948	-0.835314	0.162277	-0.842094	0.155363	-0.849205	0.148192	-0.856648	0.140756	-0.864428	0.133044	-0.872547	0.125045	-0.881009	0.116748	-0.889821	0.108139	-0.898984	0.099207	-0.908504	0.089938	-0.918386	0.08032	-0.928634	0.070336	-0.939252	0.059974	-0.950245	0.049218	-0.96162	0.03805	-0.97338	0.026456	-0.985533	0.014417	-0.998083	0.001916	-0.968364	0.031527	-0.931506	0.068002	-0.895021	0.103858	-0.85889	0.139149	-0.823095	0.173926	-0.787619	0.208237	-0.752442	0.242132	-0.71755	0.275659	-0.682922	0.308867	-0.648543	0.341803	-0.614394	0.374514	-0.580459	0.407046	-0.54672	0.439446	-0.513162	0.47176	-0.479764	0.504033	-0.446512	0.536313	-0.413388	0.568644	-0.380377	0.601072	-0.347459	0.633645	-0.31462	0.666408	-0.281841	0.699407	-0.249107	0.732691	-0.216399	0.766305	-0.183702	0.8003	-0.150999	0.834723	-0.118273	0.869623	-0.085505	0.90505	-0.052681	0.941057	-0.019782	0.977693	0.016362	0.981986	0.057251	0.937461	0.09813	0.893608	0.13902	0.85036	0.179936	0.807651	0.220898	0.765414	0.261921	0.723585	0.303026	0.682099	0.344229	0.640894	0.38555	0.599904	0.427004	0.559068	0.468611	0.518323	0.510389	0.477605	0.552355	0.436854	0.594529	0.396005	0.636928	0.354996	0.679571	0.313765	0.722476	0.272249	0.765662	0.230382	0.809147	0.188101	0.852951	0.14534	0.897092	0.102035	0.94159	0.058118	0.986462	0.013522	0.995693	0.004298	0.989905	0.010046	0.984547	0.015337	0.979616	0.020182	0.975108	0.024589	0.971024	0.028564	0.967358	0.032116	0.964113	0.035249	0.961284	0.03797	0.958872	0.040284	0.956876	0.042195	0.955294	0.043706	0.954128	0.044821	0.953375	0.045543	0.953037	0.045873	0.953114	0.045813	0.953605	0.045364	0.954513	0.044526	0.955839	0.043299	0.957581	0.041681	0.959744	0.039672	0.962328	0.037268	0.965335	0.034469	0.967934	0.03205	0.966221	0.033667	0.964893	0.034909	0.963951	0.035778	0.963395	0.036275	0.963225	0.036402	0.96344	0.036158	0.964042	0.035544	0.96503	0.034558	0.966404	0.0332	0.968166	0.031466	0.970315	0.029355	0.972854	0.026864	0.975783	0.023988	0.979103	0.020723	0.982816	0.017064	0.986925	0.013006	0.991429	0.008541	0.99633	0.003664	0.998747	0.001252	0.994846	0.005144	0.991366	0.008604	0.988308	0.011638	0.985669	0.014251	0.983448	0.016445	0.981644	0.018224	0.980255	0.019592	0.979281	0.02055	0.978722	0.0211	0.978577	0.021243	0.978846	0.020978	0.97953	0.020306	0.980628	0.019225	0.982142	0.017734	0.98407	0.01583	0.986417	0.013511	0.989182	0.010773	0.992366	0.007612	0.995971	0.004022	1	0	0.900405	0.099465	0.801227	0.198311	0.702398	0.296691	0.60385	0.394756	0.505518	0.49266	0.407335	0.590552	0.309233	0.688583	0.211146	0.786906	0.113009	0.885672	0.014753	0.985035	0.012683	0.979717	0.027614	0.956531	0.04256	0.93404	0.057527	0.912209	0.072521	0.891002	0.087548	0.870386	0.102614	0.850326	0.117724	0.830792	0.132886	0.811751	0.148105	0.793173	0.163385	0.775028	0.178735	0.757288	0.19416	0.739922	0.209665	0.722905	0.225259	0.706208	0.240945	0.689804	0.25673	0.673666	0.272621	0.65777	0.288625	0.642091	0.304747	0.626601	0.320994	0.611277	0.337372	0.596093	0.353888	0.581026	0.370548	0.566052	0.387359	0.551145	0.404327	0.536282	0.42146	0.52144	0.438763	0.506594	0.456245	0.491721	0.474732	0.475904	0.49438	0.458921	0.514179	0.441843	0.534142	0.424642	0.55428	0.407295	0.574604	0.389778	0.595126	0.372064	0.615855	0.354128	0.636805	0.335946	0.657988	0.317488	0.679413	0.29873	0.701094	0.279644	0.723041	0.260203	0.745269	0.240377	0.767787	0.220139	0.79061	0.199459	0.813749	0.178304	0.837218	0.156648	0.861028	0.134455	0.885194	0.111693	0.909727	0.088329	0.934643	0.064329	0.959954	0.039656	0.985674	0.014275	1	0	0.995817	0.004174	0.992047	0.007925	0.988686	0.011257	0.985734	0.014177	0.983189	0.016687	0.98105	0.018793	0.979315	0.020497	0.977986	0.021803	0.977059	0.02271	0.976535	0.023224	0.976414	0.023342	0.976696	0.023065	0.977381	0.022395	0.978469	0.021328	0.979961	0.019864	0.981857	0.017998	0.984158	0.015732	0.986866	0.013058	0.989981	0.009975	0.993506	0.006475	0.997441	0.002556	0.966888	0.033084	0.884373	0.115313	0.80221	0.196954	0.720359	0.278133	0.638787	0.358974	0.557457	0.439598	0.476334	0.520132	0.395381	0.600695	0.314564	0.681412	0.233846	0.762407	0.153193	0.843801	0.072568	0.925721	-0.000274	0.999528	-0.002903	0.995053	-0.005342	0.991009	-0.007592	0.987391	-0.009654	0.984192	-0.011531	0.981407	-0.013223	0.979035	-0.01473	0.97707	-0.016057	0.975511	-0.017201	0.974354	-0.018165	0.973598	-0.018948	0.973244	-0.019551	0.973289	-0.019975	0.973736	-0.020219	0.974583	-0.020283	0.975833	-0.020167	0.97749	-0.019872	0.979553	-0.018302	0.98059	-0.016225	0.981395	-0.014132	0.982583	-0.012024	0.984155	-0.009899	0.986113	-0.007757	0.98846	-0.005597	0.991202	-0.003418	0.994339	-0.001219	0.99788	1.5e-05	0.999833	2.1e-05	0.999753	4.1e-05	0.999946	0.000105	0.999861	6e-06	0.999819	0.176457	0.823518	0.94102	0.058968	0.744652	0.255177	0.548554	0.451053	0.35262	0.64686	0.156738	0.842869	0.000131	0.999848	0.000509	0.99941	0.000429	0.999503	-0.019053	0.980564	-0.146219	0.851559	-0.27366	0.723344	-0.401397	0.595629	-0.529457	0.468129	-0.657862	0.340558	-0.78664	0.212629	-0.915813	0.084055	-0.999472	0.000528	-0.998301	0.001698	-0.997628	0.00237	-0.997454	0.002545	-0.997779	0.002221	-0.9986	0.001399	-0.999921	7.9e-05	-0.998192	0.001806	-0.996679	0.003315	-0.995565	0.004426	-0.994848	0.005138	-0.994531	0.005455	-0.99461	0.005376	-0.995087	0.004901	-0.995963	0.004029	-0.997237	0.00276	-0.99891	0.00109	-0.999369	0.000631	-0.998285	0.001715	-0.997638	0.00236	-0.99743	0.002568	-0.99766	0.002338	-0.998329	0.001671	-0.999435	0.000565	-0.927113	0.072819	-0.80593	0.193654	-0.685073	0.313995	-0.564491	0.434035	-0.444136	0.55397	-0.323961	0.673991	-0.203915	0.794293	-0.083952	0.915069	0.010983	0.987508	0.047599	0.946369	0.084235	0.90595	0.120905	0.866185	0.157625	0.827012	0.194409	0.788366	0.231272	0.750186	0.268229	0.712409	0.305293	0.674975	0.342482	0.637823	0.37981	0.600894	0.41729	0.564128	0.454939	0.527465	0.492772	0.490846	0.530803	0.454213	0.569049	0.417505	0.607524	0.380666	0.646244	0.343632	0.685225	0.306347	0.724481	0.268749	0.76403	0.230778	0.803888	0.192373	0.844069	0.153471	0.88459	0.11401	0.925469	0.073926	0.96672	0.033156	0.998765	0.001235	0.992859	0.007126	0.987403	0.012549	0.982394	0.017514	0.977827	0.022027	0.973699	0.026095	0.970007	0.029723	0.966752	0.032917	0.963929	0.035681	0.961536	0.03802	0.959573	0.039937	0.958039	0.041433	0.956931	0.042513	0.956249	0.043176	0.955994	0.043425	0.956164	0.04326	0.956761	0.042679	0.957783	0.041682	0.959232	0.040269	0.961109	0.038437	0.963416	0.036183	0.966153	0.033504	0.969322	0.030397	0.972925	0.026856	0.976966	0.022876	0.981445	0.018452	0.986366	0.013578	0.991733	0.008247	0.997547	0.002451	-0.999997	2e-06	-0.975844	0.023972	-0.952138	0.04716	-0.928872	0.069614	-0.906044	0.091385	-0.883645	0.112521	-0.861671	0.13307	-0.840117	0.153079	-0.818977	0.172593	-0.798248	0.191661	-0.777923	0.210323	-0.758001	0.228625	-0.738477	0.246611	-0.719346	0.264322	-0.700607	0.281802	-0.682256	0.299094	-0.66429	0.316238	-0.646707	0.333275	-0.629504	0.35025	-0.61268	0.367202	-0.596234	0.384172	-0.570102	0.410331	-0.534125	0.445733	-0.498284	0.481304	-0.462557	0.517087	-0.426921	0.553129	-0.39135	0.589477	-0.355821	0.626177	-0.320311	0.663277	-0.284795	0.700824	-0.249249	0.738867	-0.213651	0.777456	-0.177974	0.816643	-0.142195	0.856477	-0.116802	0.881898	-0.096142	0.901181	-0.075773	0.920777	-0.05569	0.940733	-0.035892	0.961097	-0.016373	0.981913	-7.3e-05	0.999647	-0.000514	0.997527	-0.000871	0.995815	-0.001143	0.994505	-0.001333	0.993597	-0.001439	0.993088	-0.001462	0.992978	-0.001401	0.993267	-0.001258	0.993956	-0.001031	0.995045	-0.00072	0.996536	-0.000327	0.998431	0.000194	0.999598	0.000707	0.998534	0.001015	0.997898	0.001117	0.997685	0.001015	0.997898	0.000707	0.998534	0.000194	0.999598	0.000543	0.998143	0.001239	0.995837	0.001845	0.993937	0.002359	0.99244	0.002782	0.991345	0.003114	0.990648	0.003357	0.990349	0.003493	0.990441	0.003435	0.990933	0.003176	0.991844	0.002715	0.993175	0.002053	0.994929	0.001188	0.997108	0.000118	0.999715	0.000709	0.998459	0.00131	0.99715	0.001717	0.996265	0.001931	0.995801	0.00195	0.995759	0.001776	0.996139	0.001407	0.996939	0.000845	0.998163	8.6e-05	0.999812	5.8e-05	0.999328	8.9e-05	0.998966	8.6e-05	0.999006	4.7e-05	0.999449	0.000263	0.999561	0.000967	0.998387	0.001405	0.997658	0.001577	0.99737	0.001485	0.997525	0.001126	0.998122	0.000502	0.999162	-0.000156	0.999083	-0.000447	0.997371	-0.000598	0.996485	-0.000608	0.996423	-0.000478	0.997185	-0.000208	0.998774	-0.037571	0.961372	-0.121099	0.876067	-0.204702	0.791389	-0.28841	0.707194	-0.372256	0.623344	-0.456269	0.5397	-0.540481	0.456121	-0.624924	0.372469	-0.709628	0.288605	-0.794624	0.20439	-0.879945	0.119684	-0.965622	0.034344	-0.965775	0.034167	-0.909039	0.090573	-0.852664	0.146374	-0.796623	0.201654	-0.740889	0.256496	-0.685437	0.310979	-0.630239	0.365183	-0.57527	0.41919	-0.520504	0.473076	-0.465916	0.526924	-0.411478	0.58081	-0.357165	0.634817	-0.302953	0.689021	-0.248814	0.743503	-0.194724	0.798345	-0.140656	0.853626	-0.086585	0.909427	-0.032485	0.965833	-0.007152	0.987476	-0.025228	0.956926	-0.043582	0.927409	-0.062215	0.898865	-0.081125	0.871229	-0.100315	0.844443	-0.119783	0.818446	-0.13953	0.793184	-0.159557	0.768598	-0.179867	0.744633	-0.200458	0.721237	-0.221333	0.698355	-0.242495	0.675935	-0.263945	0.653928	-0.285684	0.63228	-0.307717	0.610942	-0.330044	0.589864	-0.352671	0.568998	-0.375599	0.548293	-0.398831	0.527703	-0.422372	0.507177	-0.446225	0.486669	-0.470395	0.466129	-0.494886	0.44551	-0.519702	0.424762	-0.544847	0.403837	-0.570327	0.382686	-0.596148	0.361261	-0.622314	0.33951	-0.648832	0.317384	-0.675707	0.294831	-0.702945	0.271801	-0.730552	0.24824	-0.758537	0.224094	-0.786905	0.199311	-0.815664	0.173835	-0.84482	0.147607	-0.874382	0.120573	-0.904358	0.09267	-0.934755	0.063841	-0.965583	0.03402	-0.996849	0.003148	-1	0	-0.998473	0.001526	-0.997345	0.002651	-0.996617	0.003377	-0.996289	0.003704	-0.996359	0.003635	-0.996826	0.003168	-0.997695	0.002303	-0.998962	0.001038	-0.988056	0.011926	-0.9542	0.045542	-0.92073	0.078519	-0.887627	0.110901	-0.854876	0.142737	-0.82246	0.17407	-0.79036	0.204945	-0.758562	0.235408	-0.727048	0.265498	-0.695804	0.295259	-0.664811	0.324734	-0.634054	0.353964	-0.603517	0.382989	-0.573184	0.41185	-0.543039	0.440588	-0.513067	0.469243	-0.483251	0.497855	-0.453576	0.526463	-0.424027	0.555109	-0.394587	0.583832	-0.365241	0.612672	-0.335974	0.64167	-0.30677	0.670866	-0.277614	0.700301	-0.248488	0.730018	-0.21938	0.760057	-0.190272	0.79046	-0.161149	0.821271	-0.131995	0.852533	-0.102795	0.88429	-0.073533	0.916588	-0.044192	0.949472	-0.014757	0.982989	0.022117	0.975279	0.06644	0.926481	0.110892	0.87847	0.155485	0.831157	0.200231	0.784455	0.245145	0.738278	0.290239	0.692541	0.335527	0.64716	0.38102	0.602051	0.426735	0.557131	0.472682	0.512317	0.518877	0.467524	0.565332	0.422673	0.612062	0.377678	0.659081	0.332457	0.706404	0.286926	0.754044	0.241002	0.802015	0.194599	0.850334	0.147633	0.899014	0.100016	0.94807	0.051662	0.997516	0.002482	0.990278	0.009719	0.980626	0.01936	0.971559	0.028411	0.963068	0.036882	0.955142	0.044785	0.947771	0.052131	0.940948	0.05893	0.934664	0.065189	0.928913	0.070917	0.923687	0.076121	0.918979	0.080809	0.914787	0.084987	0.911102	0.08866	0.907921	0.091832	0.905241	0.094508	0.90306	0.09669	0.901372	0.098382	0.900177	0.099587	0.899473	0.100304	0.89926	0.100537	0.899536	0.100282	0.900304	0.099541	0.901561	0.098314	0.903311	0.096596	0.905555	0.094386	0.908296	0.091683	0.910598	0.089318	0.9119	0.087831	0.913569	0.086009	0.915606	0.08385	0.918013	0.081353	0.920791	0.078515	0.923941	0.075331	0.927466	0.0718	0.93137	0.067915	0.935652	0.06367	0.940316	0.059063	0.945365	0.054085	0.950802	0.048729	0.95663	0.04299	0.962851	0.036859	0.96947	0.030326	0.976491	0.023384	0.983917	0.016023	0.991752	0.008232	1	0	0.998046	0.001953	0.996569	0.003429	0.99557	0.004426	0.995046	0.004949	0.994998	0.004996	0.995427	0.004568	0.996331	0.003666	0.997712	0.002287	0.999571	0.000429	0.965421	0.034399	0.922565	0.076564	0.880107	0.117882	0.838035	0.158431	0.796337	0.198296	0.755003	0.237553	0.714021	0.276281	0.673383	0.314559	0.633075	0.352463	0.593087	0.390069	0.553412	0.427454	0.514037	0.464691	0.474954	0.501857	0.436152	0.539028	0.397621	0.576277	0.359353	0.61368	0.321339	0.651313	0.283569	0.689251	0.246036	0.72757	0.208728	0.766348	0.171639	0.805662	0.134761	0.845591	0.098083	0.886214	0.0616	0.927613	0.025302	0.969867	0.002104	0.996364	0.008819	0.984759	0.015083	0.973929	0.020904	0.963858	0.026291	0.954529	0.031251	0.945927	0.035791	0.938038	0.039919	0.930851	0.04364	0.924354	0.04696	0.918534	0.049885	0.913386	0.05242	0.908898	0.054568	0.905065	0.056336	0.90188	0.057724	0.899338	0.058739	0.897436	0.059382	0.896168	0.059656	0.895535	0.059563	0.895535	0.059104	0.896168	0.058283	0.897435	0.057098	0.899338	0.05555	0.901879	0.05364	0.905065	0.051368	0.908898	0.048732	0.913386	0.045733	0.918535	0.042368	0.924353	0.038636	0.930852	0.034534	0.938038	0.030061	0.945927	0.025212	0.954529	0.019985	0.963858	0.014375	0.973929	0.00838	0.984759	0.001993	0.996364	0	0.999999	-0.019824	0.970461	-0.039769	0.941785	-0.059841	0.913922	-0.080043	0.886823	-0.10038	0.860437	-0.120858	0.834717	-0.141482	0.809616	-0.162256	0.785089	-0.183187	0.761089	-0.204279	0.737575	-0.22554	0.714502	-0.246972	0.691827	-0.268583	0.66951	-0.290378	0.647509	-0.312364	0.625782	-0.334547	0.604289	-0.356931	0.582991	-0.379526	0.561848	-0.402334	0.540821	-0.425365	0.519869	-0.448624	0.498954	-0.472119	0.478038	-0.495855	0.457081	-0.519841	0.436044	-0.544083	0.414887	-0.568589	0.393571	-0.593366	0.372057	-0.618421	0.350304	-0.643763	0.328273	-0.669398	0.305922	-0.695335	0.28321	-0.721582	0.260095	-0.748149	0.236533	-0.775041	0.212484	-0.802269	0.187901	-0.82984	0.16274	-0.857765	0.136956	-0.886051	0.1105	-0.914708	0.083326	-0.943747	0.055385	-0.973174	0.026626	-0.999605	0.000395	-0.995874	0.004118	-0.992543	0.007429	-0.98961	0.010336	-0.987075	0.012843	-0.984936	0.014952	-0.983193	0.016668	-0.981844	0.017993	-0.98089	0.018931	-0.980329	0.019481	-0.980162	0.019644	-0.980388	0.019422	-0.981008	0.018815	-0.982021	0.017819	-0.983429	0.016436	-0.985232	0.01466	-0.98743	0.012492	-0.990024	0.009926	-0.993017	0.006959	-0.996408	0.003586	-0.999777	0.000222	-0.99558	0.004416	-0.991861	0.008125	-0.988617	0.011355	-0.985845	0.014111	-0.983545	0.016395	-0.981713	0.018212	-0.98035	0.019565	-0.979453	0.020453	-0.979022	0.020879	-0.979057	0.020845	-0.979557	0.020349	-0.980525	0.019391	-0.981958	0.01797	-0.98386	0.016083	-0.986231	0.013727	-0.989073	0.010901	-0.992388	0.007599	-0.996179	0.003818	-0.999592	0.000408	-0.995757	0.004236	-0.992362	0.007618	-0.989406	0.010557	-0.986885	0.013057	-0.984799	0.015124	-0.983147	0.016758	-0.981927	0.017963	-0.981139	0.018741	-0.980783	0.019093	-0.980856	0.019021	-0.981355	0.018526	-0.982283	0.017611	-0.983639	0.016271	-0.985424	0.014505	-0.987638	0.01231	-0.990284	0.009684	-0.993363	0.006622	-0.996875	0.003121	-0.999385	0.000614	-0.996559	0.003436	-0.994143	0.005842	-0.992136	0.007836	-0.990538	0.009421	-0.989349	0.010601	-0.988565	0.011376	-0.988189	0.011749	-0.988219	0.011719	-0.988656	0.011286	-0.989501	0.01045	-0.990752	0.00921	-0.992411	0.007563	-0.994479	0.005508	-0.996957	0.003039	-0.999845	0.000156	-0.996582	0.003413	-0.993373	0.006605	-0.990562	0.009393	-0.988148	0.011782	-0.986129	0.013775	-0.984505	0.015375	-0.983275	0.016585	-0.98244	0.017407	-0.981997	0.017841	-0.981948	0.01789	-0.982292	0.017551	-0.983029	0.016827	-0.984161	0.015714	-0.985686	0.014212	-0.987606	0.012318	-0.989922	0.010028	-0.992633	0.007339	-0.995742	0.004249	-0.999251	0.00075	-0.956236	0.043686	-0.901882	0.097748	-0.84789	0.151271	-0.794227	0.204327	-0.740862	0.256988	-0.687764	0.309323	-0.634903	0.361404	-0.582248	0.4133	-0.529768	0.465079	-0.477432	0.516812	-0.425211	0.568568	-0.373073	0.620415	-0.320987	0.672423	-0.268925	0.724661	-0.216854	0.7772	-0.164744	0.83011	-0.112565	0.883461	-0.060286	0.937326	-0.007875	0.991777	0	1	-0.001208	0.991108	-0.002318	0.983002	-0.003327	0.975669	-0.004237	0.969097	-0.005048	0.963275	-0.005762	0.958196	-0.006377	0.953849	-0.006892	0.950228	-0.007309	0.947328	-0.007628	0.945144	-0.007848	0.943673	-0.007968	0.942911	-0.007988	0.942858	-0.007909	0.943513	-0.007728	0.944878	-0.007447	0.946956	-0.007062	0.949748	-0.006576	0.95326	-0.005985	0.957497	-0.005289	0.962467	-0.004487	0.968177	-0.003578	0.974635	-0.002561	0.981853	-0.001434	0.989842	-0.000195	0.998615	0.004509	0.995075	0.009331	0.989811	0.013637	0.985113	0.017432	0.980974	0.02072	0.977389	0.023506	0.974354	0.025792	0.971864	0.02758	0.969915	0.028874	0.968507	0.029674	0.967635	0.029982	0.9673	0.029797	0.967501	0.02912	0.968239	0.027951	0.969513	0.026286	0.971326	0.024124	0.97368	0.021463	0.976579	0.018302	0.980026	0.014634	0.984026	0.010456	0.988584	0.005762	0.993706	0.000551	0.999399	0.002433	0.997031	0.004742	0.994216	0.006636	0.991906	0.00812	0.990099	0.009193	0.988793	0.009857	0.987985	0.010111	0.987675	0.009958	0.987861	0.009396	0.988544	0.008426	0.989726	0.007046	0.991407	0.005255	0.993591	0.003049	0.996279	0.000429	0.999476	0.082543	0.916778	0.179472	0.819346	0.276271	0.722315	0.373006	0.625562	0.469744	0.528966	0.566556	0.432406	0.663507	0.335763	0.760665	0.238913	0.858096	0.141736	0.955872	0.04411	0.981872	0.017965	0.949234	0.049482	0.917001	0.079567	0.88516	0.10827	0.853693	0.135639	0.822589	0.161721	0.791834	0.186558	0.761415	0.210193	0.731319	0.232667	0.701532	0.254017	0.672042	0.274278	0.642835	0.293485	0.6139	0.311672	0.585224	0.328868	0.556793	0.345103	0.528598	0.360404	0.500626	0.374797	0.472864	0.388307	0.445301	0.400956	0.417924	0.412765	0.390723	0.423756	0.363686	0.433948	0.336802	0.443355	0.310059	0.451997	0.283446	0.459886	0.256952	0.467036	0.230566	0.47346	0.204275	0.479169	0.178071	0.484171	0.15194	0.488476	0.125874	0.492091	0.09986	0.495022	0.073887	0.497275	0.047947	0.498852	0.022026	0.499758	-0.00388699999999997	0.499992	-0.029801	0.499557	-0.055726	0.49845	-0.081676	0.49667	-0.107659	0.494214	-0.133688	0.491079	-0.159773	0.487257	-0.185924	0.482743	-0.212153	0.47753	-0.238471	0.471608	-0.264888	0.464968	-0.291417	0.457597	-0.318068	0.449484	-0.344852	0.440614	-0.371781	0.430973	-0.398866	0.420544	-0.426118	0.40931	-0.453549	0.39725	-0.481171	0.384345	-0.508995	0.370572	-0.537033	0.35591	-0.565297	0.340331	-0.5938	0.323812	-0.622552	0.306322	-0.651568	0.287832	-0.680858	0.268311	-0.710436	0.247727	-0.740315	0.226044	-0.770507	0.203227	-0.801025	0.179234	-0.831883	0.154029	-0.863094	0.127565	-0.894672	0.099801	-0.92663	0.070689	-0.958983	0.04018	-0.991744	0.008222	-1	0	-0.997714	0.002283	-0.995841	0.004151	-0.994381	0.005605	-0.993332	0.006648	-0.992695	0.007281	-0.99247	0.007506	-0.992654	0.007322	-0.99325	0.00673	-0.994258	0.005728	-0.995677	0.004315	-0.997508	0.00249	-0.999753	0.000247	-0.964624	0.035196	-0.925687	0.073544	-0.887127	0.111155	-0.848929	0.148094	-0.81108	0.184426	-0.773568	0.220211	-0.73638	0.255514	-0.699502	0.290393	-0.662921	0.32491	-0.626625	0.359123	-0.590603	0.393093	-0.554839	0.426877	-0.519325	0.460535	-0.484045	0.494124	-0.448988	0.527704	-0.414145	0.561331	-0.379499	0.595065	-0.345043	0.628963	-0.310763	0.663084	-0.276648	0.697488	-0.242685	0.732234	-0.208865	0.767381	-0.175174	0.80299	-0.141604	0.839123	-0.108141	0.875843	-0.074776	0.913212	-0.041496	0.951294	-0.008291	0.990155	-0.00072	0.999043	-0.001364	0.998189	-0.001644	0.997818	-0.001563	0.997925	-0.001119	0.998514	-0.000313	0.999585	0.002756	0.996871	0.006288	0.992862	0.009346	0.989393	0.011933	0.98646	0.014051	0.984059	0.015706	0.982186	0.016895	0.980839	0.017622	0.980015	0.017887	0.979714	0.017691	0.979937	0.017033	0.980681	0.015913	0.98195	0.01433	0.983744	0.01228	0.986066	0.009764	0.98892	0.006777	0.992307	0.003316	0.996234	0.000403	0.999481	0.002868	0.996309	0.004953	0.993629	0.006659	0.991436	0.007989	0.98973	0.008943	0.988504	0.009523	0.987761	0.009729	0.987498	0.009561	0.987713	0.009018	0.988408	0.008101	0.989585	0.00681	0.991245	0.00514	0.993388	0.003094	0.99602	0.000666	0.999142	0.002189	0.992993	0.004638	0.984219	0.006557	0.976078	0.007952	0.968554	0.008827	0.961631	0.009188	0.955292	0.009038	0.949526	0.008379	0.944316	0.007216	0.939652	0.005548	0.93552	0.003379	0.93191	0.000709000000000001	0.928812	-0.002461	0.926213	-0.006133	0.924108	-0.010308	0.922484	-0.014985	0.921336	-0.020168	0.920656	-0.02586	0.920437	-0.032063	0.920674	-0.038781	0.92136	-0.04602	0.922489	-0.053783	0.924059	-0.062077	0.926065	-0.070908	0.928503	0.648577	0.289684	0.661677	0.281102	0.675042	0.272168	0.688678	0.26287	0.702589	0.253193	0.71678	0.24312	0.731259	0.232636	0.746031	0.221726	0.761101	0.210369	0.776475	0.198548	0.792159	0.186246	0.808161	0.173442	0.824486	0.160115	0.841141	0.146244	0.858133	0.131807	0.875467	0.11678	0.893153	0.101141	0.911195	0.084864	0.929601	0.067921	0.94838	0.050288	0.967539	0.031934	0.987084	0.012833	0.990597	0.00939	0.964019	0.035799	0.937857	0.06161	0.912091	0.086859	0.886706	0.111578	0.861686	0.1358	0.837014	0.159556	0.812673	0.182879	0.788648	0.205797	0.764923	0.228341	0.741484	0.25054	0.718312	0.272422	0.695396	0.294016	0.672717	0.315349	0.650263	0.336448	0.628017	0.357341	0.605965	0.378053	0.584092	0.398612	0.562383	0.419043	0.540825	0.439371	0.519401	0.459624	0.498098	0.479824	0.4769	0.5	0.455796	0.520176	0.434768	0.540377	0.413803	0.560629	0.392887	0.580957	0.372004	0.601388	0.351141	0.621947	0.330283	0.642659	0.309416	0.663551	0.288525	0.684651	0.267596	0.705984	0.246612	0.727578	0.22556	0.74946	0.204425	0.771659	0.183193	0.794204	0.161847	0.817121	0.140372	0.840444	0.118754	0.8642	0.096976	0.888422	0.075023	0.913141	0.05288	0.938389	0.030529	0.964201	0.007956	0.990609	-0.001663	0.997054	-0.003927	0.992927	-0.005838	0.989284	-0.007394	0.98612	-0.008602	0.98343	-0.00946	0.98121	-0.009972	0.979456	-0.010136	0.978166	-0.009954	0.977335	-0.009426	0.976964	-0.008553	0.977051	-0.007333	0.977596	-0.005845	0.978402	-0.00425	0.979423	-0.002519	0.980839	-0.000653000000000001	0.98265	0.00135	0.98486	0.003492	0.987472	0.005774	0.990487	0.006754	0.99246	0.00523	0.992146	0.003897	0.992245	0.002756	0.99276	0.001805	0.993691	0.001046	0.99504	0.000477	0.996809	9.79999999999999e-05	0.999003	-3.3e-05	0.999935	-0.399968	0.599991	-0.999897	0.000103	-0.999764	0.000236	-0.999974	2.5e-05	-0.99997	3e-05	-0.999961	3.9e-05	-0.999951	4.9e-05	-0.999948	5.2e-05	-0.999866	0.000134	-0.999903	9.7e-05	-0.998169	0.001831	-0.996834	0.003164	-0.995898	0.004101	-0.994857	0.005142	-0.993744	0.00625	-0.993079	0.006913	-0.992858	0.007132	-0.993084	0.006906	-0.993754	0.006236	-0.994873	0.005121	-0.996437	0.003559	-0.998451	0.001549	-0.99994	6e-05	-0.990381	0.009615	-0.926478	0.073298	-0.862944	0.136326	-0.799751	0.198795	-0.736871	0.260803	-0.674279	0.322444	-0.611945	0.383813	-0.549844	0.445003	-0.487948	0.50611	-0.426229	0.567225	-0.364663	0.628443	-0.303221	0.689859	-0.241876	0.751566	-0.180602	0.813659	-0.119372	0.876232	-0.05816	0.939384	4.1e-05	0.999943	0.000691	0.999045	0.001	0.99862	0.000965	0.998667	0.000589	0.999186	0.000126	0.999836	0.000978	0.998972	0.000823	0.997517	0.000471	0.996218	0.000186	0.995318	-3.49999999999999e-05	0.994819	-0.00019	0.994717	-0.000279	0.995014	-0.000303	0.995711	-0.000261	0.996808	-0.000153	0.998306	-6.8e-05	0.999857	-0.000705	0.998654	-0.001272	0.997855	-0.00177	0.997456	-0.002201	0.997458	-0.002279	0.997629	-0.001799	0.998023	-0.000973	0.99889	0.000243	0.999649	0.00168	0.997582	0.002794	0.995979	0.003587	0.994838	0.004058	0.994159	0.004211	0.993942	0.004043	0.994182	0.003555	0.994884	0.002746	0.996048	0.001616	0.997674	0.000163	0.999765	0	0.999999	0.028206	0.968374	0.056301	0.937333	0.084303	0.906835	0.112224	0.876836	0.140084	0.847294	0.167895	0.818167	0.195671	0.789414	0.223431	0.760997	0.251186	0.732874	0.278955	0.705007	0.306749	0.677356	0.334586	0.649883	0.36248	0.62255	0.390445	0.595319	0.418496	0.568152	0.44665	0.541013	0.47492	0.513861	0.503321	0.48666	0.53187	0.459374	0.56058	0.431963	0.589466	0.404388	0.618546	0.376613	0.647833	0.348597	0.677341	0.320303	0.707089	0.291691	0.737089	0.262719	0.74948	0.248824	0.757854	0.238709	0.766698	0.228512	0.776012	0.218202	0.785793	0.207747	0.796039	0.197115	0.806751	0.186275	0.817928	0.175194	0.82957	0.16384	0.841678	0.15218	0.854253	0.140181	0.867295	0.12781	0.880807	0.115031	0.894791	0.101811	0.909249	0.088115	0.924183	0.073905	0.939598	0.059146	0.955497	0.0438	0.971884	0.027827	0.988762	0.01119	0.998045	0.001953	0.992748	0.007232	0.987872	0.01207	0.983415	0.016477	0.979376	0.020457	0.975751	0.024018	0.972539	0.027165	0.969739	0.029901	0.967349	0.032232	0.965368	0.034162	0.963794	0.035692	0.962627	0.036825	0.961866	0.037564	0.961511	0.037908	0.961561	0.037859	0.962018	0.037416	0.962881	0.036579	0.964149	0.035346	0.965825	0.033717	0.967908	0.031688	0.970401	0.029255	0.973303	0.026417	0.976619	0.023167	0.980346	0.019502	0.98449	0.015415	0.989052	0.010902	0.994033	0.005953	0.999436	0.000563	0.996206	0.00379	0.992369	0.007613	0.98893	0.011032	0.985889	0.014055	0.983242	0.016685	0.98099	0.018925	0.979131	0.020779	0.977663	0.022251	0.976588	0.023342	0.975904	0.024054	0.97561	0.024387	0.9507	0.048084	0.924948	0.072537	0.899647	0.096521	0.874777	0.120068	0.850314	0.143205	0.826238	0.16596	0.802527	0.188361	0.779158	0.210436	0.756113	0.232211	0.73337	0.253712	0.710908	0.274964	0.688707	0.295994	0.666747	0.316827	0.64501	0.337487	0.623474	0.358	0.602121	0.378389	0.58093	0.398679	0.559883	0.418895	0.53896	0.439061	0.518142	0.4592	0.497411	0.479337	0.476748	0.499496	0.456132	0.5197	0.435545	0.539975	0.414969	0.560345	0.394384	0.580834	0.37377	0.601468	0.35311	0.62227	0.332384	0.643267	0.311572	0.664483	0.290655	0.685946	0.269613	0.70768	0.248427	0.729713	0.227076	0.752072	0.205541	0.774785	0.183802	0.79788	0.161837	0.821386	0.139626	0.845333	0.117148	0.86975	0.094382	0.894668	0.071307	0.920119	0.0479	0.946136	0.024138	0.972751	0	0.999999	0.677791	0.322209	0.684594	0.315384	0.691664	0.308296	0.699009	0.300934	0.70664	0.29329	0.714568	0.28535	0.722804	0.277105	0.731361	0.268541	0.740249	0.259647	0.749484	0.25041	0.759076	0.240817	0.76904	0.230854	0.77939	0.220505	0.790141	0.209758	0.801308	0.198596	0.812908	0.187004	0.824954	0.174964	0.837468	0.162459	0.850465	0.14947	0.863964	0.13598	0.877984	0.12197	0.892546	0.107418	0.907668	0.092304	0.923375	0.076606	0.939688	0.0603	0.956629	0.043364	0.974223	0.025774	0.992495	0.007505	0.998057	0.001941	0.995164	0.004828	0.992698	0.007282	0.990659	0.009309	0.989047	0.010909	0.987859	0.012087	0.987096	0.012842	0.986757	0.013179	0.986842	0.013094	0.987351	0.012591	0.988284	0.011666	0.989641	0.010319	0.991423	0.008549	0.993633	0.006353	0.996269	0.003725	0.999335	0.000665	0.990027	0.009964	0.978036	0.02192	0.96656	0.033338	0.955591	0.044232	0.945117	0.054615	0.935128	0.064502	0.925613	0.073905	0.916565	0.082835	0.907974	0.091306	0.899832	0.099326	0.892131	0.106907	0.884864	0.114057	0.878022	0.120787	0.871601	0.127105	0.865593	0.133018	0.859992	0.138533	0.854794	0.143658	0.849991	0.148399	0.845582	0.152762	0.841559	0.156751	0.83792	0.160372	0.834659	0.163629	0.831776	0.166526	0.829266	0.169066	0.827126	0.171252	0.825355	0.173086	0.82395	0.174571	0.822909	0.175706	0.822231	0.176496	0.821916	0.176938	0.821962	0.177034	0.822368	0.176783	0.823137	0.176183	0.824266	0.175235	0.825758	0.173935	0.827613	0.172283	0.82926	0.170672	0.830682	0.16913	0.832449	0.167265	0.83456	0.165075	0.837019	0.16256	0.839828	0.159714	0.84299	0.156536	0.846506	0.153021	0.85038	0.149166	0.854617	0.144965	0.859218	0.140414	0.864189	0.135506	0.869533	0.130236	0.875255	0.124599	0.88136	0.118584	0.886072	0.11375	0.88848	0.110949	0.891245	0.107867	0.894367	0.104499	0.897848	0.100839	0.901689	0.09688	0.90589	0.092618	0.910456	0.088044	0.915385	0.083151	0.920682	0.077933	0.926348	0.072378	0.932384	0.066479	0.938794	0.060227	0.94558	0.053612	0.952744	0.046622	0.960289	0.039247	0.96822	0.031474	0.976537	0.023291	0.985245	0.014685	0.994348	0.005642	0.998208	0.00179	0.994008	0.005974	0.990206	0.009746	0.9868	0.013113	0.983788	0.01608	0.981171	0.018652	0.978946	0.020833	0.977112	0.022626	0.97567	0.024034	0.974617	0.02506	0.973956	0.025706	0.973683	0.025972	0.973799	0.025858	0.974306	0.025364	0.975202	0.024491	0.976489	0.023235	0.978166	0.021596	0.980234	0.019571	0.982694	0.017156	0.985548	0.014348	0.988797	0.011141	0.99244	0.007532	0.996481	0.003513	0.998016	0.001983	0.988358	0.011584	0.979139	0.020681	0.970353	0.029291	0.961998	0.037432	0.954073	0.045121	0.946573	0.052373	0.939499	0.059205	0.932848	0.06563	0.926618	0.071662	0.920808	0.077316	0.915417	0.082605	0.910445	0.087541	0.90589	0.092136	0.901753	0.0964	0.898034	0.100346	0.894732	0.103984	0.89185	0.107324	0.889386	0.110376	0.999997	2e-06	0.956663	0.043141	0.913711	0.085544	0.871124	0.127276	0.828887	0.168408	0.786982	0.209002	0.745393	0.249126	0.704106	0.288845	0.663101	0.328224	0.622365	0.367324	0.58188	0.406209	0.541631	0.444943	0.501602	0.483587	0.461778	0.522206	0.422142	0.56086	0.382681	0.599613	0.343376	0.638527	0.304214	0.677664	0.265179	0.717089	0.226256	0.756864	0.18743	0.797055	0.148685	0.837726	0.110005	0.878943	0.071378	0.920772	0.032786	0.963281	0.001133	0.998479	0.008383	0.988694	0.015119	0.979509	0.021348	0.970913	0.027079	0.96289	0.032321	0.955431	0.037078	0.948522	0.041358	0.942153	0.045168	0.936315	0.048511	0.930996	0.051394	0.926189	0.05382	0.921887	0.055793	0.918081	0.057317	0.914765	0.058393	0.911933	0.059026	0.90958	0.059216	0.907702	0.058962	0.906294	0.058269	0.905353	0.057134	0.904876	0.055559	0.904861	0.053541	0.905306	0.05108	0.906211	0.048174	0.907576	0.044819	0.9094	0.041014	0.911685	0.036755	0.914431	0.032039	0.917642	0.026861	0.921319	0.021214	0.925466	0.015095	0.930088	0.008497	0.935189	0.001413	0.940773	-0.006164	0.946846	-0.01424	0.953415	-0.022826	0.960488	-0.031929	0.968071	-0.031117	0.964671	-0.030275	0.961652	-0.029402	0.959014	-0.028498	0.956749	-0.027563	0.954855	-0.026596	0.953328	-0.025596	0.952166	-0.024565	0.951367	-0.023502	0.95093	-0.022405	0.950853	-0.021276	0.951138	-0.020111	0.951784	-0.018912	0.95279	-0.017679	0.954161	-0.016409	0.955897	-0.015104	0.958002	-0.013762	0.960477	-0.012383	0.963328	-0.010966	0.966559	-0.009509	0.970175	-0.008014	0.974182	-0.006478	0.978584	-0.004901	0.983392	-0.003282	0.98861	-0.001619	0.994248	0.000137	0.99937	0.002794	0.9872	0.00528	0.975808	0.007598	0.965179	0.009751	0.955293	0.011741	0.946136	0.013572	0.937693	0.015245	0.929951	0.016765	0.922896	0.018132	0.916518	0.019349	0.910807	0.020419	0.905753	0.021341	0.901348	0.02212	0.897586	0.022756	0.89446	0.023251	0.891965	0.023607	0.890097	0.023824	0.888854	0.023905	0.888233	0.023849	0.888232	0.023658	0.888854	0.023333	0.890097	0.022875	0.891965	0.022284	0.89446	0.02156	0.897586	0.020704	0.901348	0.019717	0.905753	0.018599	0.910807	0.017348	0.916519	0.015966	0.922896	0.014452	0.929951	0.012806	0.937694	0.011028	0.946136	0.009116	0.955294	0.007071	0.965179	0.004892	0.975809	0.002577	0.987199	0.000126	0.999371	-1	0	-0.997077	0.002919	-0.994574	0.005414	-0.992491	0.007487	-0.990824	0.009142	-0.989576	0.01038	-0.988743	0.011205	-0.988328	0.011617	-0.988328	0.011617	-0.988743	0.011205	-0.989576	0.01038	-0.990824	0.009142	-0.992491	0.007487	-0.994574	0.005414	-0.997077	0.002919	-1	0	-0.996735	0.003261	-0.993922	0.006068	-0.991557	0.008422	-0.989641	0.010327	-0.988172	0.011786	-0.987149	0.012803	-0.98657	0.013376	-0.986437	0.013509	-0.986748	0.0132	-0.987504	0.012449	-0.988706	0.011256	-0.990354	0.009618	-0.99245	0.007534	-0.994993	0.005	-0.997986	0.002012	-0.996495	0.003504	-0.988133	0.011856	-0.980333	0.019634	-0.973086	0.026853	-0.966387	0.033517	-0.960227	0.039639	-0.9546	0.045226	-0.9495	0.050284	-0.944921	0.054821	-0.940859	0.058843	-0.93731	0.062355	-0.934269	0.065363	-0.931734	0.067869	-0.929702	0.069876	-0.92817	0.071389	-0.927137	0.072409	-0.926603	0.072937	-0.926565	0.072974	-0.927025	0.072519	-0.927983	0.071573	-0.92944	0.070135	-0.931397	0.068201	-0.933856	0.06577	-0.936822	0.062838	-0.940294	0.059402	-0.944279	0.055457	-0.94878	0.050997	-0.953802	0.046017	-0.959349	0.040511	-0.96543	0.03447	-0.972047	0.027887	-0.979211	0.020753	-0.986927	0.013058	-0.995205	0.004793	-0.973959	0.025703	-0.916389	0.080117	-0.859215	0.130878	-0.80241	0.178074	-0.745952	0.221785	-0.689814	0.262087	-0.633973	0.29905	-0.578403	0.332735	-0.523084	0.363203	-0.467987	0.390503	-0.413092	0.414686	-0.358375	0.435791	-0.303811	0.453855	-0.249377	0.46891	-0.19505	0.48098	-0.140808	0.490088	-0.086625	0.496249	-0.032479	0.499473	0.021652	0.499766	0.075794	0.497129	0.129967	0.491555	0.184196	0.483038	0.238504	0.471562	0.292914	0.457106	0.34745	0.439646	0.402136	0.419152	0.456994	0.395588	0.512046	0.368914	0.56732	0.339084	0.622838	0.306047	0.678623	0.269744	0.7347	0.230116	0.791092	0.187093	0.847826	0.140599	0.904924	0.090559	0.962412	0.036882	0.999044	0.000957	0.996643	0.003355	0.994731	0.005263	0.993309	0.006683	0.992372	0.007616	0.991923	0.008064	0.99196	0.008027	0.992481	0.007507	0.993491	0.006501	0.994987	0.005008	0.996971	0.003027	0.999446	0.000554	1	0	0.998334	0.001664	0.997086	0.00291	0.996255	0.00374	0.995838	0.004154	0.995838	0.004154	0.996255	0.00374	0.997086	0.00291	0.998334	0.001664	1	0	0.992113	0.007878	0.984746	0.01522	0.977891	0.022038	0.971542	0.028339	0.965694	0.034135	0.960341	0.039428	0.955479	0.044231	0.951103	0.048547	0.947209	0.052383	0.943793	0.055743	0.940853	0.058634	0.938385	0.061057	0.936388	0.063017	0.934861	0.064515	0.933801	0.065555	0.933206	0.066137	0.933078	0.066262	0.933416	0.065931	0.93422	0.065144	0.93549	0.063897	0.937229	0.062191	0.939438	0.060024	0.942117	0.057391	0.945271	0.05429	0.948902	0.050716	0.953012	0.046664	0.957607	0.042131	0.962689	0.037107	0.968265	0.031588	0.974337	0.025568	0.980913	0.019035	0.987998	0.011982	0.995598	0.0044	0.994018	0.00597	0.98101	0.018861	0.968395	0.031251	0.956167	0.043159	0.944322	0.054605	0.932855	0.065607	0.921759	0.076182	0.911032	0.086348	0.900669	0.096119	0.890666	0.105511	0.881018	0.11454	0.871721	0.12322	0.862772	0.131562	0.854167	0.139584	0.845903	0.147295	0.837975	0.154707	0.830381	0.161835	0.821715	0.170013	0.811677	0.179508	0.801984	0.188693	0.792627	0.19758	0.783599	0.206179	0.774891	0.214501	0.766496	0.222555	0.758406	0.230352	0.750614	0.237898	0.743114	0.245204	0.735899	0.252279	0.72896	0.259129	0.722294	0.265764	0.715893	0.27219	0.709751	0.278414	0.703863	0.284443	0.698222	0.290286	0.692825	0.295946	0.687665	0.301433	0.682736	0.30675	0.678035	0.311903	0.673556	0.3169	0.669295	0.321743	0.665246	0.32644	0.661407	0.330995	0.657772	0.335412	0.654337	0.339697	0.651099	0.343853	0.648053	0.347885	0.645196	0.351798	0.642524	0.355594	0.640035	0.359279
1211	0.999999	0	0.967511	0.032373	0.935427	0.064124	0.903729	0.095296	0.872397	0.125931	0.841415	0.156071	0.810761	0.185755	0.78042	0.215024	0.750372	0.243917	0.720599	0.272471	0.691082	0.300726	0.661806	0.328718	0.632751	0.356485	0.6039	0.384062	0.575236	0.411487	0.54674	0.438796	0.518397	0.466024	0.490187	0.493207	0.462094	0.520381	0.434101	0.547583	0.40619	0.574847	0.378344	0.602208	0.350546	0.629705	0.322779	0.657373	0.295024	0.685247	0.267266	0.713366	0.239486	0.741766	0.211667	0.770485	0.183791	0.799561	0.155841	0.829033	0.1278	0.858941	0.099649	0.889322	0.071371	0.920221	0.042947	0.951677	0.014361	0.983733	0.000763	0.997431	0.002147	0.992789	0.003339	0.988801	0.004341	0.985461	0.005152	0.982764	0.005773	0.980705	0.006205	0.979282	0.006446	0.978492	0.006498	0.978335	0.006359	0.978809	0.00603	0.979914	0.005509	0.981655	0.004796	0.984032	0.00389	0.98705	0.002789	0.990713	0.001493	0.995028	0	1	-0.007021	0.988921	-0.014291	0.978338	-0.021811	0.968229	-0.029579	0.958573	-0.0376	0.94935	-0.045871	0.940539	-0.054396	0.932119	-0.063177	0.924075	-0.072215	0.916385	-0.081511	0.909032	-0.091069	0.901999	-0.10089	0.895269	-0.110978	0.888825	-0.121781	0.874361	-0.132569	0.859879	-0.143314	0.845799	-0.154023	0.832099	-0.164702	0.818761	-0.175358	0.805765	-0.185995	0.793092	-0.196621	0.780723	-0.207241	0.768643	-0.21786	0.756832	-0.228483	0.745274	-0.239118	0.733953	-0.249769	0.722853	-0.260443	0.711958	-0.271145	0.701251	-0.281879	0.690719	-0.292654	0.680346	-0.303472	0.670118	-0.314342	0.66002	-0.325267	0.650039	-0.336254	0.640159	-0.347798	0.62983	-0.363709	0.614763	-0.379489	0.599824	-0.395156	0.584992	-0.410731	0.570249	-0.42623	0.555575	-0.441673	0.540953	-0.457077	0.526363	-0.472462	0.511786	-0.487845	0.497203	-0.503245	0.482597	-0.518679	0.467947	-0.534167	0.453235	-0.549727	0.438441	-0.565376	0.423548	-0.581133	0.408533	-0.597017	0.393381	-0.613046	0.378068	-0.629241	0.362576	-0.645619	0.346885	-0.662199	0.330973	-0.679001	0.314821	-0.696046	0.298405	-0.713354	0.281706	-0.730943	0.264701	-0.748835	0.247367	-0.767052	0.22968	-0.785614	0.211619	-0.804543	0.193157	-0.823862	0.174272	-0.843593	0.154937	-0.86376	0.135127	-0.884386	0.114814	-0.905494	0.093971	-0.927112	0.072572	-0.949263	0.050585	-0.971972	0.027981	-0.995268	0.00473	-0.938241	0.061748	-0.86151	0.138441	-0.785216	0.214674	-0.709271	0.290547	-0.633588	0.366154	-0.558078	0.441591	-0.482652	0.516955	-0.407225	0.592341	-0.331708	0.667843	-0.256013	0.743557	-0.180054	0.81958	-0.103741	0.896009	-0.026986	0.972938	-0.000713	0.998632	-0.001625	0.996886	-0.002312	0.995571	-0.002776	0.994683	-0.003016	0.994224	-0.003032	0.994192	-0.002826	0.994587	-0.002396	0.99541	-0.001743	0.996661	-0.000865	0.998343	-7.2e-05	0.998888	-0.000414	0.993586	-0.000729	0.988705	-0.001018	0.984238	-0.001282	0.980178	-0.001521	0.976517	-0.001735	0.973251	-0.001923	0.970373	-0.002086	0.96788	-0.002226	0.965768	-0.00234	0.964032	-0.002429	0.962671	-0.002494	0.961682	-0.002535	0.961064	-0.002552	0.960814	-0.002544	0.960935	-0.002511	0.961423	-0.002455	0.962283	-0.002374	0.963514	-0.002268	0.965118	-0.002138	0.967098	-0.001983	0.969458	-0.001803	0.9722	-0.001599	0.975329	-0.001369	0.978851	-0.001113	0.982771	-0.000833	0.987095	-0.000526	0.99183	-0.000194	0.996984	0.020356	0.979095	0.065338	0.933052	0.110002	0.887532	0.154389	0.842479	0.198535	0.797839	0.24248	0.753558	0.286262	0.709582	0.329918	0.665858	0.373486	0.622333	0.417004	0.578956	0.460511	0.535674	0.504043	0.492434	0.547637	0.449185	0.591332	0.405875	0.635165	0.362453	0.679174	0.318864	0.723394	0.275058	0.767868	0.230982	0.81263	0.186581	0.85772	0.141803	0.903176	0.096592	0.949038	0.050895	0.995344	0.004656	-0.822661	0.177338	-0.801231	0.189797	-0.780185	0.202457	-0.759508	0.215328	-0.739184	0.228422	-0.719196	0.241752	-0.69953	0.255331	-0.680169	0.269173	-0.661097	0.283293	-0.6423	0.297704	-0.623761	0.312423	-0.605466	0.327465	-0.5874	0.342848	-0.566489	0.36057	-0.54413	0.379657	-0.521948	0.399044	-0.499922	0.418753	-0.478027	0.438803	-0.456242	0.45922	-0.434545	0.480027	-0.412911	0.501248	-0.39132	0.52291	-0.369748	0.545036	-0.348174	0.567656	-0.326573	0.590797	-0.304925	0.614488	-0.283207	0.638759	-0.261394	0.663641	-0.239465	0.689167	-0.217398	0.715371	-0.195167	0.742285	-0.172752	0.769948	-0.150126	0.798396	-0.127267	0.827667	-0.104151	0.857801	-0.080754	0.888842	-0.057051	0.920832	-0.033016	0.953814	-0.008625	0.987838	0.000628	0.994921	0.001589	0.987483	0.002542	0.980486	0.003489	0.97392	0.00443	0.967776	0.005365	0.962043	0.006294	0.956712	0.007218	0.951774	0.008139	0.947221	0.009054	0.943047	0.009966	0.939244	0.010874	0.935807	0.01178	0.93273	0.012682	0.930007	0.013582	0.927637	0.014481	0.925612	0.015378	0.923931	0.016274	0.922592	0.017169	0.921591	0.018064	0.920928	0.018971	0.920537	0.019788	0.920378	0.020444	0.920573	0.020936	0.921121	0.021267	0.922026	0.021435	0.923288	0.021442	0.92491	0.021284	0.926894	0.020965	0.929243	0.020481	0.931963	0.019833	0.935055	0.019019	0.938525	0.018039	0.942381	0.016891	0.946626	0.015573	0.95127	0.014086	0.956316	0.012426	0.961777	0.010593	0.967657	0.008584	0.973968	0.006397	0.980718	0.00403	0.98792	0.00148	0.995583	0.000649	0.998976	0.001884	0.997028	0.002835	0.995531	0.003501	0.994482	0.003884	0.99388	0.003983	0.993724	0.003799	0.994013	0.003331	0.994749	0.00258	0.995932	0.001544	0.997565	0.000223	0.999648	-0.028623	0.966287	-0.062645	0.927435	-0.097042	0.889363	-0.131818	0.851974	-0.166976	0.815165	-0.202518	0.778842	-0.238447	0.742907	-0.274768	0.707261	-0.311484	0.671812	-0.3517	0.633398	-0.420099	0.567381	-0.48867	0.5012	-0.557439	0.43475	-0.626433	0.367925	-0.695682	0.300614	-0.768359	0.229553	-0.85078	0.148322	-0.933531	0.066285	-0.992851	0.007143	-0.957418	0.042394	-0.922481	0.076913	-0.888011	0.110754	-0.853981	0.143974	-0.820365	0.176623	-0.787139	0.208754	-0.75425	0.24042	-0.721223	0.27167	-0.688474	0.302555	-0.655988	0.333125	-0.623752	0.363426	-0.59184	0.39351	-0.560169	0.423423	-0.528702	0.453214	-0.497425	0.482929	-0.466321	0.512617	-0.435376	0.542326	-0.404576	0.572102	-0.373905	0.601994	-0.343349	0.632048	-0.312892	0.662315	-0.282522	0.69284	-0.252221	0.723674	-0.221977	0.754867	-0.191773	0.786467	-0.161597	0.818526	-0.131432	0.851094	-0.101266	0.884224	-0.071083	0.917969	-0.040867	0.952383	-0.010605	0.987521	-0.00038	0.987167	-0.000945	0.968065	-0.001488	0.949713	-0.002009	0.932079	-0.002509	0.915136	-0.002987	0.898859	-0.003447	0.883219	-0.003887	0.868194	-0.00430799999999999	0.853756	-0.00471100000000001	0.839885	-0.005096	0.826558	-0.005464	0.813754	-0.005815	0.801451	-0.00615099999999999	0.789631	-0.006471	0.778275	-0.00677699999999999	0.767363	-0.007066	0.75688	-0.00734299999999999	0.746808	-0.007606	0.737129	0.139191	0.511925	0.143401	0.512411	0.147732	0.512918	0.152185	0.513445	0.156764	0.513994	0.161473	0.514565	0.166317	0.515159	0.171296	0.515778	0.176417	0.516421	0.181682	0.517092	0.187097	0.517789	0.192664	0.518515	0.198389	0.519271	0.204274	0.520057	0.210326	0.520877	0.216548	0.521728	0.222945	0.522615	0.229522	0.523538	0.236284	0.524499	0.243236	0.525498	0.250383	0.526539	0.25773	0.527622	0.265284	0.52875	0.273049	0.529922	0.275341	0.531143	0.275725	0.532415	0.276066	0.533738	0.276361	0.535115	0.276609	0.536547	0.276807	0.538039	0.276953	0.539591	0.277045	0.541207	0.277081	0.542888	0.277059	0.544639	0.276977	0.546461	0.276831	0.548357	0.27662	0.550331	0.27634	0.552384	0.275989	0.554522	0.275565	0.556747	0.275063	0.559063	0.274482	0.561474	0.273817	0.563983	0.273066	0.566593	0.272227	0.569311	0.271294	0.57214	0.270264	0.575084	0.269133	0.578148	0.267899	0.581338	0.266557	0.584657	0.265102	0.588112	0.26353	0.591708	0.261837	0.59545	0.26002	0.599346	0.258071	0.603401	0.255987	0.60762	0.253763	0.612012	0.251394	0.616584	0.248873	0.621341	0.246196	0.626294	0.243357	0.631447	0.24035	0.636812	0.237167	0.642396	0.233803	0.648206	0.230252	0.654255	0.226506	0.66055	0.222559	0.667102	0.218402	0.673922	0.214028	0.68102	0.20943	0.688408	0.204599	0.696097	0.199527	0.704099	0.194205	0.712429	0.188623	0.721098	0.182773	0.730122	0.176645	0.739513	0.170228	0.749288	0.163513	0.759461	0.156488	0.770051	0.149143	0.781071	0.141466	0.792542	0.133447	0.804481	0.125069	0.816907	0.116324	0.82984	0.107197	0.843301	0.097673	0.857312	0.08774	0.871893	0.077383	0.887071	0.066586	0.902867	0.055335	0.919309	0.043611	0.936422	0.0314	0.954232	0.018685	0.972769	0.005446	0.992063	-1e-05	0.99988	-0.00561	0.994266	-0.016421	0.983242	-0.026695	0.972793	-0.036446	0.962908	-0.045684	0.953574	-0.054421	0.944779	-0.062665	0.936512	-0.070427	0.928762	-0.077715	0.921519	-0.084538	0.914776	-0.090904	0.908522	-0.09682	0.902751	-0.102293	0.897454	-0.107327	0.892628	-0.107268	0.886064	-0.105854	0.879355	-0.104277	0.87303	-0.102539	0.867081	-0.100641	0.861496	-0.098583	0.856265	-0.096366	0.851376	-0.09399	0.846824	-0.091457	0.842598	-0.088765	0.838689	-0.085915	0.835091	-0.082907	0.831797	-0.079741	0.8288	-0.076416	0.826092	-0.072931	0.823669	-0.069287	0.821525	-0.065481	0.819655	-0.061512	0.818054	-0.057381	0.816719	-0.053085	0.815644	-0.048624	0.814828	-0.043994	0.814266	-0.039194	0.813956	-0.033055	0.811105	-0.027048	0.808215	-0.021323	0.805598	-0.015876	0.803248	-0.010702	0.801166	-0.005798	0.799351	-0.001162	0.7978	0.00320999999999999	0.796514	0.00731999999999999	0.795494	0.01117	0.794739	0.014764	0.794248	0.018101	0.794025	0.021185	0.794069	0.024017	0.794383	0.026598	0.794969	0.028929	0.795829	0.03101	0.796966	0.032841	0.798383	0.034424	0.800084	0.035758	0.802072	0.036843	0.804354	0.037679	0.806931	0.038264	0.809811	0.038597	0.813	0.03915	0.816642	0.039627	0.820623	0.039915	0.824915	0.040012	0.829523	0.039918	0.834458	0.03963	0.839726	0.039146	0.845338	0.038467	0.851302	0.037588	0.857628	0.036508	0.864328	0.035223	0.871413	0.033732	0.878894	0.032032	0.886784	0.030119	0.895095	0.02799	0.903842	0.025641	0.913039	0.02307	0.922699	0.020273	0.932841	0.017244	0.94348	0.01398	0.954633	0.010477	0.966317	0.00673	0.978554	0.002734	0.99136	0.025485	0.97408	0.098151	0.900413	0.170639	0.82725	0.242996	0.7545	0.315274	0.682071	0.387521	0.60987	0.459788	0.537807	0.532123	0.465793	0.604578	0.393735	0.6772	0.321544	0.75004	0.249128	0.823149	0.176396	0.896575	0.103256	0.970369	0.029617	0.073095	0.771675	0.069667	0.782763	0.066074	0.794302	0.06231	0.806313	0.05837	0.818814	0.054247	0.831825	0.049937	0.845367	0.045432	0.859462	0.040728	0.874132	0.035816	0.8894	0.03069	0.905292	0.025345	0.921832	0.019772	0.939048	0.013964	0.956966	0.007915	0.975614	0.001615	0.995025	0.031957	0.966491	0.074372	0.922324	0.116587	0.878691	0.158635	0.835535	0.200544	0.792802	0.242344	0.750439	0.284063	0.70839	0.325731	0.666603	0.367376	0.625027	0.409027	0.583607	0.450715	0.542293	0.492465	0.501031	0.534309	0.459771	0.576273	0.418461	0.618389	0.377048	0.660683	0.33548	0.703185	0.293705	0.745925	0.251671	0.788932	0.209324	0.832233	0.166611	0.87586	0.123478	0.919842	0.07987	0.964209	0.035731	0.998902	0.001098	0.993648	0.006334	0.988791	0.011151	0.984331	0.015557	0.980264	0.01956	0.97659	0.023166	0.973305	0.02638	0.970411	0.029208	0.967905	0.031655	0.965786	0.033724	0.964053	0.035418	0.962706	0.03674	0.961745	0.037694	0.961168	0.038279	0.960976	0.038496	0.961168	0.038347	0.961745	0.037831	0.962706	0.036948	0.964054	0.035696	0.965787	0.034071	0.967906	0.032075	0.966224	0.033631	0.964214	0.035493	0.962615	0.036967	0.961428	0.038054	0.960651	0.038757	0.960282	0.039074	0.960322	0.039005	0.960769	0.038551	0.961625	0.037709	0.96289	0.036478	0.964563	0.034855	0.966644	0.032836	0.969135	0.030419	0.972038	0.027598	0.975351	0.024369	0.979363	0.020439	0.983785	0.016093	0.988599	0.01134	0.993809	0.006173	0.999417	0.000583	0.996428	0.003568	0.992874	0.007109	0.989758	0.010206	0.987077	0.012867	0.984829	0.015094	0.983013	0.01689	0.981627	0.018259	0.980672	0.019202	0.980147	0.019721	0.98005	0.019817	0.980382	0.019489	0.981144	0.018736	0.982336	0.017559	0.983958	0.015955	0.986012	0.013923	0.988498	0.011458	0.991419	0.008557	0.994774	0.005217	0.998569	0.001431	0.994188	0.005798	0.985632	0.014287	0.977537	0.022264	0.969898	0.029743	0.962711	0.036734	0.955971	0.043248	0.949674	0.049297	0.943817	0.054889	0.938395	0.060035	0.933407	0.064742	0.928849	0.06902	0.924717	0.072873	0.921011	0.07631	0.917728	0.079336	0.914867	0.081957	0.912426	0.084177	0.910404	0.086002	0.908801	0.087434	0.907559	0.088529	0.905609	0.090238	0.904031	0.091615	0.902822	0.092662	0.901983	0.093381	0.901511	0.093773	0.901408	0.093838	0.901674	0.093576	0.902307	0.092984	0.903309	0.092065	0.904678	0.090814	0.906417	0.08923	0.908525	0.087309	0.911003	0.085049	0.913851	0.082445	0.917072	0.079494	0.920666	0.07619	0.924633	0.072526	0.928978	0.0685	0.933701	0.064102	0.938803	0.059325	0.944286	0.054162	0.950154	0.048604	0.956408	0.042643	0.96305	0.036267	0.970085	0.029469	0.977513	0.022235	0.985338	0.014554	0.993566	0.006414	0.999011	0.000989	0.995321	0.004671	0.99206	0.007916	0.989228	0.01073	0.98682	0.013116	0.984837	0.015079	0.983277	0.016621	0.982138	0.017744	0.981423	0.01845	0.981127	0.018741	0.981254	0.018616	0.981802	0.018076	0.98277	0.01712	0.984162	0.015745	0.985976	0.013952	0.988213	0.011735	0.990877	0.009093	0.993965	0.006021	0.997483	0.002514	0	1	9.4e-05	0.999585	9.7e-05	0.999575	7e-06	0.99997	0.010956	0.980796	0.022318	0.961244	0.033515	0.942343	0.044554	0.924066	0.055443	0.906384	0.066192	0.889275	0.076805	0.87271	0.087293	0.856666	0.097664	0.841122	0.107922	0.826054	0.118079	0.81144	0.128139	0.797261	0.13811	0.783494	0.148	0.770121	0.157814	0.757124	0.167562	0.744482	0.177248	0.73218	0.186881	0.720198	0.196467	0.708522	0.206012	0.697134	0.215523	0.686019	0.225007	0.675161	0.23447	0.664545	0.243918	0.654158	0.253359	0.643984	0.262797	0.634009	0.27224	0.62422	0.281694	0.614604	0.291166	0.605149	0.300661	0.595839	0.310185	0.586665	0.319745	0.577614	0.329347	0.568672	0.338996	0.559828	0.348701	0.551072	0.358466	0.542389	0.368297	0.533771	0.378201	0.525205	0.388184	0.516678	0.398252	0.508182	0.408411	0.499703	0.418668	0.491232	0.429028	0.482757	0.439498	0.474266	0.450085	0.465749	0.460794	0.457194	0.471632	0.448591	0.482605	0.439927	0.49372	0.43119	0.504984	0.422371	0.516402	0.413456	0.527982	0.404434	0.539731	0.395293	0.551653	0.386021	0.563757	0.376604	0.576051	0.367033	0.58854	0.357292	0.601231	0.347368	0.614133	0.337248	0.62725	0.326918	0.640593	0.316364	0.65408	0.30566	0.667314	0.29519	0.680799	0.284454	0.694541	0.273437	0.708547	0.262122	0.722823	0.250493	0.737376	0.238533	0.752214	0.226223	0.767343	0.213547	0.782772	0.200486	0.798506	0.187019	0.814554	0.173128	0.830923	0.158791	0.847621	0.143989	0.864657	0.128697	0.882036	0.112895	0.89977	0.096557	0.917865	0.079659	0.936329	0.062177	0.955174	0.044084	0.974405	0.025353	0.994032	0.005954	0.985432	0.014554	0.965022	0.034902	0.945067	0.054751	0.925551	0.074125	0.906457	0.09305	0.88777	0.111547	0.869475	0.129641	0.851555	0.147352	0.833996	0.164704	0.816782	0.181716	0.7999	0.19841	0.783335	0.214805	0.767074	0.230922	0.751101	0.246779	0.735404	0.262396	0.71997	0.277792	0.704784	0.292984	0.689834	0.307992	0.675107	0.322833	0.66059	0.337524	0.646269	0.352083	0.632134	0.366529	0.618171	0.380875	0.604368	0.395142	0.589868	0.409888	0.567899	0.429423	0.546061	0.448845	0.524342	0.468186	0.502729	0.487475	0.481212	0.506744	0.459778	0.526024	0.438415	0.545346	0.417112	0.564739	0.395857	0.584238	0.374638	0.60387	0.353445	0.623669	0.332263	0.643665	0.311083	0.663892	0.289891	0.684381	0.268677	0.705165	0.247429	0.726277	0.226133	0.747751	0.204778	0.769622	0.183352	0.791925	0.161844	0.814693	0.140239	0.837967	0.118526	0.86178	0.096693	0.886173	0.074727	0.911184	0.052614	0.936852	0.030342	0.96322	0.007899	0.990329	0.000824	0.987168	0.00205	0.968065	0.003227	0.949712	0.004357	0.932079	0.00544099999999999	0.915137	0.006479	0.898859	0.007475	0.88322	0.008429	0.868193	0.009342	0.853757	0.191843	0.808156	0.183302	0.812444	0.174866	0.816922	0.166531	0.821598	0.158293	0.826481	0.15015	0.831579	0.142098	0.836899	0.134135	0.842453	0.126257	0.848249	0.118463	0.854297	0.110747	0.860607	0.103108	0.86719	0.095543	0.874057	0.088049	0.88122	0.080624	0.88869	0.073264	0.89648	0.065968	0.904604	0.058732	0.913074	0.051555	0.921905	0.044432	0.931112	0.037363	0.94071	0.030344	0.950714	0.023373	0.961142	0.016448	0.97201	0.009566	0.983336	0.002725	0.99514	0.000416	0.994352	0.001046	0.985326	0.001599	0.976772	0.002075	0.968675	0.002475	0.961023	0.002801	0.953803	0.003052	0.947004	0.00323	0.940614	0.003334	0.934624	0.00336699999999999	0.929024	0.003326	0.923804	0.003216	0.918956	0.003033	0.914474	0.00278	0.910348	0.002456	0.906572	0.002061	0.903141	0.001597	0.900049	0.001064	0.89729	0.000459000000000001	0.894861	-0.000216000000000001	0.892756	-0.000961000000000004	0.890974	-0.001777	0.889509	-0.002663	0.888361	-0.003786	0.88735	-0.004864	0.886622	-0.005855	0.886207	-0.006758	0.886106	-0.007574	0.886318	-0.008304	0.886844	-0.008947	0.887684	-0.009505	0.888841	-0.009976	0.890316	-0.010361	0.892112	-0.01066	0.894231	-0.010874	0.896676	-0.011001	0.899453	-0.011042	0.902566	-0.010995	0.906019	-0.010861	0.90982	-0.01064	0.913972	-0.010329	0.918483	-0.009931	0.92336	-0.009442	0.928613	-0.008863	0.934247	-0.008192	0.940274	-0.007429	0.946702	-0.006573	0.953541	-0.005622	0.960804	-0.004576	0.9685	-0.003433	0.976643	-0.002193	0.985245	-0.000853	0.994321	-0.01616	0.98189	-0.05659	0.937168	-0.097075	0.893175	-0.137628	0.849837	-0.178266	0.807084	-0.219002	0.764844	-0.25985	0.723046	-0.300828	0.681621	-0.341949	0.640497	-0.383228	0.59961	-0.424681	0.558889	-0.466322	0.518267	-0.508167	0.477674	-0.550232	0.437045	-0.59253	0.396309	-0.63508	0.355402	-0.677894	0.314252	-0.720992	0.272792	-0.764385	0.230953	-0.808094	0.188664	-0.852132	0.145856	-0.896515	0.102457	-0.941261	0.058395	-0.986386	0.013595	-0.955378	0.043762	-0.891979	0.102981	-0.828956	0.158402	-0.76628	0.21011	-0.703916	0.258184	-0.641831	0.302696	-0.579995	0.343715	-0.518374	0.381299	-0.456937	0.415504	-0.395652	0.446379	-0.334487	0.473967	-0.273409	0.498305	-0.212389	0.519424	-0.151393	0.537352	-0.09039	0.552109	-0.029349	0.563711	0.031763	0.572165	0.092979	0.577477	0.154328	0.579645	0.215844	0.578664	0.277558	0.57452	0.339503	0.567195	0.401713	0.556667	0.458832	0.540906	0.485657	0.512544	0.51265	0.484352	0.539823	0.45629	0.56719	0.428317	0.594762	0.400387	0.622552	0.372462	0.650573	0.344499	0.678837	0.316455	0.707358	0.288288	0.736148	0.259957	0.765222	0.231417	0.79459	0.202629	0.824268	0.173547	0.854268	0.144128	0.884605	0.114327	0.915291	0.084101	0.94634	0.053402	0.977769	0.022185	0.99824	0.001759	0.99265	0.007324	0.987482	0.012443	0.982734	0.017125	0.978402	0.021376	0.974486	0.025204	0.970982	0.028615	0.967891	0.031613	0.96521	0.034205	0.962938	0.036394	0.961074	0.038185	0.959618	0.03958	0.958569	0.040583	0.957927	0.041194	0.957691	0.041417	0.957862	0.041251	0.95844	0.040696	0.959426	0.039753	0.960821	0.038419	0.962625	0.036695	0.964839	0.034577	0.966162	0.033306	0.96795	0.031581	0.970203	0.0294	0.972921	0.026756	0.976107	0.023645	0.979763	0.020063	0.98389	0.016002	0.988491	0.011455	0.993568	0.006415	0.999125	0.000875	0.967974	0.031887	0.930653	0.068709	0.893705	0.104843	0.857115	0.140343	0.820867	0.175269	0.784948	0.209674	0.749342	0.243616	0.714036	0.277146	0.679016	0.31032	0.644269	0.343191	0.609778	0.375811	0.575531	0.408231	0.541515	0.440506	0.507715	0.472684	0.474118	0.50482	0.440711	0.536962	0.40748	0.569165	0.374411	0.601477	0.341494	0.633952	0.308712	0.666641	0.276054	0.699598	0.243506	0.732873	0.211055	0.766522	0.17869	0.800596	0.146394	0.835151	0.114158	0.870244	0.081968	0.905928	0.04981	0.942262	0.017672	0.979304	-2.40000000000006e-05	0.991081	-7.50000000000004e-05	0.971825	-0.000126000000000001	0.953325	-0.000173	0.93555	-0.000219000000000004	0.918471	-0.000262999999999999	0.902063	-0.000305	0.886298	-0.000344999999999998	0.87115	-0.000383999999999995	0.856597	-0.000421000000000005	0.842616	-0.000456999999999999	0.829181	-0.00048999999999999	0.816274	-0.000522999999999996	0.803873	-0.000553999999999999	0.791958	-0.000583	0.780509	-0.000611	0.769511	-0.000638	0.758943	-0.000663999999999998	0.74879	-0.000687999999999994	0.739034	-0.000710000000000016	0.729662	-0.000732999999999984	0.720657	-0.000753000000000004	0.712005	-0.000772999999999996	0.703692	-0.000791000000000014	0.695705	-1	0	-0.995817	0.004174	-0.992047	0.007925	-0.988686	0.011257	-0.985734	0.014177	-0.983189	0.016687	-0.98105	0.018793	-0.979315	0.020497	-0.977986	0.021803	-0.977059	0.02271	-0.976535	0.023224	-0.976414	0.023342	-0.976696	0.023065	-0.977381	0.022395	-0.978469	0.021328	-0.979961	0.019864	-0.981857	0.017998	-0.984158	0.015732	-0.986866	0.013058	-0.989981	0.009975	-0.993506	0.006475	-0.997441	0.002556	-0.999051	0.000948	-0.996958	0.003038	-0.995264	0.004724	-0.993971	0.006011	-0.993075	0.006902	-0.992577	0.007396	-0.992478	0.007494	-0.992776	0.007197	-0.993472	0.006506	-0.994568	0.005418	-0.996061	0.003931	-0.997954	0.002044	-0.995797	0.004203	-0.953993	0.045914	-0.912585	0.087101	-0.871546	0.127816	-0.830853	0.168112	-0.79048	0.208044	-0.750402	0.247662	-0.710595	0.287021	-0.671036	0.32617	-0.631698	0.365161	-0.592558	0.404045	-0.553592	0.442872	-0.514775	0.481695	-0.476085	0.520562	-0.437496	0.559526	-0.398984	0.598636	-0.360526	0.637946	-0.322098	0.677505	-0.286882	0.712303	-0.253123	0.745049	-0.21945	0.77792	-0.185848	0.81097	-0.152302	0.844248	-0.1188	0.877807	-0.085326	0.9117	-0.051866	0.945979	-0.018408	0.980698	1.4e-05	0.999782	2.1e-05	0.999677	4.1e-05	0.999935	0.000103	0.999833	6e-06	0.999889	-2e-06	0.999972	0.000258	0.99937	0.001025	0.997615	0.001652	0.996389	0.002141	0.995689	0.002489	0.995515	0.002623	0.995859	0.002123	0.996748	0.00117	0.998245	0.000141	0.999687	0.000934	0.997916	0.001484	0.996691	0.00179	0.996011	0.001851	0.995876	0.001668	0.996284	0.001241	0.997235	0.000569	0.998733	-0.000241	0.999291	-0.000659	0.997604	-0.000678	0.996417	-0.000299	0.995728	0.000478	0.995534	0.001654	0.995835	0.003229	0.996629	0.00298	0.995178	0.002633	0.993985	0.002293	0.99319	0.001963	0.992791	0.001641	0.992787	0.001327	0.99318	0.001022	0.993969	0.000723	0.995157	0.000434	0.996744	0.000152	0.998733	0.00036	0.999362	0.000979	0.998265	0.001348	0.997613	0.001466	0.997403	0.001335	0.997634	0.000954	0.99831	0.000322	0.999428	0.000178	0.99907	0.000411	0.997844	0.000568	0.997021	0.000648	0.996601	0.000652	0.99658	0.000579	0.996961	0.00043	0.997744	0.000204	0.998929	0.01116	0.987592	0.048318	0.946692	0.085429	0.906451	0.122511	0.866809	0.159582	0.827708	0.196658	0.789091	0.233759	0.750899	0.270901	0.713076	0.308102	0.675568	0.345381	0.638318	0.382754	0.601272	0.420241	0.564374	0.457857	0.527572	0.495622	0.49081	0.533553	0.454035	0.571668	0.417192	0.609985	0.380227	0.648523	0.343085	0.687299	0.305713	0.726331	0.268055	0.765639	0.230055	0.80524	0.191658	0.845153	0.152805	0.885397	0.113441	0.92599	0.073507	0.966952	0.032944	0.998765	0.001235	0.992859	0.007126	0.987403	0.012549	0.982394	0.017514	0.977827	0.022027	0.973699	0.026095	0.970007	0.029723	0.966752	0.032917	0.963929	0.035681	0.961536	0.03802	0.959573	0.039937	0.958039	0.041433	0.956931	0.042513	0.956249	0.043176	0.955994	0.043425	0.956164	0.04326	0.956761	0.042679	0.957783	0.041682	0.959232	0.040269	0.961109	0.038437	0.963416	0.036183	0.966153	0.033504	0.969322	0.030397	0.972925	0.026856	0.976966	0.022876	0.981445	0.018452	0.986366	0.013578	0.991733	0.008247	0.997547	0.002451	0.214966	0.785033	0.205051	0.791789	0.194994	0.798745	0.18479	0.805913	0.174431	0.813297	0.163912	0.820907	0.153224	0.82875	0.142361	0.836835	0.131316	0.84517	0.120082	0.853764	0.108649	0.862627	0.097012	0.871768	0.085162	0.881198	0.073091	0.890927	0.060788	0.900966	0.048248	0.911326	0.03546	0.92202	0.022416	0.933058	0.009105	0.944455	-0.004481	0.956223	-0.018352	0.968376	-0.025187	0.973571	-0.024613	0.971818	-0.023836	0.970474	-0.022858	0.969535	-0.021678	0.968998	-0.020295	0.968863	-0.018709	0.96913	-0.016919	0.969796	-0.014924	0.970864	-0.012723	0.972335	-0.010315	0.974209	-0.007699	0.976489	-0.004872	0.979178	-0.003001	0.981292	-0.001829	0.983413	-0.000929	0.985971	-0.000299	0.988971	5.9e-05	0.992418	0.000143	0.996321	-7.3e-05	0.999647	-0.000514	0.997527	-0.000871	0.995815	-0.001143	0.994505	-0.001333	0.993597	-0.001439	0.993088	-0.001462	0.992978	-0.001401	0.993267	-0.001258	0.993956	-0.001031	0.995045	-0.00072	0.996536	-0.000327	0.998431	0.000194	0.999598	0.000707	0.998534	0.001015	0.997898	0.001117	0.997685	0.001015	0.997898	0.000707	0.998534	0.000194	0.999598	0.000215	0.999059	0.000442	0.99806	0.000578	0.997465	0.000621	0.997273	0.000573	0.997485	0.000434	0.9981	0.000201	0.999119	0.000218	0.999546	0.000702	0.998536	0.000983	0.997953	0.001058	0.997794	0.000931	0.998059	6e-04	0.998749	6.5e-05	0.999865	-0.098987	0.898991	-0.20918	0.78754	-0.319616	0.67669	-0.43032	0.566208	-0.541315	0.455864	-0.652629	0.345429	-0.764287	0.234671	-0.876313	0.123359	-0.988734	0.011262	-0.999333	0.000666	-0.998973	0.001027	-0.999013	0.000986	-0.999453	0.000547	-0.999561	0.000439	-0.998387	0.001613	-0.997656	0.002343	-0.997368	0.002629	-0.997523	0.002475	-0.99812	0.001878	-0.999162	0.000838	-0.999543	0.000457	-0.998689	0.001311	-0.998246	0.001753	-0.998215	0.001784	-0.998596	0.001404	-0.999388	0.000611	-0.998978	0.001022	-0.996996	0.003	-0.995413	0.004577	-0.994229	0.005755	-0.993442	0.006536	-0.993055	0.006921	-0.993065	0.006911	-0.993472	0.006506	-0.994278	0.005706	-0.995482	0.004507	-0.997085	0.00291	-0.999087	0.000913	-0.965527	0.034391	-0.908383	0.091068	-0.85161	0.14703	-0.795191	0.202374	-0.739106	0.257196	-0.683336	0.311592	-0.627864	0.365659	-0.572669	0.419489	-0.517733	0.473179	-0.463039	0.526821	-0.408567	0.580511	-0.354301	0.634342	-0.300222	0.688408	-0.246312	0.742804	-0.192552	0.797627	-0.138928	0.85297	-0.085418	0.908931	-0.032007	0.965609	-0.009918	0.988738	-0.034523	0.96101	-0.058876	0.933864	-0.082994	0.907262	-0.106897	0.881171	-0.130601	0.855558	-0.154125	0.830389	-0.177487	0.805633	-0.200705	0.781258	-0.223796	0.757234	-0.246777	0.733531	-0.269667	0.710117	-0.29248	0.686964	-0.315236	0.664043	-0.33795	0.641326	-0.36064	0.618784	-0.383322	0.596389	-0.406013	0.574113	-0.42873	0.551928	-0.45149	0.529808	-0.474309	0.507726	-0.497204	0.485652	-0.520191	0.463561	-0.543288	0.441424	-0.566509	0.419216	-0.589875	0.396907	-0.613399	0.37447	-0.6371	0.351879	-0.660995	0.329103	-0.685099	0.306115	-0.709432	0.282888	-0.734008	0.25939	-0.758849	0.235593	-0.783969	0.211467	-0.809386	0.186981	-0.835119	0.162105	-0.861186	0.136807	-0.887605	0.111054	-0.914395	0.084813	-0.941573	0.058051	-0.96916	0.030733	-0.997175	0.002825	-1	0	-0.998473	0.001526	-0.997345	0.002651	-0.996617	0.003377	-0.996289	0.003704	-0.996359	0.003635	-0.996826	0.003168	-0.997695	0.002303	-0.998962	0.001038	-0.991458	0.008523	-0.967322	0.032408	-0.943578	0.055622	-0.920216	0.078201	-0.897223	0.100177	-0.874588	0.121584	-0.852301	0.142451	-0.830349	0.162809	-0.808721	0.182687	-0.787408	0.202115	-0.766398	0.22112	-0.745682	0.239728	-0.725248	0.257968	-0.705085	0.275865	-0.685186	0.293443	-0.665538	0.310731	-0.646132	0.327748	-0.626958	0.344523	-0.608007	0.361077	-0.589269	0.377433	-0.570734	0.393616	-0.552392	0.409648	-0.534233	0.425551	-0.516251	0.441348	-0.498434	0.45706	-0.480772	0.472711	-0.463257	0.488321	-0.44588	0.503912	-0.428632	0.519506	-0.411503	0.535127	-0.394485	0.550793	-0.377567	0.566529	-0.360742	0.582356	-0.344087	0.598223	-0.327598	0.614153	-0.311177	0.63024	-0.294819	0.646507	-0.278512	0.662979	-0.262251	0.679679	-0.246024	0.696629	-0.229823	0.713856	-0.21364	0.731382	-0.197467	0.749233	-0.181293	0.767435	-0.165111	0.786013	-0.14891	0.804997	-0.132684	0.82441	-0.116423	0.844283	-0.100118	0.864644	-0.083758	0.885524	-0.067337	0.906951	-0.050844	0.928958	-0.034269	0.951577	-0.017605	0.974841	-0.000841	0.998784	0.029113	0.957915	0.060315	0.915158	0.09208	0.873843	0.124403	0.833835	0.157279	0.794999	0.190703	0.757203	0.22467	0.720318	0.259179	0.684215	0.294227	0.648768	0.329812	0.613852	0.365931	0.579343	0.402585	0.545119	0.439774	0.511056	0.477499	0.477033	0.515759	0.442927	0.554558	0.408618	0.593899	0.37398	0.633784	0.338893	0.674217	0.30323	0.715202	0.266868	0.756746	0.229678	0.798852	0.191533	0.841528	0.152303	0.884782	0.111852	0.928621	0.070048	0.973052	0.026753	0.998205	0.001793	0.99401	0.005977	0.99023	0.009734	0.986862	0.013072	0.983906	0.015996	0.98136	0.018509	0.979223	0.020617	0.977493	0.022321	0.976169	0.023625	0.975251	0.024529	0.974739	0.025037	0.974631	0.025147	0.974928	0.024861	0.97563	0.024178	0.976737	0.023096	0.978251	0.021613	0.980171	0.019727	0.982498	0.017436	0.985233	0.014737	0.988378	0.011622	0.98769	0.012274	0.98748	0.012463	0.987745	0.012191	0.988485	0.011453	0.9897	0.010248	0.991391	0.008572	0.993557	0.006423	0.996198	0.003794	0.999319	0.000681	0.981091	0.018789	0.957823	0.041585	0.934954	0.063647	0.912475	0.085011	0.890374	0.105711	0.868642	0.125781	0.847269	0.145251	0.826246	0.164153	0.805562	0.182518	0.785208	0.200376	0.765177	0.217754	0.745457	0.234679	0.72604	0.25118	0.706918	0.267284	0.688083	0.283015	0.669525	0.298398	0.651237	0.313459	0.633209	0.328222	0.615435	0.342709	0.597905	0.356945	0.580614	0.370952	0.563551	0.384752	0.546711	0.398369	0.530086	0.411822	0.513667	0.425135	0.497191	0.438326	0.480381	0.451421	0.463861	0.464436	0.447622	0.477396	0.431645	0.490319	0.415923	0.503226	0.400439	0.516139	0.385182	0.529077	0.370139	0.542063	0.355299	0.555115	0.34065	0.568255	0.326179	0.581506	0.311876	0.594886	0.297728	0.608418	0.283725	0.622123	0.269855	0.636024	0.256107	0.650143	0.242472	0.664502	0.228936	0.679124	0.215491	0.694032	0.202126	0.709251	0.188828	0.724806	0.175589	0.74072	0.162398	0.757018	0.149244	0.773729	0.136117	0.790877	0.123007	0.808491	0.109903	0.826599	0.096795	0.845229	0.083672	0.864412	0.070525	0.884177	0.057341	0.904558	0.044113	0.925585	0.030828	0.947294	0.017475	0.969719	0.004045	0.992895	0.999997	2e-06	0.970213	0.02954	0.940825	0.058215	0.911826	0.086077	0.883205	0.113177	0.854957	0.139564	0.827067	0.165284	0.79953	0.190384	0.772337	0.214912	0.745477	0.238911	0.718943	0.262425	0.692728	0.285498	0.666821	0.308172	0.641216	0.330489	0.615903	0.352492	0.590876	0.374218	0.566127	0.395711	0.541647	0.417009	0.517432	0.438152	0.493471	0.45918	0.469759	0.480131	0.446288	0.501046	0.423052	0.521961	0.400043	0.542919	0.377256	0.563957	0.354683	0.585113	0.332319	0.606429	0.310157	0.627942	0.28819	0.649695	0.266413	0.671727	0.24482	0.694078	0.223406	0.716791	0.202163	0.739906	0.181087	0.763467	0.160172	0.787517	0.139413	0.812099	0.118804	0.83726	0.09834	0.863045	0.078016	0.889499	0.057828	0.916674	0.037769	0.944615	0.017836	0.973374	0.002173	0.997481	0.023873	0.972599	0.045535	0.948241	0.067168	0.924368	0.088781	0.900947	0.110386	0.877939	0.131991	0.855313	0.153606	0.833032	0.175242	0.811064	0.196907	0.789375	0.218612	0.767931	0.240368	0.746703	0.262182	0.725656	0.284067	0.70476	0.30603	0.683982	0.328082	0.663292	0.350233	0.642659	0.372493	0.622052	0.394871	0.601439	0.417379	0.580789	0.440293	0.559675	0.468378	0.531023	0.496497	0.502459	0.524674	0.473947	0.552933	0.445456	0.581298	0.416948	0.609793	0.388392	0.638443	0.35975	0.667272	0.330992	0.696302	0.30208	0.725562	0.27298	0.755073	0.243658	0.784862	0.214078	0.814952	0.184204	0.845369	0.154001	0.876139	0.123431	0.907289	0.092457	0.938842	0.061042	0.970825	0.029147	0.999803	0.000198	0.998073	0.001925	0.996786	0.00321	0.995939	0.004055	0.995533	0.004461	0.995566	0.004429	0.996038	0.003957	0.996951	0.003046	0.998305	0.001694	0.994854	0.005144	0.892188	0.107614	0.789908	0.209424	0.687968	0.310746	0.586317	0.411749	0.484907	0.512605	0.383693	0.613481	0.282624	0.714548	0.181652	0.815977	0.080733	0.917936	-0.012888	0.986476	-0.077348	0.91933	-0.141858	0.852891	-0.206444	0.787048	-0.27113	0.721689	-0.335943	0.656705	-0.400906	0.591985	-0.466046	0.52742	-0.531389	0.462902	-0.596959	0.39832	-0.662783	0.333567	-0.728887	0.268533	-0.795295	0.203109	-0.862035	0.137183	-0.929134	0.070646	-0.996614	0.003384	-0.993298	0.00668	-0.986629	0.013281	-0.980357	0.01945	-0.974478	0.025198	-0.968988	0.030533	-0.963886	0.035464	-0.959171	0.04	-0.95484	0.044146	-0.950891	0.047911	-0.947324	0.0513	-0.944136	0.054318	-0.941325	0.056971	-0.938892	0.059262	-0.936836	0.061195	-0.935154	0.062775	-0.933848	0.064002	-0.932915	0.064879	-0.932356	0.065408	-0.932172	0.065589	-0.932199	0.065574	-0.932571	0.065234	-0.93333	0.064533	-0.934477	0.063466	-0.936012	0.062034	-0.937935	0.060233	-0.940246	0.05806	-0.942949	0.055513	-0.946042	0.052585	-0.949528	0.049273	-0.953409	0.045573	-0.957686	0.041476	-0.962361	0.036978	-0.967435	0.032072	-0.972912	0.026748	-0.978794	0.020997	-0.985084	0.014813	-0.991783	0.008186	-0.998897	0.001103	-1	0	-0.995189	0.004801	-0.990783	0.009178	-0.986783	0.013137	-0.983182	0.016686	-0.979984	0.01983	-0.977184	0.022574	-0.974784	0.024922	-0.972779	0.026877	-0.97117	0.028444	-0.969958	0.029624	-0.969139	0.030419	-0.968715	0.030831	-0.968686	0.03086	-0.96905	0.030505	-0.96981	0.029768	-0.970964	0.028646	-0.972513	0.027137	-0.974458	0.025241	-0.976799	0.022951	-0.979539	0.020267	-0.982677	0.017183	-0.986217	0.013695	-0.990158	0.009798	-0.994502	0.005483	-0.999252	0.000747	-0.995073	0.004925	-0.989803	0.010189	-0.985095	0.014887	-0.980944	0.019026	-0.977347	0.02261	-0.9743	0.025646	-0.971798	0.028136	-0.969841	0.030084	-0.968425	0.031494	-0.967549	0.032364	-0.967212	0.0327	-0.967415	0.032499	-0.968155	0.031762	-0.969437	0.030487	-0.971258	0.028674	-0.973624	0.02632	-0.976535	0.023421	-0.979994	0.019974	-0.984006	0.015974	-0.988574	0.011416	-0.993702	0.006294	-0.999399	0.000601	-0.997029	0.002969	-0.99421	0.005784	-0.991896	0.008094	-0.990083	0.0099	-0.988773	0.011207	-0.987961	0.012015	-0.987649	0.012325	-0.987837	0.01214	-0.988522	0.011456	-0.989708	0.010274	-0.991395	0.008592	-0.993585	0.006409	-0.996277	0.003721	-0.999476	0.000523	-0.998238	0.001761	-0.996573	0.003423	-0.995346	0.004646	-0.994559	0.005432	-0.994208	0.005781	-0.994296	0.005694	-0.994822	0.00517	-0.995785	0.00421	-0.997187	0.002811	-0.999028	0.000972	-0.989064	0.01088	-0.969507	0.030058	-0.950361	0.048485	-0.931619	0.066189	-0.91327	0.083199	-0.895307	0.099542	-0.877721	0.115244	-0.860503	0.130331	-0.843645	0.144826	-0.82714	0.158752	-0.810979	0.172133	-0.795155	0.184989	-0.77966	0.197341	-0.764488	0.209208	-0.749632	0.22061	-0.735083	0.231565	-0.720835	0.242091	-0.706883	0.252204	-0.693219	0.26192	-0.679837	0.271255	-0.666732	0.280224	-0.653896	0.288842	-0.641324	0.297121	-0.62901	0.305076	-0.616949	0.31272	-0.605135	0.320063	-0.593564	0.327119	-0.582229	0.333897	-0.571124	0.34041	-0.560247	0.346667	-0.549591	0.35268	-0.539152	0.358457	-0.528924	0.364006	-0.518905	0.369339	-0.509088	0.374462	-0.49947	0.379385	-0.490046	0.384114	-0.480813	0.388658	-0.471766	0.393024	-0.4629	0.397218	-0.454214	0.401249	-0.445701	0.40512	-0.437359	0.40884	-0.429185	0.412415	-0.421173	0.415849	-0.413321	0.419149	-0.405627	0.422319	-0.398085	0.425365	-0.390694	0.428292	-0.38345	0.431103	-0.376349	0.433805	-0.369389	0.4364	-0.362566	0.438894	-0.35588	0.441291	-0.349324	0.443592	-0.342898	0.445804	-0.336599	0.447929	-0.330423	0.449971	-0.324368	0.451932	-0.318432	0.453817	-0.312612	0.455628	-0.306906	0.457367	-0.301312	0.45904	-0.295827	0.460646	-0.290449	0.462188	-0.285175	0.463672	-0.280004	0.465096	-0.274932	0.466465	-0.269959	0.46778	-0.265083	0.469043	-0.260301	0.470257	0	1	-0.000835	0.997716	-0.001519	0.995849	-0.002051	0.994395	-0.002434	0.993352	-0.002665	0.992719	-0.002748	0.992494	-0.00268	0.992678	-0.002464	0.99327	-0.002096	0.994272	-0.001579	0.995685	-0.00091	0.99751	-9.1e-05	0.999753	0.029866	0.964804	0.063118	0.926457	0.096453	0.888845	0.12988	0.851905	0.163412	0.815574	0.197059	0.779788	0.230832	0.744486	0.264743	0.709606	0.298804	0.675091	0.333025	0.640877	0.367419	0.606907	0.401997	0.573123	0.436769	0.539465	0.47175	0.505875	0.50695	0.472296	0.542381	0.438669	0.578057	0.404935	0.613987	0.371037	0.650186	0.336915	0.686666	0.302512	0.723438	0.267767	0.760517	0.232619	0.797914	0.19701	0.835643	0.160876	0.873717	0.124157	0.912148	0.086788	0.950952	0.048706	0.990141	0.009845	0.999043	0.000956	0.998189	0.00181	0.997816	0.002182	0.997925	0.002075	0.998514	0.001485	0.999585	0.000415	0.996869	0.00313	0.992856	0.007138	0.989381	0.010606	0.98644	0.013539	0.984031	0.015941	0.98215	0.017814	0.980797	0.019161	0.979969	0.019984	0.979668	0.020285	0.979891	0.020063	0.980639	0.019319	0.981914	0.018049	0.983714	0.016256	0.986044	0.013934	0.988906	0.01108	0.992301	0.007693	0.996232	0.003766	0.998677	0.001322	0.99014	0.009844	0.982087	0.017862	0.974512	0.025386	0.967407	0.032427	0.960768	0.038993	0.954589	0.045094	0.948865	0.050737	0.943591	0.055931	0.938764	0.060681	0.934378	0.064994	0.930431	0.068875	0.92692	0.07233	0.92384	0.075361	0.92119	0.077975	0.918758	0.080378	0.916746	0.082369	0.91523	0.083875	0.914207	0.084894	0.913677	0.085431	0.91364	0.085484	0.914093	0.085053	0.91504	0.084138	0.91648	0.082738	0.918414	0.08085	0.920844	0.078471	0.923773	0.075599	0.927205	0.072229	0.931143	0.068356	0.93559	0.063977	0.940552	0.059082	0.946034	0.053668	0.95204	0.047725	0.95858	0.041248	0.965658	0.034224	0.973283	0.026647	0.981461	0.018505	0.990204	0.009786	0.999519	0.000481	0	0.999999	3.3e-05	0.992242	6.29999999999997e-05	0.985271	9.00000000000015e-05	0.979076	0.000114	0.973648	0.000134	0.968978	0.000150999999999998	0.965059	0.000165999999999999	0.961884	0.000175999999999999	0.959448	0.000184999999999998	0.957747	0.000188999999999998	0.956779	0.000189999999999999	0.956541	0.000188000000000001	0.957034	0.000183000000000003	0.958259	0.000175000000000002	0.960217	0.000163	0.962911	0.000147999999999999	0.966346	0.000129000000000001	0.970527	0.000108	0.975462	8.29999999999997e-05	0.981156	5.50000000000004e-05	0.987621	2.3e-05	0.994867	-0.007132	0.990236	-0.02747	0.962862	-0.047754	0.936228	-0.067996	0.910293	-0.088206	0.885014	-0.108394	0.860351	-0.12857	0.836265	-0.148746	0.812718	-0.16893	0.789671	-0.189132	0.767086	-0.209365	0.744929	-0.229637	0.723165	-0.249958	0.701757	-0.270339	0.680673	-0.29079	0.659877	-0.311321	0.639337	-0.331944	0.61902	-0.352666	0.598894	-0.3735	0.578927	-0.394457	0.559084	-0.415545	0.539337	-0.436776	0.519653	-0.45816	0.5	-0.479709	0.480347	-0.501431	0.460663	-0.52334	0.440916	-0.545446	0.421074	-0.567758	0.401106	-0.59029	0.38098	-0.613052	0.360662	-0.636055	0.340123	-0.659312	0.319327	-0.682833	0.298243	-0.706631	0.276836	-0.730718	0.25507	-0.755106	0.232914	-0.779806	0.210329	-0.804831	0.187283	-0.830195	0.163734	-0.85591	0.139648	-0.881989	0.114986	-0.908445	0.089707	-0.935292	0.063771	-0.962544	0.037138	-0.990214	0.009764	-0.997467	0.002531	-0.993965	0.006029	-0.990939	0.009049	-0.988386	0.011594	-0.986305	0.013668	-0.984693	0.015275	-0.98355	0.016416	-0.982874	0.017092	-0.982666	0.017304	-0.982924	0.017052	-0.983648	0.016336	-0.98484	0.015155	-0.985942	0.014052	-0.986907	0.013078	-0.988277	0.011706	-0.990053	0.009931	-0.992236	0.007752	-0.994828	0.005166	-0.997829	0.00217	-0.999341	0.000659	-0.997743	0.002256	-0.996566	0.003429	-0.99581	0.004182	-0.995475	0.004515	-0.995562	0.004429	-0.996068	0.003925	-0.996996	0.003	-0.998355	0.001644	-0.999444	0.000557	-0.999897	0.000103	-0.999764	0.000236	-0.999974	2.5e-05	-0.99997	3e-05	-0.999961	3.9e-05	-0.999951	4.9e-05	-0.999948	5.2e-05	-0.999866	0.000134	-0.999903	9.7e-05	-0.998169	0.001831	-0.996834	0.003164	-0.995898	0.004101	-0.994857	0.005142	-0.993744	0.00625	-0.993079	0.006913	-0.992858	0.007132	-0.993084	0.006906	-0.993754	0.006236	-0.994873	0.005121	-0.996437	0.003559	-0.998451	0.001549	-0.99994	6e-05	-0.999525	0.000475	-0.996587	0.003408	-0.994048	0.005934	-0.991908	0.00806	-0.990165	0.009787	-0.988819	0.011119	-0.987869	0.012058	-0.987315	0.012605	-0.987157	0.012761	-0.987395	0.012527	-0.988027	0.011902	-0.989056	0.010884	-0.990482	0.009474	-0.992304	0.007667	-0.994524	0.005461	-0.997142	0.002854	-0.999943	5.7e-05	-0.999045	0.000955	-0.99862	0.00138	-0.998667	0.001333	-0.999186	0.000813	-0.999801	0.000199	-0.998708	0.001291	-0.997231	0.002766	-0.99596	0.004034	-0.995089	0.004901	-0.994618	0.005369	-0.994548	0.005438	-0.994879	0.005109	-0.99561	0.00438	-0.996742	0.003252	-0.998276	0.001722	-0.984961	0.015033	-0.834806	0.164859	-0.684996	0.313939	-0.535484	0.462532	-0.386218	0.6109	-0.264887	0.73173	-0.171614	0.825291	-0.078702	0.919399	-0.000239	0.999255	-0.001651	0.994863	-0.002748	0.99146	-0.00353	0.98904	-0.003999	0.987599	-0.004152	0.987136	-0.003991	0.987648	-0.003512	0.989137	-0.002715	0.991607	-0.001599	0.995059	-0.000161	0.999501	0.098946	0.642966	0.099209	0.6488	0.099443	0.654873	0.099648	0.661194	0.09982	0.667772	0.09996	0.674619	0.100066	0.681746	0.100137	0.689163	0.100171	0.696882	0.100166	0.704918	0.10012	0.71328	0.100034	0.721985	0.099904	0.731044	0.099729	0.740473	0.099507	0.750287	0.099236	0.760501	0.098915	0.771132	0.098541	0.782198	0.098113	0.793715	0.097628	0.805701	0.097085	0.818177	0.09648	0.831162	0.095813	0.844677	0.09508	0.858744	0.09428	0.873384	0.09341	0.888622	0.092466	0.904483	0.085571	0.908177	0.077563	0.909043	0.069959	0.910257	0.062754	0.911828	0.055946	0.913764	0.04953	0.916074	0.043506	0.918768	0.037871	0.921856	0.032624	0.925347	0.027763	0.929254	0.023288	0.933586	0.019198	0.938358	0.015493	0.94358	0.012174	0.949267	0.009241	0.955433	0.006695	0.962092	0.004538	0.969259	0.002772	0.976951	0.001399	0.985184	0.000421	0.993977	-0.001099	0.997107	-0.004102	0.989188	-0.006909	0.981771	-0.009518	0.974845	-0.011934	0.968399	-0.014159	0.962422	-0.016196	0.956908	-0.018045	0.951845	-0.019711	0.947227	-0.021194	0.943045	-0.022494	0.939295	-0.023616	0.93597	-0.024558	0.933064	-0.025322	0.930573	-0.02591	0.928495	-0.026323	0.926823	-0.02656	0.925556	-0.026623	0.924693	-0.02651	0.924232	-0.026225	0.924172	-0.025765	0.924512	-0.025131	0.925253	-0.024322	0.926396	-0.02334	0.927943	-0.022181	0.929897	-0.020847	0.932259	-0.019335	0.935033	-0.017646	0.938225	-0.016211	0.941666	-0.01478	0.945499	-0.013311	0.949745	-0.011803	0.954413	-0.010256	0.95951	-0.008667	0.965044	-0.007038	0.971023	-0.005367	0.977456	-0.003653	0.984356	-0.001895	0.99173	-9.2e-05	0.999594	0.00687	0.990408	0.01373	0.980858	0.020217	0.971855	0.026336	0.963388	0.032094	0.955442	0.037497	0.948009	0.042549	0.941076	0.047254	0.934635	0.051619	0.928676	0.055647	0.923192	0.059342	0.918172	0.062706	0.913611	0.065745	0.909504	0.068459	0.905843	0.070853	0.902623	0.072926	0.899841	0.074683	0.897491	0.076124	0.895572	0.07725	0.894078	0.078063	0.893011	0.078562	0.892366	0.078748	0.892145	0.078621	0.892346	0.078181	0.892968	0.077427	0.894015	0.076356	0.895486	0.074969	0.897384	0.073265	0.899713	0.071239	0.902474	0.068891	0.905671	0.066217	0.90931	0.063215	0.913396	0.059881	0.917933	0.056211	0.922929	0.052202	0.928391	0.047849	0.934326	0.043147	0.940743	0.038091	0.94765	0.032677	0.955058	0.026897	0.962978	0.020747	0.971419	0.014218	0.980395	0.007305	0.989917	0	0.999999	0.255431	0.588819	0.251713	0.592445	0.247822	0.596217	0.24375	0.600144	0.239491	0.604231	0.235038	0.608485	0.230382	0.612912	0.225516	0.61752	0.220432	0.622316	0.215122	0.627307	0.209575	0.632503	0.203783	0.63791	0.197739	0.643539	0.19143	0.649397	0.184846	0.655494	0.177978	0.66184	0.170815	0.668445	0.163345	0.675319	0.155554	0.682474	0.147433	0.689921	0.138967	0.697672	0.130143	0.705739	0.120949	0.714135	0.111368	0.722875	0.101386	0.73197	0.090989	0.741437	0.08016	0.75129	0.068881	0.761545	0.062541	0.772219	0.059597	0.783328	0.056512	0.794892	0.053278	0.806927	0.049894	0.819453	0.046351	0.832489	0.042647	0.846058	0.038776	0.860181	0.034733	0.87488	0.03051	0.89018	0.026105	0.906103	0.021509	0.922677	0.016719	0.939926	0.011726	0.95788	0.006525	0.976567	0.00111	0.996016	-0.005726	0.990802	-0.012467	0.979973	-0.018755	0.96987	-0.024599	0.960479	-0.030005	0.951784	-0.034982	0.943772	-0.039536	0.936431	-0.043674	0.929748	-0.047402	0.923713	-0.050725	0.918317	-0.053649	0.913551	-0.056179	0.909408	-0.058318	0.905882	-0.060071	0.902966	-0.06144	0.900657	-0.062429	0.898952	-0.063041	0.897845	-0.063277	0.897337	-0.063141	0.897427	-0.062632	0.898114	-0.061752	0.8994	-0.060501	0.901287	-0.05888	0.903777	-0.056889	0.906875	-0.054526	0.910587	-0.051791	0.914915	-0.048683	0.919869	-0.0452	0.925456	-0.041338	0.931684	-0.037096	0.938564	-0.032471	0.946105	-0.027458	0.95432	-0.022055	0.963223	-0.016256	0.972826	-0.010058	0.983145	-0.003455	0.994195	-0.010945	0.986289	-0.032592	0.959412	-0.053934	0.93323	-0.074989	0.907709	-0.095777	0.882813	-0.116319	0.858509	-0.136632	0.834765	-0.156736	0.81155	-0.176649	0.788832	-0.196388	0.766583	-0.215974	0.744771	-0.235423	0.72337	-0.254753	0.70235	-0.273983	0.681684	-0.293128	0.661348	-0.309234	0.643455	-0.320951	0.629061	-0.3328	0.614936	-0.344787	0.601055	-0.356915	0.587397	-0.36919	0.573942	-0.381616	0.560665	-0.394198	0.547546	-0.406942	0.534564	-0.419852	0.521698	-0.432933	0.508927	-0.44619	0.49623	-0.459629	0.483588	-0.473254	0.470979	-0.487072	0.458382	-0.501087	0.44578	-0.515305	0.433149	-0.529733	0.420471	-0.544374	0.407724	-0.559235	0.394889	-0.574433	0.381843	-0.590026	0.368515	-0.605853	0.355037	-0.621919	0.341385	-0.638232	0.327538	-0.654798	0.313475	-0.671624	0.299174	-0.688716	0.284611	-0.706083	0.269763	-0.723729	0.254607	-0.741665	0.23912	-0.759895	0.223275	-0.778427	0.207049	-0.79727	0.190415	-0.816432	0.173349	-0.835918	0.15582	-0.855738	0.137803	-0.8759	0.119268	-0.896411	0.100186	-0.91728	0.080528	-0.938516	0.060261	-0.960126	0.039354	-0.982121	0.017773	-0.996008	0.003984	-0.976315	0.023433	-0.957049	0.04212	-0.938203	0.060073	-0.919765	0.077323	-0.901727	0.093897	-0.884078	0.10982	-0.866811	0.125119	-0.849917	0.139818	-0.833385	0.153941	-0.817209	0.167511	-0.801379	0.180548	-0.785888	0.193074	-0.770728	0.205109	-0.755892	0.216671	-0.741371	0.227781	-0.727159	0.238455	-0.713248	0.24871	-0.699633	0.258563	0	0.999998	0.038635	0.956887	0.077284	0.914505	0.115965	0.872787	0.154692	0.831665	0.193481	0.791073	0.232346	0.750947	0.271305	0.711223	0.310373	0.671837	0.349564	0.632726	0.388896	0.593828	0.428382	0.555079	0.468041	0.516419	0.507885	0.477786	0.547934	0.439115	0.588202	0.400348	0.628705	0.361422	0.66946	0.322273	0.710481	0.282841	0.751789	0.243061	0.793395	0.20287	0.83532	0.162202	0.877579	0.120995	0.920188	0.079182	0.963166	0.036695	0.996811	0.003187	0.97588	0.024018	0.955496	0.044154	0.935643	0.063623	0.916297	0.082453	0.89744	0.100671	0.879054	0.118303	0.861121	0.135374	0.843623	0.151907	0.826543	0.167928	0.809863	0.183458	0.793568	0.198519	0.777642	0.213132	0.762068	0.227318	0.746831	0.241096	0.731917	0.254484	0.717312	0.267504	0.703	0.280171	0.688968	0.292504	0.675202	0.304519	0.661689	0.316231	0.648416	0.327659	0.63537	0.338816	0.622536	0.349718	0.609906	0.36038	0.597463	0.370815	0.585198	0.381038	0.573098	0.391063	0.561152	0.400901	0.549348	0.410566	0.537673	0.420071	0.526118	0.429429	0.51467	0.43865	0.50332	0.447747	0.492054	0.456733	0.480863	0.465617	0.469735	0.474412	0.460377	0.479529	0.451222	0.484549	0.442266	0.489478	0.433507	0.494326	0.42494	0.4991	0.416562	0.50381	0.408372	0.508462	0.400363	0.513065	0.392535	0.517626	0.384884	0.522154	0.377407	0.526655	0.370101	0.531138	0.362963	0.535611	0.355992	0.540079	0.349183	0.544553	0.342536	0.549038	0.336046	0.553544	0.329712	0.558075	0.323532	0.562643	0.317502	0.567252	0.311623	0.571912	0.305889	0.576631	0.300302	0.581416	0.294856	0.586276	0.289552	0.591218	0.284289	0.59632	0.277214	0.602808	0.270163	0.609407	0.26313	0.616126	0.256112	0.622974	0.249104	0.62996	0.242102	0.637094	0.2351	0.644384	0.228094	0.651842	0.22108	0.659477	0.214052	0.667301	0.207006	0.675324	0.199937	0.683557	0.192841	0.692011	0.185712	0.700698	0.178546	0.709631	0.171337	0.718823	0.164081	0.728285	0.156772	0.738032	0.149404	0.748077	0.141974	0.758436	0.134475	0.769121	0.126902	0.78015	0.119251	0.791537	0.111514	0.8033	0.103686	0.815455	0.095762	0.82802	0.087735	0.841014	0.0796	0.854454	0.071351	0.868362	0.062981	0.882757	0.054485	0.897661	0.045855	0.913096	0.037085	0.929083	0.028169	0.945649	0.0191	0.962815	0.009871	0.980611	0.000474	0.99906	-0.999999	0	-0.993929	0.006056	-0.988278	0.01167	-0.983041	0.016849	-0.978218	0.021602	-0.973805	0.025936	-0.969801	0.029855	-0.966204	0.033368	-0.96301	0.036479	-0.96022	0.039192	-0.95783	0.041512	-0.95584	0.043442	-0.954249	0.044985	-0.953057	0.046143	-0.952262	0.046917	-0.951864	0.04731	-0.951821	0.047359	-0.952203	0.046998	-0.953008	0.046225	-0.954238	0.045039	-0.955892	0.04344	-0.957974	0.041424	-0.960483	0.038988	-0.96342	0.036128	-0.966789	0.032841	-0.970591	0.029121	-0.974827	0.024962	-0.9795	0.02036	-0.984616	0.015306	-0.990174	0.009794	-0.996181	0.003815	-0.986644	0.013344	-0.953642	0.046207	-0.921169	0.078403	-0.889194	0.109977	-0.857685	0.140979	-0.826611	0.171451	-0.795943	0.201441	-0.765649	0.230991	-0.7357	0.260146	-0.706067	0.288949	-0.676722	0.31744	-0.647634	0.345664	-0.618777	0.373662	-0.590123	0.401472	-0.561641	0.429139	-0.533308	0.456702	-0.505091	0.484201	-0.476967	0.511677	-0.448906	0.53917	-0.420882	0.566721	-0.392867	0.594369	-0.364834	0.622156	-0.336755	0.650123	-0.308602	0.67831	-0.28035	0.706759	-0.251968	0.735513	-0.223431	0.764612	-0.194709	0.7941	-0.165774	0.82402	-0.136598	0.854418	-0.107153	0.885337	-0.077408	0.916823	-0.047334	0.948922	-0.016902	0.981683	-0.012235	0.985782	-0.039309	0.954668	-0.066235	0.924188	-0.093031	0.894296	-0.119714	0.864951	-0.146299	0.836113	-0.172804	0.807741	-0.199245	0.779794	-0.225639	0.752234	-0.252001	0.725023	-0.278348	0.698122	-0.304695	0.671495	-0.331059	0.645105	-0.357457	0.618915	-0.383903	0.592889	-0.410415	0.566991	-0.437009	0.541185	-0.463699	0.515437	-0.490503	0.489709	-0.517436	0.463967	-0.544516	0.438176	-0.571757	0.4123	-0.599176	0.386302	-0.62679	0.360148	-0.654615	0.333801	-0.682668	0.307224	-0.710965	0.280381	-0.739523	0.253235	-0.76836	0.225748	-0.797491	0.197882	-0.826935	0.169597	-0.856707	0.140855	-0.886829	0.111615	-0.917314	0.081836	-0.948182	0.051477	-0.979452	0.020494	-0.99303	0.006952	-0.973444	0.026284	-0.954331	0.044859	-0.935679	0.062705	-0.917478	0.079851	-0.899714	0.096326	-0.882374	0.112155	-0.865448	0.127362	-0.848925	0.141973	-0.832795	0.156012	-0.817045	0.1695	-0.801666	0.182459	-0.999995	2e-06	-0.886954	0.112682	-0.774261	0.224343	-0.661853	0.335131	-0.549666	0.445194	-0.437636	0.55468	-0.325695	0.663734	-0.213779	0.772503	-0.101823	0.881131	0.010239	0.989761	0.003279	0.982341	-0.003237	0.975437	-0.009316	0.96904	-0.014966	0.963142	-0.02019	0.957735	-0.024995	0.952813	-0.029385	0.94837	-0.033364	0.9444	-0.036938	0.940898	-0.040108	0.93786	-0.042878	0.935282	-0.045251	0.933161	-0.047229	0.931495	-0.048813	0.930283	-0.050006	0.929523	-0.050808	0.929214	-0.05122	0.929356	-0.051241	0.929951	-0.050871	0.930998	-0.050111	0.932502	-0.048958	0.934462	-0.047411	0.936883	-0.045469	0.939769	-0.043128	0.943124	-0.040386	0.946951	-0.037241	0.951259	-0.033688	0.956051	-0.029723	0.961337	-0.02534	0.967122	-0.020537	0.973415	-0.015308	0.980225	-0.009646	0.987563	-0.003545	0.995436	0.000661	0.997814	0.002139	0.99326	0.003633	0.989119	0.005142	0.985382	0.006667	0.982044	0.008209	0.979099	0.009767	0.976543	0.011343	0.974373	0.012938	0.972583	0.014551	0.971171	0.016184	0.970136	0.017837	0.969475	0.019511	0.969187	0.021208	0.969272	0.022925	0.96973	0.024665	0.970561	0.02643	0.971766	0.012384	0.958377	-0.020749	0.927109	-0.05355	0.89625	-0.086047	0.86576	-0.118268	0.835606	-0.15024	0.80575	-0.18199	0.776156	-0.213545	0.746789	-0.244933	0.717616	-0.276178	0.688598	-0.307309	0.659704	-0.338351	0.630898	-0.36933	0.602147	-0.400273	0.573414	-0.431205	0.544668	-0.462153	0.515871	-0.493141	0.486992	-0.524196	0.457993	-0.555344	0.428842	-0.586612	0.399502	-0.618024	0.369938	-0.649607	0.340113	-0.681387	0.309992	-0.713391	0.279539	-0.745644	0.248714	-0.778175	0.217481	-0.811008	0.1858	-0.844173	0.153633	-0.877695	0.120939	-0.911601	0.087677	-0.945922	0.053806	-0.980682	0.019282
1253	0.999997	2e-06	0.965601	0.034117	0.931615	0.06729	0.898034	0.099588	0.864847	0.131071	0.832046	0.161804	0.799621	0.191847	0.767561	0.221261	0.73586	0.250106	0.704508	0.278438	0.673496	0.306316	0.642817	0.333797	0.612461	0.360937	0.582422	0.38779	0.55269	0.414412	0.52326	0.440859	0.494123	0.467183	0.465272	0.49344	0.436701	0.519684	0.408402	0.545967	0.380368	0.572346	0.352593	0.598874	0.325071	0.625605	0.297794	0.652594	0.270759	0.679897	0.243958	0.707569	0.217384	0.735668	0.191035	0.764249	0.164903	0.793371	0.138983	0.823092	0.113271	0.853473	0.087761	0.884573	0.062447	0.916455	0.037328	0.949182	0.012396	0.98282	-0.00074	0.996111	-0.002084	0.989082	-0.003243	0.983045	-0.00422	0.97799	-0.005013	0.973908	-0.005623	0.970793	-0.006049	0.968638	-0.006292	0.967443	-0.006348	0.967205	-0.006219	0.967922	-0.005903	0.969596	-0.005398	0.97223	-0.004704	0.975827	-0.003819	0.980395	-0.002742	0.985941	-0.001469	0.992471	0	1	0.000157	0.995757	0.000562	0.991964	0.001212	0.988616	0.00211	0.985706	0.003252	0.983228	0.00464	0.981178	0.006275	0.979551	0.008154	0.978344	0.010281	0.977553	0.012653	0.977176	0.015275	0.977212	0.018145	0.977659	0.021267	0.978516	-0.020973	0.93514	-0.065717	0.890037	-0.110588	0.845479	-0.155597	0.801384	-0.200758	0.757672	-0.246084	0.714261	-0.291588	0.671072	-0.337284	0.628022	-0.383186	0.585034	-0.429307	0.542027	-0.475661	0.49892	-0.522262	0.455636	-0.569124	0.412092	-0.61626	0.368208	-0.663686	0.323904	-0.711416	0.279098	-0.759465	0.233705	-0.807846	0.187644	-0.856576	0.140828	-0.905669	0.093173	-0.95514	0.044591	-0.998984	0.001015	-0.989167	0.010828	-0.979955	0.020026	-0.971339	0.028621	-0.963308	0.036626	-0.955853	0.044051	-0.948965	0.050908	-0.942635	0.057203	-0.936858	0.062947	-0.931624	0.068146	-0.926928	0.072808	-0.922766	0.076939	-0.919131	0.080545	-0.91602	0.083631	-0.913429	0.0862	-0.911354	0.088255	-0.909794	0.089801	-0.908747	0.09084	-0.908211	0.091371	-0.908184	0.091396	-0.90867	0.090916	-0.909666	0.089928	-0.911175	0.088433	-0.913198	0.086428	-0.915737	0.08391	-0.918797	0.080877	-0.922379	0.077323	-0.926489	0.073245	-0.93113	0.068636	-0.936309	0.063491	-0.942033	0.057802	-0.948308	0.051562	-0.955139	0.044763	-0.962537	0.037395	-0.97051	0.029447	-0.979067	0.020912	-0.988219	0.011775	-0.997975	0.002025	-0.997096	0.002904	-0.994001	0.005997	-0.991497	0.008499	-0.989582	0.010412	-0.988253	0.011739	-0.987508	0.012482	-0.987347	0.012643	-0.987771	0.01222	-0.988778	0.011214	-0.990371	0.009624	-0.992551	0.007445	-0.99532	0.004678	-0.998683	0.001317	-0.998632	0.001367	-0.996882	0.003115	-0.995563	0.00443	-0.994673	0.005316	-0.994212	0.005776	-0.99418	0.005808	-0.994577	0.005412	-0.995402	0.00459	-0.996657	0.003339	-0.998341	0.001657	-0.998888	0.001112	-0.993566	0.006414	-0.988641	0.011295	-0.984112	0.015762	-0.979978	0.019822	-0.976235	0.023483	-0.972885	0.026749	-0.969923	0.029627	-0.96735	0.03212	-0.965164	0.034232	-0.963364	0.035968	-0.961951	0.037329	-0.960922	0.038318	-0.960278	0.038937	-0.960018	0.039186	-0.960143	0.039066	-0.960653	0.038577	-0.961547	0.037717	-0.962826	0.036486	-0.96449	0.034882	-0.96654	0.032902	-0.968978	0.030543	-0.971804	0.027801	-0.975019	0.024671	-0.978623	0.021149	-0.982621	0.017229	-0.987011	0.012905	-0.991796	0.00817	-0.99698	0.003016	-0.997653	0.002346	-0.992791	0.007199	-0.98841	0.011562	-0.984508	0.015442	-0.981081	0.018844	-0.978127	0.021772	-0.975644	0.02423	-0.97363	0.026223	-0.972083	0.027752	-0.971002	0.02882	-0.970386	0.029429	-0.970235	0.029577	-0.970549	0.029268	-0.971327	0.028499	-0.972571	0.02727	-0.974282	0.025578	-0.976459	0.023423	-0.979107	0.020801	-0.982226	0.017707	-0.985819	0.014139	-0.989888	0.01009	-0.994438	0.005556	-0.99947	0.00053	0.920989	0.07901	0.924982	0.074737	0.929397	0.070135	0.934233	0.065191	0.939491	0.059893	0.945171	0.054228	0.951275	0.048184	0.957802	0.041746	0.964756	0.0349	0.972136	0.027633	0.979946	0.019927	0.988187	0.011767	0.996861	0.003136	0.996097	0.0039	0.990498	0.009484	0.985387	0.014571	0.98076	0.019168	0.976612	0.023281	0.972942	0.026914	0.969745	0.030075	0.96702	0.032766	0.964764	0.034992	0.962974	0.036756	0.961651	0.038059	0.960793	0.038904	0.960399	0.039292	0.960468	0.039224	0.961001	0.038698	0.962	0.037717	0.963463	0.036275	0.965391	0.034373	0.967788	0.032008	0.970654	0.029176	0.973993	0.025874	0.977807	0.022097	0.982098	0.01784	0.986869	0.013097	0.992126	0.007861	0.997873	0.002127	0.99748	0.002516	0.993935	0.006048	0.990786	0.009172	0.988033	0.011896	0.985676	0.014222	0.983713	0.016155	0.982143	0.017698	0.980966	0.018852	0.980183	0.019621	0.979791	0.020005	0.979791	0.020005	0.980183	0.019621	0.980966	0.018852	0.982143	0.017698	0.983713	0.016155	0.985676	0.014222	0.988033	0.011896	0.990786	0.009172	0.993935	0.006048	0.99748	0.002516	0.998442	0.001557	0.994272	0.005715	0.990522	0.009442	0.987188	0.012745	0.98427	0.01563	0.981765	0.018101	0.979673	0.02016	0.977993	0.021812	0.976722	0.023058	0.975863	0.023901	0.975412	0.024342	0.975371	0.024383	0.97574	0.024022	0.976518	0.023259	0.977705	0.022093	0.979304	0.020522	0.981313	0.018545	0.983735	0.016158	0.986571	0.013356	0.989821	0.010137	0.993488	0.006494	0.997574	0.002423	0.956653	0.043276	0.860645	0.138689	0.765066	0.233244	0.669896	0.327165	0.57512	0.420674	0.480725	0.513995	0.386691	0.607349	0.293005	0.700959	0.199652	0.795046	0.106617	0.889834	0.013885	0.985549	0.028623	0.966287	0.062645	0.927435	0.097042	0.889363	0.131818	0.851974	0.166976	0.815165	0.202518	0.778842	0.238447	0.742907	0.274768	0.707261	0.311484	0.671812	0.3517	0.633398	0.420099	0.567381	0.48867	0.5012	0.557439	0.43475	0.626433	0.367925	0.695682	0.300614	0.768359	0.229553	0.85078	0.148322	0.933531	0.066285	0.99859	0.001409	0.991857	0.008127	0.985646	0.014307	0.979951	0.019955	0.974766	0.025082	0.970088	0.029695	0.965913	0.033799	0.962245	0.037395	0.959131	0.040409	0.956408	0.043036	0.954076	0.045279	0.952134	0.047143	0.950579	0.048635	0.949424	0.04974	0.94867	0.050458	0.948317	0.050789	0.948365	0.050734	0.948814	0.050295	0.949664	0.049468	0.950915	0.048254	0.952568	0.046652	0.954625	0.044658	0.957086	0.042269	0.959953	0.039484	0.963228	0.036296	0.966911	0.032703	0.971005	0.028697	0.975513	0.024274	0.980438	0.019427	0.98578	0.014148	0.991544	0.00843	0.997733	0.002265	0.997605	0.002393	0.99425	0.005734	0.991298	0.008666	0.988745	0.011193	0.986592	0.013321	0.984837	0.015052	0.983479	0.016389	0.982518	0.017334	0.981953	0.01789	0.981785	0.018055	0.982013	0.017831	0.982637	0.017218	0.983658	0.016214	0.985074	0.014818	0.98689	0.013027	0.989102	0.01084	0.991715	0.008252	0.994727	0.005259	0.998142	0.001857	0	1	0.009149	0.981823	0.018456	0.964418	0.027928	0.947755	0.037569	0.93181	0.047385	0.916554	0.057381	0.901966	0.067563	0.888021	0.077935	0.874696	0.088506	0.861972	0.09928	0.849827	0.110263	0.838241	0.121463	0.827197	0.132886	0.816677	0.144538	0.806662	0.156427	0.797138	0.168559	0.788091	0.180942	0.779505	0.193585	0.771364	0.206493	0.763659	0.219676	0.756376	0.233143	0.749503	0.246899	0.743029	0.260956	0.736944	0.267606	0.731656	0.271511	0.726804	0.275177	0.722229	0.278609	0.717927	0.281811	0.713891	0.284787	0.710115	0.287543	0.706594	0.290081	0.703324	0.292405	0.700299	0.294519	0.697515	0.296423	0.694969	0.298124	0.692656	0.299622	0.690574	0.300918	0.688719	0.302017	0.68709	0.302919	0.685682	0.303625	0.684495	0.304137	0.683526	0.304455	0.682775	0.304581	0.68224	0.304515	0.681919	0.304257	0.681812	0.303807	0.681919	0.303166	0.68224	0.302331	0.682775	0.301303	0.683525	0.300081	0.684491	0.298664	0.685671	0.297049	0.687071	0.295236	0.688689	0.293222	0.69053	0.291006	0.692593	0.288585	0.694883	0.285956	0.697402	0.283115	0.700152	0.280061	0.703139	0.276789	0.706365	0.273296	0.709834	0.269578	0.71355	0.26563	0.71752	0.261448	0.721746	0.257028	0.726237	0.252362	0.730995	0.247447	0.736027	0.242278	0.741342	0.236845	0.746945	0.231146	0.752842	0.225172	0.759044	0.218916	0.765556	0.212371	0.772388	0.20553	0.779548	0.198383	0.787046	0.190924	0.794892	0.183141	0.803096	0.175028	0.811668	0.166573	0.82062	0.157767	0.829965	0.148599	0.839713	0.13906	0.849878	0.129136	0.860474	0.118817	0.871514	0.10809	0.883013	0.096942	0.894987	0.085361	0.907452	0.073331	0.920423	0.06084	0.933918	0.047871	0.947955	0.034411	0.962554	0.020442	0.977734	0.005948	0.993514	-1.1e-05	0.999928	-0.017339	0.982539	-0.051621	0.948053	-0.085408	0.914112	-0.118738	0.880672	-0.151649	0.847691	-0.184181	0.815129	-0.216369	0.782942	-0.248251	0.751093	-0.279864	0.719538	-0.311243	0.688241	-0.342426	0.65716	-0.373446	0.626257	-0.40434	0.595492	-0.435144	0.564828	-0.459186	0.539878	-0.481614	0.516464	-0.504129	0.493153	-0.526747	0.469915	-0.549485	0.446721	-0.572355	0.423542	-0.595376	0.400347	-0.618563	0.37711	-0.64193	0.353798	-0.665495	0.330383	-0.689273	0.306838	-0.713281	0.283129	-0.737534	0.259228	-0.762048	0.235105	-0.786841	0.210729	-0.811928	0.186068	-0.837327	0.161092	-0.863053	0.13577	-0.889125	0.110067	-0.91556	0.08395	-0.942374	0.057388	-0.969587	0.030345	-0.997214	0.002785	-0.977116	0.022854	-0.95212	0.047752	-0.92756	0.072158	-0.903415	0.096103	-0.879666	0.119616	-0.856294	0.142726	-0.83328	0.165462	-0.810607	0.187851	-0.788254	0.20992	-0.766207	0.231697	-0.744444	0.253208	-0.722949	0.274479	-0.701704	0.295536	-0.680694	0.316404	-0.659898	0.337108	-0.639302	0.357674	-0.618888	0.378126	-0.598638	0.398488	-0.578538	0.418786	-0.558569	0.439043	-0.538716	0.459285	-0.518961	0.479535	-0.499289	0.499817	-0.479681	0.520157	-0.459852	0.539257	-0.440016	0.558001	-0.420231	0.576729	-0.400484	0.595462	-0.380761	0.614224	-0.361048	0.63304	-0.341334	0.651931	-0.321602	0.670923	-0.301841	0.690037	-0.282035	0.7093	-0.262174	0.728732	-0.24224	0.74836	-0.222222	0.768208	-0.202104	0.7883	-0.181874	0.808662	-0.161516	0.829321	-0.141016	0.850301	-0.12036	0.871628	-0.099533	0.893331	-0.078519	0.915437	-0.057304	0.937974	-0.035875	0.96097	-0.014212	0.984457	-0.000565	0.998171	-0.002014	0.993483	-0.003219	0.989583	-0.00418	0.986467	-0.004899	0.98413	-0.005378	0.982568	-0.005618	0.981778	-0.00562	0.981759	-0.005383	0.98251	-0.004909	0.984034	-0.004197	0.986332	-0.003249	0.989409	-0.002061	0.993269	-0.000637	0.997917	0	0.999999	0.00177	0.994481	0.003291	0.989753	0.004565	0.985808	0.005592	0.982642	0.006372	0.980247	0.006904	0.978622	0.007189	0.977761	0.007226	0.977666	0.007016	0.978335	0.006556	0.979769	0.005845	0.981971	0.004884	0.984944	0.003669	0.988693	0.002199	0.993225	0.000472	0.998546	0.002012	0.994763	0.004477	0.988349	0.006698	0.982574	0.008678	0.97743	0.010417	0.972907	0.011918	0.969	0.013184	0.965702	0.014214	0.963008	0.015013	0.960914	0.01558	0.959416	0.015916	0.958512	0.016024	0.958201	0.015902	0.958482	0.015552	0.959357	0.014974	0.960824	0.014169	0.962888	0.013135	0.965553	0.011871	0.968821	0.010379	0.972697	0.008658	0.977188	0.006706	0.982302	0.004521	0.988046	0.002103	0.994427	0.005337	0.993845	0.032031	0.963443	0.058742	0.933623	0.085482	0.90434	0.112261	0.875544	0.139089	0.847191	0.165979	0.819233	0.192939	0.791627	0.219982	0.764327	0.247115	0.737291	0.274353	0.710473	0.301704	0.683832	0.32918	0.657323	0.356791	0.630905	0.384549	0.604535	0.412462	0.57817	0.440546	0.551768	0.468808	0.525286	0.49726	0.498682	0.525915	0.471913	0.554783	0.444935	0.573678	0.424378	0.591087	0.405106	0.608821	0.385934	0.626882	0.366822	0.645276	0.34773	0.664004	0.328618	0.683072	0.309445	0.702483	0.290174	0.722241	0.270764	0.742352	0.251173	0.762819	0.231363	0.783648	0.211292	0.804844	0.190919	0.826412	0.170202	0.848357	0.149099	0.877079	0.121183	0.906486	0.092466	0.936255	0.06324	0.966397	0.033457	0.996925	0.003074	0.951622	0.048306	0.898254	0.101441	0.845258	0.154077	0.792595	0.206277	0.74023	0.258111	0.688127	0.30964	0.63625	0.36093	0.584561	0.412046	0.533027	0.463053	0.481611	0.514013	0.430275	0.56499	0.378987	0.61605	0.327709	0.667254	0.276406	0.718668	0.22504	0.770356	0.173579	0.822383	0.121983	0.874814	0.070217	0.927717	0.018245	0.981157	0.001904	0.997315	0.004557	0.993575	0.00688	0.990306	0.008874	0.987503	0.010541	0.985161	0.011881	0.983278	0.012898	0.981853	0.013591	0.980879	0.013962	0.98036	0.01401	0.980292	0.013736	0.980676	0.01314	0.981513	0.012221	0.982803	0.010977	0.984548	0.009408	0.986752	0.007512	0.989416	0.005289	0.992545	0.002735	0.996143	-7e-05	0.999716	-0.001415	0.994269	-0.002657	0.989248	-0.0038	0.984649	-0.004843	0.980462	-0.005786	0.976682	-0.006632	0.973302	-0.007381	0.970316	-0.008033	0.967722	-0.008589	0.965512	-0.009049	0.963686	-0.009414	0.96224	-0.009683	0.961171	-0.009858	0.960478	-0.009939	0.96016	-0.009925	0.960217	-0.009816	0.960647	-0.009612	0.961452	-0.009314	0.962634	-0.008921	0.964194	-0.008433	0.966134	-0.007847	0.968459	-0.007167	0.971171	-0.006389	0.974274	-0.005514	0.977774	-0.00454	0.981675	-0.003468	0.985986	-0.002295	0.99071	-0.001022	0.995857	0.013234	0.986292	0.066044	0.931838	0.118673	0.877938	0.171156	0.824522	0.223528	0.771522	0.275824	0.718869	0.328078	0.666495	0.380325	0.614334	0.432599	0.562318	0.484934	0.510383	0.537365	0.458461	0.589926	0.406486	0.642652	0.354392	0.695575	0.302111	0.748734	0.249578	0.80216	0.196724	0.85589	0.143482	0.909956	0.089784	0.964397	0.03556	0	1	-9.4e-05	0.999585	-9.7e-05	0.999575	-7e-06	0.99997	-0.003693	0.985384	-0.007407	0.9707	-0.010946	0.956714	-0.014317	0.943403	-0.017521	0.930748	-0.020564	0.918726	-0.023448	0.907318	-0.026178	0.896508	-0.028756	0.886278	-0.031187	0.876611	-0.033474	0.867491	-0.03562	0.858906	-0.037626	0.85084	-0.039498	0.843281	-0.041237	0.836218	-0.042846	0.829638	-0.044327	0.823532	-0.045682	0.817888	-0.046915	0.8127	-0.048026	0.807958	-0.04902	0.803655	-0.049896	0.799783	-0.050657	0.796339	-0.051306	0.793313	-0.051842	0.790704	-0.052268	0.788506	-0.052586	0.786717	-0.052796	0.785332	-0.052901	0.784351	-0.0529	0.783769	-0.052796	0.78359	-0.052589	0.783809	-0.05228	0.78443	-0.051869	0.785452	-0.051358	0.786878	-0.050746	0.788708	-0.050036	0.790946	-0.049226	0.793598	-0.048318	0.796664	-0.04731	0.800152	-0.046204	0.804065	-0.045	0.808412	-0.043697	0.813198	-0.042296	0.818432	-0.040795	0.824121	-0.039196	0.830275	-0.037496	0.836902	-0.035697	0.844015	-0.033797	0.851623	-0.031795	0.859741	-0.029692	0.868379	-0.027485	0.877553	-0.025175	0.887276	-0.022759	0.897563	-0.020237	0.908432	-0.017608	0.919899	-0.01487	0.931985	-0.012021	0.944705	-0.009062	0.958082	-0.005989	0.972136	-0.002801	0.986891	-0.006858	0.992622	-0.052538	0.943844	-0.098169	0.895725	-0.143771	0.848192	-0.189367	0.801177	-0.23498	0.754608	-0.280631	0.708417	-0.326342	0.662534	-0.372138	0.616892	-0.418039	0.571424	-0.464067	0.526062	-0.510246	0.480737	-0.556597	0.435386	-0.603143	0.389937	-0.649906	0.344326	-0.696908	0.298484	-0.744175	0.252343	-0.791725	0.205836	-0.839585	0.158891	-0.887776	0.111441	-0.936322	0.063414	-0.985246	0.014739	-0.965043	0.034593	-0.915508	0.0824	-0.866438	0.128414	-0.817818	0.172749	-0.769639	0.215513	-0.721888	0.256816	-0.674556	0.29676	-0.627632	0.335449	-0.581105	0.37298	-0.534967	0.409451	-0.489205	0.444959	-0.443815	0.479597	-0.398782	0.513456	-0.354103	0.546628	-0.309766	0.5792	-0.265766	0.611262	-0.222093	0.642899	-0.17874	0.674199	-0.1357	0.705245	-0.092967	0.736124	-0.050534	0.76692	-0.008395	0.797715	0.033458	0.828594	0.075027	0.859641	0.108555	0.884919	0.07194	0.856354	0.035087	0.828113	-0.002012	0.800124	-0.039361	0.772317	-0.076966	0.744622	-0.114835	0.716969	-0.152972	0.689286	-0.191383	0.661503	-0.230077	0.633551	-0.269061	0.605357	-0.308341	0.57685	-0.347925	0.547959	-0.387819	0.518609	-0.428035	0.488727	-0.468578	0.458239	-0.509457	0.427066	-0.550683	0.395136	-0.592263	0.362365	-0.634206	0.328675	-0.676524	0.293985	-0.719224	0.258212	-0.762318	0.221268	-0.805815	0.183066	-0.849727	0.143518	-0.894065	0.102532	-0.93884	0.06001	-0.984063	0.015858	-0.998879	0.00112	-0.997487	0.00251	-0.9965	0.003494	-0.995916	0.004076	-0.995735	0.004257	-0.995956	0.004036	-0.99658	0.003414	-0.997609	0.002388	-0.999041	0.000959	-0.191843	0.808156	-0.183302	0.812444	-0.174866	0.816922	-0.166531	0.821598	-0.158293	0.826481	-0.15015	0.831579	-0.142098	0.836899	-0.134135	0.842453	-0.126257	0.848249	-0.118463	0.854297	-0.110747	0.860607	-0.103108	0.86719	-0.095543	0.874057	-0.088049	0.88122	-0.080624	0.88869	-0.073264	0.89648	-0.065968	0.904604	-0.058732	0.913074	-0.051555	0.921905	-0.044432	0.931112	-0.037363	0.94071	-0.030344	0.950714	-0.023373	0.961142	-0.016448	0.97201	-0.009566	0.983336	-0.002725	0.99514	-0.000508	0.997368	-0.00129	0.993316	-0.001995	0.989678	-0.002623	0.986446	-0.003174	0.983617	-0.003647	0.981185	-0.004045	0.979147	-0.004367	0.977499	-0.004613	0.976239	-0.004785	0.975366	-0.00488	0.974876	-0.004901	0.974771	-0.004847	0.975049	-0.004717	0.97571	-0.004512	0.976758	-0.004232	0.978192	-0.003875	0.980015	-0.003444	0.98223	-0.002936	0.98484	-0.00235	0.98785	-0.001688	0.991265	-0.000948	0.995088	-0.00013	0.999328	0.001167	0.995222	0.002448	0.99	0.003628	0.9852	0.004709	0.980815	0.005692	0.976838	0.006578	0.973263	0.007367	0.970083	0.008061	0.967295	0.00866	0.964893	0.009163	0.962875	0.009574	0.961236	0.009889	0.959974	0.010111	0.959088	0.010239	0.958575	0.010275	0.958435	0.010216	0.958668	0.010064	0.959274	0.009819	0.960254	0.00948	0.96161	0.009046	0.963344	0.008519	0.965457	0.007897	0.967955	0.007179	0.970841	0.006365	0.974119	0.005456	0.977794	0.004447	0.981873	0.003341	0.98636	0.002136	0.991266	0.000831	0.996595	-0.016362	0.981986	-0.057251	0.937461	-0.09813	0.893608	-0.13902	0.85036	-0.179936	0.807651	-0.220898	0.765414	-0.261921	0.723585	-0.303026	0.682099	-0.344229	0.640894	-0.38555	0.599904	-0.427004	0.559068	-0.468611	0.518323	-0.510389	0.477605	-0.552355	0.436854	-0.594529	0.396005	-0.636928	0.354996	-0.679571	0.313765	-0.722476	0.272249	-0.765662	0.230382	-0.809147	0.188101	-0.852951	0.14534	-0.897092	0.102035	-0.94159	0.058118	-0.986462	0.013522	-0.967722	0.032172	-0.92196	0.077434	-0.87658	0.121927	-0.831556	0.165707	-0.786857	0.208834	-0.742455	0.251364	-0.698321	0.29335	-0.654427	0.334847	-0.610743	0.375908	-0.567242	0.416588	-0.523896	0.456936	-0.480677	0.497004	-0.437555	0.536845	-0.394503	0.576507	-0.351494	0.616042	-0.308497	0.655499	-0.265486	0.694928	-0.222433	0.734379	-0.17931	0.773902	-0.136086	0.813546	-0.092734	0.853362	-0.049226	0.8934	-0.005532	0.93371	0.023786	0.960651	-0.029502	0.91039	-0.08285	0.86048	-0.136275	0.810834	-0.189798	0.761368	-0.243438	0.711996	-0.29721	0.662633	-0.351138	0.613198	-0.405237	0.563601	-0.459529	0.513761	-0.51403	0.463589	-0.568762	0.413003	-0.623742	0.361915	-0.678991	0.310236	-0.734528	0.257878	-0.790373	0.204753	-0.846545	0.15077	-0.903063	0.095835	-0.959951	0.039857	-0.984585	0.015405	-0.933468	0.066352	-0.882736	0.116735	-0.832357	0.166617	-0.782298	0.216066	-0.73253	0.265146	-0.683022	0.31392	-0.633743	0.362452	-0.584661	0.410805	-0.535747	0.459043	-0.48697	0.507227	-0.438299	0.55542	-0.389704	0.603685	-0.341154	0.652086	-0.292618	0.700684	-0.244067	0.749543	-0.19547	0.798726	-0.146795	0.848299	-0.098013	0.898325	-0.049091	0.94887	0	1	0.001662	0.997803	0.002959	0.996089	0.003892	0.994856	0.004462	0.994103	0.00467	0.993828	0.004517	0.994031	0.004	0.994712	0.003121	0.995873	0.001879	0.997515	0.000273	0.999639	0.027249	0.968084	0.059326	0.931234	0.091433	0.89508	0.123585	0.859565	0.155793	0.824631	0.188069	0.790222	0.220428	0.756282	0.252881	0.722756	0.285441	0.689589	0.31812	0.656729	0.350932	0.624124	0.383889	0.591719	0.417005	0.559461	0.450292	0.5273	0.483763	0.495183	0.517432	0.463059	0.551311	0.430875	0.585414	0.398578	0.619754	0.366118	0.654345	0.333441	0.689201	0.300496	0.724334	0.267228	0.759759	0.233583	0.79549	0.199508	0.83154	0.164947	0.867924	0.129844	0.904657	0.094143	0.941752	0.057786	0.979224	0.020715	0.979393	0.020543	0.933908	0.065462	0.888837	0.109445	0.844171	0.152588	0.799899	0.19498	0.75601	0.236714	0.712494	0.277878	0.669343	0.318561	0.626545	0.358851	0.58409	0.398834	0.541972	0.438598	0.500179	0.478229	0.458704	0.517812	0.417536	0.557434	0.376669	0.597181	0.336095	0.637138	0.295804	0.677393	0.255789	0.718033	0.216043	0.759146	0.176557	0.800819	0.137325	0.843141	0.098341	0.886204	0.059596	0.9301	0.021084	0.97492	-1	0	-0.995817	0.004174	-0.992047	0.007925	-0.988686	0.011257	-0.985734	0.014177	-0.983189	0.016687	-0.98105	0.018793	-0.979315	0.020497	-0.977986	0.021803	-0.977059	0.02271	-0.976535	0.023224	-0.976414	0.023342	-0.976696	0.023065	-0.977381	0.022395	-0.978469	0.021328	-0.979961	0.019864	-0.981857	0.017998	-0.984158	0.015732	-0.986866	0.013058	-0.989981	0.009975	-0.993506	0.006475	-0.997441	0.002556	-0.999051	0.000948	-0.996958	0.003038	-0.995264	0.004724	-0.993971	0.006011	-0.993075	0.006902	-0.992577	0.007396	-0.992478	0.007494	-0.992776	0.007197	-0.993472	0.006506	-0.994568	0.005418	-0.996061	0.003931	-0.997954	0.002044	-0.99581	0.004188	-0.954145	0.045666	-0.912879	0.086463	-0.871988	0.126637	-0.831453	0.166247	-0.79125	0.205351	-0.751359	0.244007	-0.711758	0.28227	-0.672424	0.320197	-0.633339	0.357841	-0.594479	0.395259	-0.555825	0.432505	-0.517355	0.469632	-0.479049	0.506695	-0.440885	0.543747	-0.402844	0.580842	-0.364904	0.618034	-0.327046	0.655377	-0.291598	0.690643	-0.257256	0.725187	-0.223008	0.760043	-0.188838	0.795267	-0.154734	0.830912	-0.120681	0.867035	-0.086666	0.903694	-0.052674	0.940947	-0.018692	0.978852	7.99999999999998e-06	0.99969	1.2e-05	0.999541	0.090904	0.909067	0.696917	0.303059	0.999915	8.5e-05	0.999979	2.1e-05	0.999703	0.000297	0.998983	0.001018	0.998674	0.001326	0.998777	0.001223	0.999291	0.000708	0.999848	0.000151	0.99941	0.000589	0.999503	0.000497	0.999749	0.000251	0.998332	0.001668	0.99735	0.002647	0.996804	0.003191	0.996696	0.0033	0.997022	0.002974	0.997786	0.002212	0.998986	0.001014	0.999292	0.000708	0.997605	0.002393	0.996416	0.003577	0.995726	0.004265	0.995533	0.004457	0.995838	0.004154	0.996643	0.003357	0.995191	0.004801	0.993996	0.00599	0.993197	0.006782	0.992796	0.00718	0.992793	0.007182	0.993186	0.006791	0.993977	0.006005	0.995165	0.004823	0.996752	0.003242	0.998738	0.001261	0.86843	0.122915	0.576312	0.333933	0.284447	0.459545	-0.00729299999999999	0.499973	-0.299036	0.455289	-0.590911	0.325412	-0.883045	0.110116	-0.99907	0.00093	-0.997842	0.002155	-0.997017	0.002978	-0.996595	0.0034	-0.996574	0.00342	-0.996957	0.003039	-0.997742	0.002256	-0.998929	0.00107	-0.998476	0.001523	-0.993658	0.006322	-0.98924	0.010704	-0.985221	0.014673	-0.981599	0.018237	-0.978372	0.021401	-0.97554	0.02417	-0.9731	0.026548	-0.971053	0.028541	-0.969397	0.03015	-0.96813	0.031377	-0.967254	0.032225	-0.966767	0.032697	-0.96667	0.032791	-0.966962	0.032508	-0.967643	0.031849	-0.968714	0.03081	-0.970176	0.029392	-0.972027	0.027592	-0.974271	0.025408	-0.976907	0.022834	-0.979936	0.019868	-0.983361	0.016505	-0.987181	0.012739	-0.991399	0.008565	-0.996017	0.003975	-0.998765	0.001235	-0.992859	0.007126	-0.987403	0.012549	-0.982394	0.017514	-0.977827	0.022027	-0.973699	0.026095	-0.970007	0.029723	-0.966752	0.032917	-0.963929	0.035681	-0.961536	0.03802	-0.959573	0.039937	-0.958039	0.041433	-0.956931	0.042513	-0.956249	0.043176	-0.955994	0.043425	-0.956164	0.04326	-0.956761	0.042679	-0.957783	0.041682	-0.959232	0.040269	-0.961109	0.038437	-0.963416	0.036183	-0.966153	0.033504	-0.969322	0.030397	-0.972925	0.026856	-0.976966	0.022876	-0.981445	0.018452	-0.986366	0.013578	-0.991733	0.008247	-0.997547	0.002451	-0.785033	0.214966	-0.790963	0.208211	-0.797191	0.201254	-0.803725	0.194088	-0.810569	0.186703	-0.817729	0.179092	-0.825214	0.17125	-0.833029	0.163165	-0.84118	0.15483	-0.849676	0.146236	-0.858521	0.137373	-0.867726	0.128232	-0.877296	0.118802	-0.887241	0.109073	-0.897568	0.099034	-0.908284	0.088674	-0.9194	0.07798	-0.930924	0.066942	-0.942865	0.055545	-0.955231	0.043777	-0.968034	0.031624	-0.973539	0.026429	-0.971722	0.028181	-0.970318	0.029526	-0.969325	0.030466	-0.968744	0.031002	-0.968575	0.031137	-0.968818	0.030871	-0.969474	0.030203	-0.970542	0.029136	-0.972025	0.027665	-0.973923	0.025791	-0.976237	0.023511	-0.978968	0.020822	-0.981118	0.018709	-0.983275	0.016587	-0.985871	0.014029	-0.988909	0.011029	-0.99239	0.007581	-0.996315	0.003679	-0.999647	0.000353	-0.997525	0.002472	-0.995807	0.004185	-0.994491	0.005495	-0.993577	0.006403	-0.993064	0.006913	-0.992954	0.007022	-0.993245	0.006733	-0.993938	0.006044	-0.995033	0.004955	-0.99653	0.003464	-0.998429	0.001569	-0.999598	0.000402	-0.998534	0.001465	-0.997896	0.002103	-0.997683	0.002315	-0.997896	0.002103	-0.998534	0.001465	-0.999598	0.000402	-0.999059	0.000941	-0.998058	0.00194	-0.997461	0.002536	-0.997269	0.002727	-0.997481	0.002515	-0.998098	0.0019	-0.999119	0.000881	-0.999546	0.000454	-0.998536	0.001464	-0.997951	0.002047	-0.997792	0.002206	-0.998057	0.001941	-0.998749	0.00125	-0.999865	0.000135	-0.998461	0.001538	-0.997152	0.002844	-0.996266	0.003728	-0.995803	0.004191	-0.99576	0.004233	-0.99614	0.003854	-0.996941	0.003055	-0.998165	0.001834	-0.999812	0.000188	-0.999333	0.000666	-0.998973	0.001027	-0.999013	0.000986	-0.999453	0.000547	-0.999561	0.000439	-0.998387	0.001613	-0.997656	0.002343	-0.997368	0.002629	-0.997523	0.002475	-0.99812	0.001878	-0.999162	0.000838	-0.999543	0.000457	-0.998689	0.001311	-0.998246	0.001753	-0.998215	0.001784	-0.998596	0.001404	-0.999388	0.000611	-0.998978	0.001022	-0.996996	0.003	-0.995413	0.004577	-0.994229	0.005755	-0.993442	0.006536	-0.993055	0.006921	-0.993065	0.006911	-0.993472	0.006506	-0.994278	0.005706	-0.995482	0.004507	-0.997085	0.00291	-0.999087	0.000913	-0.965527	0.034391	-0.908383	0.091068	-0.85161	0.14703	-0.795191	0.202374	-0.739106	0.257196	-0.683336	0.311592	-0.627864	0.365659	-0.572669	0.419489	-0.517733	0.473179	-0.463039	0.526821	-0.408567	0.580511	-0.354301	0.634342	-0.300222	0.688408	-0.246312	0.742804	-0.192552	0.797627	-0.138928	0.85297	-0.085418	0.908931	-0.032007	0.965609	-0.002034	0.996612	-0.006923	0.988482	-0.011541	0.980833	-0.015888	0.97365	-0.019971	0.966927	-0.023792	0.96065	-0.027356	0.954812	-0.030666	0.949404	-0.033724	0.944418	-0.036533	0.939847	-0.039097	0.935684	-0.041416	0.931924	-0.043495	0.928561	-0.045334	0.925589	-0.046935	0.923005	-0.048299	0.920806	-0.049429	0.918986	-0.050325	0.917545	-0.050986	0.91648	-0.051416	0.91579	-0.051613	0.915472	-0.051579	0.915529	-0.051312	0.915958	-0.050812	0.91676	-0.05008	0.917938	-0.049114	0.919493	-0.047915	0.921425	-0.04648	0.92374	-0.044807	0.926439	-0.042896	0.929529	-0.040746	0.93301	-0.038354	0.936891	-0.035717	0.941175	-0.032833	0.94587	-0.029699	0.950981	-0.026314	0.956517	-0.022673	0.962486	-0.018774	0.968897	-0.014611	0.975757	-0.010184	0.983078	-0.005485	0.99087	-0.000513	0.999145	0.999995	2e-06	0.883466	0.116367	0.767283	0.232137	0.651402	0.347492	0.535774	0.462608	0.420349	0.577667	0.30508	0.692846	0.189917	0.808325	0.074811	0.924284	-0.000625	0.997767	-0.002332	0.991684	-0.003922	0.986036	-0.005398	0.980812	-0.00676	0.976007	-0.00801	0.97161	-0.009148	0.967616	-0.010175	0.964019	-0.011093	0.960813	-0.011902	0.957992	-0.012603	0.955553	-0.013197	0.953491	-0.013683	0.951803	-0.014063	0.950487	-0.014335	0.949541	-0.014502	0.948962	-0.014563	0.948752	-0.014518	0.948908	-0.014367	0.94943	-0.01411	0.950321	-0.013746	0.951582	-0.013276	0.953213	-0.012699	0.955219	-0.012014	0.957602	-0.011221	0.960365	-0.01032	0.963513	-0.009309	0.967051	-0.008187	0.970986	-0.006955	0.975321	-0.005609	0.980065	-0.004151	0.985225	-0.002578	0.99081	-0.000888	0.996826	-0.000558	0.997894	-0.001593	0.993997	-0.00252	0.990516	-0.003339	0.987444	-0.004051	0.984779	-0.004657	0.982513	-0.005158	0.980645	-0.005553	0.979172	-0.005843	0.978091	-0.006029	0.977399	-0.00611	0.977099	-0.006086	0.977186	-0.005958	0.977663	-0.005725	0.978528	-0.005388	0.979786	-0.004945	0.981437	-0.004397	0.983483	-0.003744	0.985929	-0.002984	0.988777	-0.002116	0.992031	-0.001141	0.995699	-5.7e-05	0.999784	-0.03779	0.961848	-0.07705	0.922264	-0.115824	0.883222	-0.15416	0.84467	-0.192102	0.80656	-0.229696	0.768842	-0.266986	0.731468	-0.304017	0.694391	-0.340832	0.657562	-0.377476	0.620934	-0.413991	0.584461	-0.450421	0.548096	-0.486809	0.511793	-0.523199	0.475505	-0.559635	0.439185	-0.596158	0.402788	-0.63281	0.366267	-0.669638	0.329574	-0.706685	0.292663	-0.743993	0.255487	-0.781606	0.217999	-0.81957	0.180149	-0.857929	0.14189	-0.896728	0.103172	-0.936015	0.063946	-0.975833	0.024161	-0.998205	0.001793	-0.99401	0.005977	-0.99023	0.009734	-0.986862	0.013072	-0.983906	0.015996	-0.98136	0.018509	-0.979223	0.020617	-0.977493	0.022321	-0.976169	0.023625	-0.975251	0.024529	-0.974739	0.025037	-0.974631	0.025147	-0.974928	0.024861	-0.97563	0.024178	-0.976737	0.023096	-0.978251	0.021613	-0.980171	0.019727	-0.982498	0.017436	-0.985233	0.014737	-0.988378	0.011622	-0.880251	0.117433	-0.772512	0.223334	-0.665067	0.329449	-0.557829	0.435907	-0.450706	0.542836	-0.343607	0.650364	-0.236442	0.75862	-0.129121	0.867737	-0.021551	0.977847	-0.006202	0.991418	-0.013803	0.981106	-0.021241	0.971246	-0.02852	0.961821	-0.035645	0.952817	-0.042621	0.944225	-0.049452	0.93603	-0.056141	0.928221	-0.062695	0.920789	-0.069116	0.913722	-0.075408	0.907012	-0.081576	0.900648	-0.087624	0.894623	-0.093553	0.888926	-0.099368	0.883554	-0.105074	0.878498	-0.110672	0.873749	-0.116165	0.869305	-0.121558	0.865158	-0.126853	0.861303	-0.132053	0.857735	-0.13716	0.854451	-0.142177	0.851447	-0.147108	0.848718	-0.151953	0.846262	-0.152	0.843151	-0.141317	0.838326	-0.131093	0.834043	-0.121316	0.830295	-0.111976	0.827075	-0.103063	0.82438	-0.094567	0.822202	-0.086479	0.820541	-0.078788	0.819393	-0.071487	0.818754	-0.064569	0.818627	-0.058024	0.81901	-0.051847	0.819903	-0.046029	0.821307	-0.040565	0.823227	-0.035448	0.825662	-0.030672	0.82862	-0.026233	0.832103	-0.022124	0.836117	-0.018342	0.84067	-0.014881	0.845768	-0.011738	0.851419	-0.008908	0.857632	-0.00639099999999999	0.864418	-0.00418	0.871786	-0.002274	0.87975	-0.000671000000000005	0.888321	0.000632000000000001	0.897514	0.001635	0.907343	0.002342	0.917823	0.002753	0.928973	0.002867	0.940809	0.002687	0.953349	0.002212	0.966616	0.001443	0.980629	0.000378	0.995412	0.999999	0	0.992157	0.007814	0.984719	0.015173	0.977683	0.022086	0.971046	0.028565	0.964804	0.034622	0.958955	0.040264	0.953497	0.045499	0.948427	0.050339	0.943743	0.054788	0.939442	0.058856	0.935523	0.062548	0.931984	0.065868	0.928824	0.068824	0.926041	0.071419	0.923635	0.073657	0.921603	0.075543	0.919945	0.077079	0.918661	0.078268	0.917748	0.07911	0.917209	0.079608	0.917042	0.079762	0.917246	0.079574	0.917823	0.07904	0.918772	0.078164	0.920093	0.076941	0.921789	0.075371	0.923858	0.07345	0.926303	0.071175	0.929123	0.068545	0.932321	0.065553	0.935897	0.062195	0.939855	0.058467	0.944193	0.054362	0.948917	0.049873	0.954026	0.044994	0.959522	0.039717	0.965411	0.034035	0.971691	0.027936	0.978369	0.021414	0.985445	0.014457	0.992923	0.007053	0.994475	0.00552	0.939441	0.059988	0.884788	0.113184	0.830495	0.165199	0.776542	0.216122	0.72291	0.266038	0.669579	0.315033	0.616533	0.363188	0.563749	0.410588	0.511211	0.457313	0.458899	0.503441	0.406795	0.549051	0.354879	0.594222	0.303135	0.639031	0.251541	0.683554	0.200082	0.727867	0.148738	0.772046	0.097492	0.816166	0.046324	0.860304	-0.004782	0.904534	-0.053304	0.946642	-0.053364	0.945568	-0.05311	0.944924	-0.052539	0.944709	-0.051652	0.944922	-0.050449	0.945562	-0.048931	0.946629	-0.047092	0.948126	-0.044935	0.950053	-0.042457	0.952412	-0.039656	0.955208	-0.036528	0.958441	-0.033072	0.962118	-0.029286	0.966242	-0.025165	0.970818	-0.020705	0.975854	-0.015903	0.981353	-0.010754	0.987325	-0.005254	0.993777	-0.000116	0.999803	-0.001133	0.998075	-0.00189	0.99679	-0.002387	0.995945	-0.002627	0.995539	-0.002607	0.995572	-0.002329	0.996044	-0.001792	0.996955	-0.000996	0.998305	-6.1e-05	0.999885	-0.001135	0.997837	-0.001963	0.99626	-0.002545	0.995151	-0.002882	0.99451	-0.002973	0.994334	-0.00282	0.994627	-0.002422	0.995384	-0.001778	0.99661	-0.000889	0.998304	-0.000205	0.999342	-0.001149	0.996319	-0.001955	0.99374	-0.002624	0.991604	-0.003157	0.989905	-0.003553	0.988641	-0.003813	0.987811	-0.003938	0.987411	-0.003928	0.987444	-0.003782	0.987907	-0.003501	0.988803	-0.003084	0.990132	-0.002531	0.991897	-0.001842	0.994099	-0.001016	0.996743	-5.2e-05	0.999833	0.000227	0.996377	0.000441	0.992987	0.000628	0.990026	0.000789	0.98749	0.000923999999999999	0.985374	0.001031	0.983675	0.001113	0.98239	0.001168	0.981518	0.001197	0.981057	0.0012	0.981006	0.001178	0.981365	0.001128	0.982134	0.001053	0.983316	0.000952000000000001	0.98491	0.000825	0.986922	0.000671	0.989352	0.000491	0.992206	0.000283	0.995489	5e-05	0.999205	-0.001177	0.996843	-0.002498	0.993302	-0.003657	0.990207	-0.004652	0.987552	-0.005484	0.985333	-0.006156	0.983548	-0.006666	0.982192	-0.007015	0.981265	-0.007203	0.980765	-0.007233	0.98069	-0.007101	0.981042	-0.006809	0.981819	-0.006356	0.983025	-0.005742	0.98466	-0.004966	0.986726	-0.004028	0.989227	-0.002926	0.992169	-0.00166	0.995553	-0.000229	0.999386	0	1	0.001208	0.991108	0.002318	0.983002	0.003327	0.975669	0.004237	0.969097	0.005048	0.963275	0.005762	0.958196	0.006377	0.953849	0.006892	0.950228	0.007309	0.947328	0.007628	0.945144	0.007848	0.943673	0.007968	0.942911	0.007988	0.942858	0.007909	0.943513	0.007728	0.944878	0.007447	0.946956	0.007062	0.949748	0.006576	0.95326	0.005985	0.957497	0.005289	0.962467	0.004487	0.968177	0.003578	0.974635	0.002561	0.981853	0.001434	0.989842	0.000195	0.998615	-0.040017	0.959581	-0.086652	0.912556	-0.132857	0.866044	-0.178682	0.819986	-0.224177	0.774326	-0.269394	0.729006	-0.31438	0.68397	-0.359188	0.639163	-0.403866	0.594528	-0.448462	0.55001	-0.493026	0.505556	-0.537608	0.461106	-0.582256	0.41661	-0.627018	0.37201	-0.671947	0.327251	-0.717088	0.282278	-0.762492	0.237034	-0.80821	0.191464	-0.854291	0.145511	-0.900786	0.099118	-0.947746	0.052226	-0.995222	0.004777	-0.997029	0.002969	-0.99421	0.005784	-0.991896	0.008094	-0.990083	0.0099	-0.988773	0.011207	-0.987961	0.012015	-0.987649	0.012325	-0.987837	0.01214	-0.988522	0.011456	-0.989708	0.010274	-0.991395	0.008592	-0.993585	0.006409	-0.996277	0.003721	-0.999476	0.000523	-0.998238	0.001761	-0.996573	0.003423	-0.995346	0.004646	-0.994559	0.005432	-0.994208	0.005781	-0.994296	0.005694	-0.994822	0.00517	-0.995785	0.00421	-0.997187	0.002811	-0.999028	0.000972	-0.993173	0.006808	-0.981088	0.018766	-0.969419	0.030199	-0.958161	0.041122	-0.947309	0.051555	-0.936856	0.06151	-0.926799	0.071005	-0.917129	0.080054	-0.907844	0.08867	-0.898938	0.096866	-0.890407	0.104655	-0.882246	0.112049	-0.874452	0.11906	-0.86702	0.125696	-0.859946	0.131969	-0.853227	0.137889	-0.84686	0.143465	-0.840841	0.148703	-0.835165	0.153613	-0.829834	0.158202	-0.824841	0.162477	-0.820186	0.166444	-0.815864	0.17011	-0.811876	0.17348	-0.808217	0.176558	-0.804887	0.179351	-0.801883	0.181861	-0.799205	0.184093	-0.796852	0.18605	-0.79482	0.187735	-0.79311	0.189151	-0.79172	0.190299	-0.790651	0.19118	-0.789902	0.191799	-0.789471	0.192153	-0.78936	0.192245	-0.789567	0.192075	-0.790093	0.191641	-0.790939	0.190944	-0.792104	0.189982	-0.793589	0.188753	-0.795396	0.187257	-0.797524	0.185491	-0.799975	0.183452	-0.802751	0.181138	-0.805851	0.178543	-0.80928	0.175665	-0.813038	0.1725	-0.817126	0.169042	-0.821547	0.165286	-0.826303	0.161227	-0.831398	0.156858	-0.836832	0.152174	-0.84261	0.147166	-0.848733	0.141827	-0.855206	0.13615	-0.862031	0.130125	-0.869212	0.123744	-0.876752	0.116996	-0.884656	0.109872	-0.892927	0.102361	-0.90157	0.094451	-0.910589	0.08613	-0.919989	0.077386	-0.929774	0.068205	-0.939951	0.058572	-0.950523	0.048476	-0.961496	0.037898	-0.972876	0.026823	-0.984669	0.015235	-0.996881	0.003115	0	1	0.000835	0.997716	0.001519	0.995849	0.002051	0.994395	0.002434	0.993352	0.002665	0.992719	0.002748	0.992494	0.00268	0.992678	0.002464	0.99327	0.002096	0.994272	0.001579	0.995685	0.00091	0.99751	9.1e-05	0.999753	-0.029866	0.964804	-0.063118	0.926457	-0.096453	0.888845	-0.12988	0.851905	-0.163412	0.815574	-0.197059	0.779788	-0.230832	0.744486	-0.264743	0.709606	-0.298804	0.675091	-0.333025	0.640877	-0.367419	0.606907	-0.401997	0.573123	-0.436769	0.539465	-0.47175	0.505875	-0.50695	0.472296	-0.542381	0.438669	-0.578057	0.404935	-0.613987	0.371037	-0.650186	0.336915	-0.686666	0.302512	-0.723438	0.267767	-0.760517	0.232619	-0.797914	0.19701	-0.835643	0.160876	-0.873717	0.124157	-0.912148	0.086788	-0.950952	0.048706	-0.990141	0.009845	-0.999043	0.000956	-0.998189	0.00181	-0.997816	0.002182	-0.997925	0.002075	-0.998514	0.001485	-0.999585	0.000415	-0.996869	0.00313	-0.992856	0.007138	-0.989381	0.010606	-0.98644	0.013539	-0.984031	0.015941	-0.98215	0.017814	-0.980797	0.019161	-0.979969	0.019984	-0.979668	0.020285	-0.979891	0.020063	-0.980639	0.019319	-0.981914	0.018049	-0.983714	0.016256	-0.986044	0.013934	-0.988906	0.01108	-0.992301	0.007693	-0.996232	0.003766	-0.999481	0.000519	-0.996307	0.00369	-0.993621	0.006371	-0.991422	0.008563	-0.989708	0.010271	-0.988478	0.011495	-0.987731	0.012239	-0.987466	0.012503	-0.987683	0.012287	-0.988382	0.011592	-0.989563	0.010415	-0.991229	0.008756	-0.99338	0.006612	-0.996016	0.00398	-0.999142	0.000858	-0.966304	0.033638	-0.921854	0.07784	-0.877914	0.121366	-0.834441	0.164287	-0.791394	0.206671	-0.748733	0.248585	-0.706419	0.290097	-0.66441	0.331273	-0.622667	0.372179	-0.581152	0.41288	-0.539824	0.453442	-0.498647	0.493929	-0.457579	0.534407	-0.416584	0.57494	-0.375624	0.615593	-0.334658	0.65643	-0.29365	0.697518	-0.25256	0.738923	-0.211349	0.780709	-0.16998	0.822945	-0.128413	0.865697	-0.086608	0.909034	-0.044527	0.953027	-0.002129	0.997744	-0.999997	2e-06	-0.951169	0.048643	-0.902717	0.096567	-0.854626	0.143848	-0.806878	0.190562	-0.759451	0.236783	-0.712327	0.282584	-0.665487	0.328038	-0.618912	0.37322	-0.572584	0.418198	-0.526483	0.463047	-0.480591	0.507837	-0.43489	0.55264	-0.389361	0.597526	-0.343985	0.642567	-0.298745	0.687836	-0.253621	0.733403	-0.208597	0.779343	-0.163652	0.825728	-0.11877	0.872631	-0.073933	0.920129	-0.029122	0.968296	0.007149	0.990243	0.02753	0.962889	0.047856	0.936271	0.068136	0.910349	0.08838	0.885082	0.1086	0.860428	0.128805	0.836349	0.149005	0.812805	0.169212	0.78976	0.189437	0.767177	0.209686	0.745019	0.229973	0.723252	0.250308	0.701841	0.2707	0.680752	0.29116	0.65995	0.311698	0.639404	0.332325	0.619079	0.35305	0.598943	0.373886	0.578967	0.394841	0.559115	0.415926	0.539358	0.437153	0.519663	0.458532	0.5	0.480073	0.480337	0.501788	0.460643	0.523687	0.440885	0.545782	0.421033	0.568082	0.401056	0.590601	0.380922	0.613349	0.360597	0.636338	0.34005	0.659578	0.319248	0.683083	0.298159	0.706863	0.276748	0.730932	0.254981	0.755301	0.232823	0.779981	0.21024	0.804987	0.187195	0.830331	0.163652	0.856024	0.139572	0.882082	0.114918	0.908518	0.08965	0.935343	0.063729	0.962573	0.037111	0.990222	0.009757	0.997467	0.002531	0.993965	0.006029	0.990939	0.009049	0.988386	0.011594	0.986305	0.013668	0.984693	0.015275	0.98355	0.016416	0.982874	0.017092	0.982666	0.017304	0.982924	0.017052	0.983648	0.016336	0.98484	0.015155	0.985942	0.014052	0.986907	0.013078	0.988277	0.011706	0.990053	0.009931	0.992236	0.007752	0.994828	0.005166	0.997829	0.00217	0.999454	0.000546	0.998179	0.001819	0.997326	0.002672	0.996894	0.003102	0.996883	0.003113	0.997294	0.002703	0.998126	0.001873	0.99938	0.00062	0.999883	0.000117	0.999867	0.000133	0.999897	0.000103	0.999764	0.000236	0.999974	2.5e-05	0.99997	3e-05	0.999961	3.9e-05	0.999951	4.9e-05	0.999948	5.2e-05	0.999866	0.000134	0.999903	9.7e-05	0.998169	0.001831	0.996834	0.003164	0.995898	0.004101	0.994857	0.005142	0.993744	0.00625	0.993079	0.006913	0.992858	0.007132	0.993084	0.006906	0.993754	0.006236	0.994873	0.005121	0.996437	0.003559	0.998451	0.001549	0.99994	6e-05	0.999525	0.000475	0.996587	0.003408	0.994048	0.005934	0.991908	0.00806	0.990165	0.009787	0.988819	0.011119	0.987869	0.012058	0.987315	0.012605	0.987157	0.012761	0.987395	0.012527	0.988027	0.011902	0.989056	0.010884	0.990482	0.009474	0.992304	0.007667	0.994524	0.005461	0.997142	0.002854	0.999943	5.7e-05	0.999045	0.000955	0.99862	0.00138	0.998667	0.001333	0.999186	0.000813	0.999801	0.000199	0.998708	0.001291	0.997231	0.002766	0.99596	0.004034	0.995089	0.004901	0.994618	0.005369	0.994548	0.005438	0.994879	0.005109	0.99561	0.00438	0.996742	0.003252	0.998276	0.001722	0.99984	0.00016	0.998463	0.001536	0.99749	0.002507	0.996918	0.003078	0.996747	0.003249	0.996951	0.003045	0.997583	0.002415	0.998688	0.001311	0.999649	0.000351	0.99758	0.002418	0.995975	0.004022	0.994832	0.005161	0.994151	0.00584	0.993932	0.006059	0.994174	0.005817	0.994878	0.005115	0.996044	0.003952	0.997672	0.002326	0.999765	0.000235	-0.999999	0	-0.968268	0.031626	-0.936929	0.062667	-0.905967	0.093165	-0.875366	0.123164	-0.84511	0.152706	-0.815183	0.181833	-0.785568	0.210585	-0.756251	0.239003	-0.727216	0.267126	-0.698447	0.294993	-0.66993	0.322645	-0.641649	0.350118	-0.613588	0.37745	-0.585735	0.404681	-0.558072	0.431848	-0.530585	0.458988	-0.503261	0.48614	-0.476082	0.513339	-0.449036	0.540626	-0.422107	0.568038	-0.395282	0.595612	-0.368543	0.623388	-0.341879	0.651403	-0.315275	0.679697	-0.288713	0.708309	-0.262183	0.737281	-0.243656	0.751176	-0.227509	0.761292	-0.21178	0.771488	-0.196464	0.781798	-0.181557	0.792253	-0.167057	0.802885	-0.152959	0.813725	-0.139262	0.824806	-0.125962	0.83616	-0.113058	0.84782	-0.100547	0.859819	-0.08843	0.872191	-0.076705	0.884969	-0.065371	0.898189	-0.054429	0.911885	-0.043879	0.926095	-0.033722	0.940854	-0.023958	0.956201	-0.014589	0.972172	-0.005618	0.98881	0.000911	0.998047	0.003378	0.992768	0.005646	0.98793	0.007717	0.983523	0.009591	0.979542	0.01127	0.975981	0.012757	0.972835	0.014053	0.970099	0.015158	0.967767	0.016074	0.965838	0.0168	0.964308	0.017339	0.963175	0.01769	0.962436	0.017854	0.962093	0.017831	0.962141	0.01762	0.962584	0.017221	0.963421	0.016636	0.964653	0.015863	0.966283	0.0149	0.968312	0.013747	0.970745	0.012403	0.973583	0.010869	0.976833	0.00914	0.980498	0.007217	0.984584	0.005098	0.989098	0.002781	0.994047	0.000263	0.999436	0.000208	0.993611	0.000395	0.987869	0.000535000000000001	0.983542	0.000628	0.980628	0.000677000000000001	0.979119	0.000678	0.979014	0.000635999999999999	0.980312	0.000546	0.983016	0.000413	0.98713	0.000235	0.99266	1.2e-05	0.999615	0.014205	0.970513	0.029521	0.940653	0.045203	0.911934	0.061248	0.884285	0.077653	0.857641	0.094415	0.831937	0.111531	0.807108	0.128999	0.783093	0.146816	0.759832	0.164982	0.737264	0.183496	0.715334	0.202355	0.693983	0.22156	0.673156	0.24111	0.652797	0.261006	0.632855	0.281247	0.613273	0.301835	0.594001	0.32277	0.574985	0.344054	0.556174	0.365688	0.537518	0.387674	0.518964	0.410015	0.500463	0.432714	0.481962	0.455772	0.463412	0.479194	0.444761	0.502983	0.42596	0.527142	0.406956	0.551678	0.387697	0.576592	0.368133	0.601891	0.348209	0.62758	0.327873	0.653664	0.307071	0.680149	0.285747	0.707042	0.263847	0.734349	0.241313	0.762076	0.218088	0.790232	0.194112	0.818824	0.169326	0.84786	0.143666	0.877347	0.117071	0.907296	0.089474	0.937714	0.06081	0.968612	0.031008	0.999996	2e-06	0.292151	0.667102	0.286378	0.673922	0.280344	0.68102	0.27404	0.688407	0.267455	0.696096	0.260577	0.7041	0.253397	0.712429	0.245901	0.721098	0.238078	0.730122	0.229915	0.739513	0.221398	0.749287	0.212515	0.759462	0.20325	0.770051	0.19359	0.781071	0.183518	0.792541	0.173021	0.804481	0.162079	0.816907	0.150676	0.82984	0.138796	0.843301	0.126418	0.857312	0.113524	0.871893	0.100095	0.887071	0.086107	0.902868	0.071543	0.919309	0.056376	0.936422	0.040586	0.954232	0.024149	0.97277	0.007038	0.992063	0.000997	0.998059	0.002482	0.995172	0.003746	0.992718	0.004791	0.990691	0.005617	0.989091	0.006225	0.987913	0.006616	0.987158	0.006789	0.986821	0.006746	0.986906	0.006485	0.987409	0.006008	0.988334	0.005313	0.989681	0.004399	0.991451	0.003267	0.993647	0.001915	0.996275	0.000341	0.999335	-0.023783	0.975277	-0.053115	0.944895	-0.082031	0.915057	-0.110562	0.885727	-0.138736	0.856867	-0.166584	0.828442	-0.194132	0.800418	-0.221409	0.772759	-0.248444	0.745432	-0.275263	0.718405	-0.301895	0.691642	-0.328365	0.665112	-0.354702	0.638782	-0.380929	0.612621	-0.407078	0.586596	-0.433171	0.560677	-0.459237	0.534831	-0.485301	0.509027	-0.511389	0.483234	-0.537528	0.457421	-0.563744	0.431557	-0.590064	0.405608	-0.616514	0.379547	-0.64312	0.353338	-0.669909	0.326952	-0.696908	0.300355	-0.724144	0.273517	-0.751644	0.246402	-0.779434	0.218979	-0.807545	0.191215	-0.836002	0.163074	-0.864833	0.134523	-0.89407	0.105525	-0.923739	0.076046	-0.953871	0.046049	-0.984494	0.015497	-0.998236	0.001764	-0.995073	0.004923	-0.992397	0.007591	-0.990206	0.009775	-0.988499	0.011475	-0.987273	0.012694	-0.986529	0.013435	-0.986265	0.013697	-0.986481	0.013482	-0.987177	0.01279	-0.988354	0.011618	-0.990014	0.009966	-0.992156	0.007831	-0.994783	0.005211	-0.997897	0.002102	-0.998452	0.001546	-0.994864	0.005123	-0.991674	0.008292	-0.98888	0.011059	-0.986481	0.013427	-0.984478	0.015401	-0.982869	0.016985	-0.981652	0.018179	-0.980828	0.018988	-0.980397	0.019411	-0.980358	0.01945	-0.980711	0.019103	-0.981456	0.018373	-0.982594	0.017255	-0.984125	0.015749	-0.986049	0.013853	-0.988369	0.011563	-0.991083	0.008877	-0.994195	0.005789	-0.997704	0.002294	-0.981586	0.018384	-0.935821	0.063821	-0.890431	0.108569	-0.845396	0.152698	-0.800698	0.196278	-0.756318	0.239378	-0.712239	0.282067	-0.668441	0.324411	-0.624908	0.366478	-0.581622	0.408334	-0.538563	0.450045	-0.495716	0.491678	-0.453062	0.533296	-0.410584	0.574968	-0.368264	0.616758	-0.326086	0.658733	-0.284032	0.700958	-0.242083	0.743501	-0.200224	0.786429	-0.158437	0.829808	-0.116705	0.87371	-0.07501	0.918202	-0.033336	0.963354	-0.001278	0.996016	-0.007515	0.976567	-0.013506	0.957881	-0.019257	0.939927	-0.024775	0.922677	-0.030069	0.906103	-0.035144	0.89018	-0.040009	0.874881	-0.044668	0.860181	-0.049129	0.846059	-0.053397	0.832489	-0.05748	0.819453	-0.061382	0.806926	-0.065109	0.794892	-0.068667	0.783328	-0.072063	0.772219	-0.075299	0.761545	-0.078382	0.75129	-0.081317	0.741437	-1	0	-0.99533	0.00466	-0.991056	0.008904	-0.98718	0.012738	-0.983699	0.016168	-0.980611	0.019201	-0.977915	0.02184	-0.975611	0.024091	-0.973697	0.025957	-0.972172	0.02744	-0.971037	0.028544	-0.97029	0.029269	-0.969931	0.029617	-0.96996	0.029589	-0.970378	0.029184	-0.971182	0.028402	-0.972376	0.027242	-0.97396	0.025701	-0.975932	0.023779	-0.978295	0.02147	-0.981049	0.018771	-0.984196	0.015679	-0.987736	0.012189	-0.991672	0.008294	-0.996004	0.003987	-0.995178	0.00482	-0.963349	0.036547	-0.932056	0.067588	-0.901262	0.097985	-0.870937	0.127778	-0.841049	0.157007	-0.811566	0.185708	-0.782455	0.213919	-0.753689	0.241677	-0.725233	0.269017	-0.697062	0.295975	-0.669142	0.322583	-0.641446	0.348879	-0.613942	0.374892	-0.586603	0.400657	-0.559401	0.426207	-0.532304	0.451572	-0.505286	0.476786	-0.478316	0.501878	-0.451368	0.526881	-0.42441	0.551827	-0.397417	0.576743	-0.370357	0.601662	-0.343202	0.626615	-0.315924	0.651632	-0.288493	0.676744	-0.26088	0.70198	-0.233056	0.727372	-0.204989	0.752951	-0.176651	0.778747	-0.148011	0.804792	-0.119038	0.831117	-0.089701	0.857754	-0.059967	0.884736	-0.029807	0.912093	0.000814000000000002	0.939861	0.031929	0.968071	-0.005921	0.930099	-0.043815	0.892669	-0.081765	0.855719	-0.119786	0.819186	-0.157891	0.783009	-0.196094	0.747126	-0.234408	0.711476	-0.272848	0.675999	-0.311426	0.640636	-0.350156	0.605325	-0.389053	0.570006	-0.42813	0.534622	-0.467402	0.49911	-0.506882	0.463412	-0.546584	0.427465	-0.586523	0.391211	-0.626713	0.354587	-0.66717	0.317532	-0.707906	0.279982	-0.748938	0.241874	-0.790278	0.203144	-0.831945	0.163727	-0.873951	0.123555	-0.916314	0.082562	-0.959046	0.040678	-0.999632	0.000368	-0.992496	0.00748	-0.985777	0.014139	-0.979468	0.020355	-0.973569	0.026137	-0.968076	0.031495	-0.962987	0.036437	-0.958298	0.040971	-0.954008	0.045101	-0.950115	0.048838	-0.946616	0.052184	-0.943511	0.055146	-0.940797	0.057727	-0.938473	0.059932	-0.936539	0.061765	-0.934992	0.063229	-0.933833	0.064323	-0.93306	0.065052	-0.932674	0.065416	-0.932674	0.065416	-0.93306	0.065052	-0.933833	0.064323	-0.934992	0.063229	-0.936539	0.061765	-0.938473	0.059932	-0.940797	0.057727	-0.943511	0.055146	-0.946616	0.052184	-0.950115	0.048838	-0.954008	0.045101	-0.958298	0.040971	-0.962987	0.036437	-0.968076	0.031495	-0.973569	0.026137	-0.979468	0.020355	-0.985777	0.014139	-0.992496	0.00748	-0.999632	0.000368	0	1	0.001285	0.997081	0.002384	0.994586	0.003299	0.992513	0.00403	0.990858	0.004578	0.98962	0.004943	0.988795	0.005125	0.988382	0.005125	0.988382	0.004943	0.988795	0.004578	0.98962	0.00403	0.990858	0.003299	0.992513	0.002384	0.994586	0.001285	0.997081	0	1	0.002074	0.995234	0.003859	0.991135	0.005355	0.987697	0.006565	0.984915	0.00749	0.982784	0.008133	0.981301	0.008494	0.980463	0.008574	0.98027	0.008373	0.980721	0.007891	0.981817	0.007129	0.983559	0.006086	0.98595	0.004763	0.988994	0.003157	0.992695	0.001269	0.99706	0.00305	0.995782	0.01032	0.985735	0.017087	0.976384	0.02336	0.967715	0.029149	0.959717	0.034459	0.952377	0.039301	0.945683	0.043677	0.939625	0.047596	0.934195	0.051063	0.929385	0.054083	0.925184	0.056659	0.921591	0.058797	0.918597	0.0605	0.916199	0.061771	0.914391	0.062612	0.913174	0.063024	0.912544	0.06301	0.9125	0.062572	0.913043	0.061707	0.914171	0.060418	0.91589	0.058703	0.9182	0.056562	0.921103	0.053993	0.924607	0.050994	0.928716	0.047562	0.933435	0.043695	0.938771	0.039389	0.944734	0.03464	0.951332	0.029444	0.958574	0.023795	0.966473	0.017688	0.97504	0.011117	0.984288	0.004076	0.99423	0.012395	0.985855	0.0398	0.954886	0.067027	0.924523	0.094094	0.894723	0.12102	0.865449	0.147822	0.836657	0.174517	0.808313	0.201123	0.780377	0.227658	0.752811	0.254138	0.725579	0.280581	0.698645	0.307004	0.671973	0.333423	0.645527	0.359857	0.619274	0.386321	0.593177	0.412835	0.567203	0.439412	0.541318	0.466071	0.515487	0.49283	0.489676	0.519704	0.463852	0.546712	0.43798	0.573868	0.412027	0.601192	0.385958	0.6287	0.359738	0.65641	0.333334	0.684338	0.30671	0.712503	0.279831	0.740921	0.252662	0.769611	0.225165	0.798591	0.197305	0.827878	0.169046	0.85749	0.140347	0.887446	0.111172	0.917765	0.08148	0.948464	0.051234	0.979563	0.020389	0.968813	0.031135	0.880036	0.119266	0.791736	0.206357	0.703901	0.292645	0.616524	0.378366	0.529592	0.463754	0.443095	0.549043	0.357026	0.634466	0.271374	0.720257	0.186132	0.80665	0.10129	0.893882	0.016843	0.982189	-0.999997	2e-06	-0.962133	0.03778	-0.924675	0.075025	-0.887615	0.111809	-0.850943	0.148204	-0.814651	0.184284	-0.778731	0.22012	-0.743172	0.255786	-0.707966	0.291354	-0.673105	0.326895	-0.620867	0.356761	-0.569097	0.383917	-0.517762	0.408428	-0.466831	0.430354	-0.416271	0.449748	-0.366052	0.46666	-0.316142	0.481134	-0.266511	0.493209	-0.217127	0.502919	-0.167962	0.510291	-0.118984	0.515351	-0.070164	0.518117	-0.021472	0.518604	0.027121	0.516821	0.075645	0.512772	0.12413	0.506456	0.172604	0.49787	0.221098	0.487003	0.26964	0.47384	0.318259	0.458363	0.366985	0.440548	0.415849	0.420363	0.464878	0.397777	0.514104	0.372749	0.563556	0.345236	0.613264	0.315187	0.663258	0.28255	0.713571	0.247263	0.764231	0.209263	0.81527	0.168477	0.86672	0.12483	0.918614	0.07824	0.970982	0.028617	0.997812	0.002185	0.99324	0.006739	0.989065	0.010881	0.985286	0.014618	0.981902	0.017957	0.978911	0.020901	0.976311	0.023457	0.974101	0.025627	0.972283	0.027418	0.970853	0.028829	0.969812	0.029864	0.969159	0.030525	0.968893	0.030813	0.969016	0.030728	0.969528	0.030271	0.970427	0.029439	0.971716	0.028234	0.969754	0.03009	0.9638	0.035718	0.95832	0.040896	0.95331	0.045629	0.948766	0.049926	0.944684	0.053788	0.94106	0.057222	0.937889	0.06023	0.935172	0.062818	0.932903	0.064985	0.931082	0.066734	0.929704	0.068067	0.928772	0.068986	0.92828	0.069489	0.928229	0.069578	0.928619	0.069249	0.929449	0.068503	0.930721	0.067337	0.932432	0.06575	0.934585	0.063736	0.937181	0.061293	0.94022	0.058416	0.943705	0.055102	0.947639	0.051343	0.952023	0.047133	0.956859	0.042466	0.962152	0.037334	0.967905	0.031729	0.974122	0.025644	0.980806	0.019066	0.987962	0.011988	0.995596	0.004397
429	0.999999	0	0.967511	0.032373	0.935427	0.064124	0.903729	0.095296	0.872397	0.125931	0.841415	0.156071	0.810761	0.185755	0.78042	0.215024	0.750372	0.243917	0.720599	0.272471	0.691082	0.300726	0.661806	0.328718	0.632751	0.356485	0.6039	0.384062	0.575236	0.411487	0.54674	0.438796	0.518397	0.466024	0.490187	0.493207	0.462094	0.520381	0.434101	0.547583	0.40619	0.574847	0.378344	0.602208	0.350546	0.629705	0.322779	0.657373	0.295024	0.685247	0.267266	0.713366	0.239486	0.741766	0.211667	0.770485	0.183791	0.799561	0.155841	0.829033	0.1278	0.858941	0.099649	0.889322	0.071371	0.920221	0.042947	0.951677	0.014361	0.983733	0.000763	0.997431	0.002147	0.992789	0.003339	0.988801	0.004341	0.985461	0.005152	0.982764	0.005773	0.980705	0.006205	0.979282	0.006446	0.978492	0.006498	0.978335	0.006359	0.978809	0.00603	0.979914	0.005509	0.981655	0.004796	0.984032	0.00389	0.98705	0.002789	0.990713	0.001493	0.995028	0	1	-0.019022	0.976968	-0.038297	0.954513	-0.057823	0.932584	-0.077608	0.911135	-0.097652	0.890118	-0.117959	0.869486	-0.138534	0.849192	-0.159379	0.829191	-0.1805	0.809438	-0.201901	0.789888	-0.223586	0.770497	-0.245559	0.751219	-0.267827	0.732011	-0.299173	0.698796	-0.331032	0.665189	-0.362952	0.63189	-0.39495	0.598854	-0.427041	0.566033	-0.459245	0.53338	-0.491578	0.500851	-0.524055	0.468399	-0.556696	0.435978	-0.589515	0.403542	-0.622531	0.371048	-0.65576	0.338447	-0.68922	0.305694	-0.722929	0.272743	-0.756903	0.239549	-0.791162	0.206064	-0.82572	0.17224	-0.860596	0.13803	-0.89581	0.103385	-0.931379	0.068256	-0.967319	0.032595	-0.998984	0.001015	-0.989167	0.010828	-0.979955	0.020026	-0.971339	0.028621	-0.963308	0.036626	-0.955853	0.044051	-0.948965	0.050908	-0.942635	0.057203	-0.936858	0.062947	-0.931624	0.068146	-0.926928	0.072808	-0.922766	0.076939	-0.919131	0.080545	-0.91602	0.083631	-0.913429	0.0862	-0.911354	0.088255	-0.909794	0.089801	-0.908747	0.09084	-0.908211	0.091371	-0.908184	0.091396	-0.90867	0.090916	-0.909666	0.089928	-0.911175	0.088433	-0.913198	0.086428	-0.915737	0.08391	-0.918797	0.080877	-0.922379	0.077323	-0.926489	0.073245	-0.93113	0.068636	-0.936309	0.063491	-0.942033	0.057802	-0.948308	0.051562	-0.955139	0.044763	-0.962537	0.037395	-0.97051	0.029447	-0.979067	0.020912	-0.988219	0.011775	-0.997975	0.002025	-0.997096	0.002904	-0.994001	0.005997	-0.991497	0.008499	-0.989582	0.010412	-0.988253	0.011739	-0.987508	0.012482	-0.987347	0.012643	-0.987771	0.01222	-0.988778	0.011214	-0.990371	0.009624	-0.992551	0.007445	-0.99532	0.004678	-0.998683	0.001317	-0.998632	0.001367	-0.996882	0.003115	-0.995563	0.00443	-0.994673	0.005316	-0.994212	0.005776	-0.99418	0.005808	-0.994577	0.005412	-0.995402	0.00459	-0.996657	0.003339	-0.998341	0.001657	-0.998888	0.001112	-0.993566	0.006414	-0.988641	0.011295	-0.984112	0.015762	-0.979978	0.019822	-0.976235	0.023483	-0.972885	0.026749	-0.969923	0.029627	-0.96735	0.03212	-0.965164	0.034232	-0.963364	0.035968	-0.961951	0.037329	-0.960922	0.038318	-0.960278	0.038937	-0.960018	0.039186	-0.960143	0.039066	-0.960653	0.038577	-0.961547	0.037717	-0.962826	0.036486	-0.96449	0.034882	-0.96654	0.032902	-0.968978	0.030543	-0.971804	0.027801	-0.975019	0.024671	-0.978623	0.021149	-0.982621	0.017229	-0.987011	0.012905	-0.991796	0.00817	-0.99698	0.003016	-0.997653	0.002346	-0.992791	0.007199	-0.98841	0.011562	-0.984508	0.015442	-0.981081	0.018844	-0.978127	0.021772	-0.975644	0.02423	-0.97363	0.026223	-0.972083	0.027752	-0.971002	0.02882	-0.970386	0.029429	-0.970235	0.029577	-0.970549	0.029268	-0.971327	0.028499	-0.972571	0.02727	-0.974282	0.025578	-0.976459	0.023423	-0.979107	0.020801	-0.982226	0.017707	-0.985819	0.014139	-0.989888	0.01009	-0.994438	0.005556	-0.99947	0.00053	0.07901	0.920989	0.071195	0.925262	0.063635	0.929865	0.056329	0.934809	0.049275	0.940107	0.04247	0.945773	0.035914	0.951817	0.029604	0.958254	0.02354	0.9651	0.017721	0.972368	0.012145	0.980074	0.006813	0.988233	0.001724	0.996865	-0.025716	0.97345	-0.064977	0.933071	-0.103907	0.893215	-0.142539	0.853834	-0.180908	0.814877	-0.219049	0.776301	-0.256996	0.738058	-0.294782	0.7001	-0.332441	0.662383	-0.370008	0.624861	-0.407514	0.58749	-0.444995	0.550223	-0.482482	0.513017	-0.520009	0.475825	-0.55761	0.438605	-0.595318	0.401312	-0.633166	0.363899	-0.671188	0.326324	-0.709416	0.288539	-0.747885	0.250501	-0.786629	0.212163	-0.825681	0.173477	-0.865077	0.134399	-0.904849	0.09488	-0.945034	0.054873	-0.985667	0.014327	-0.99748	0.002516	-0.993935	0.006048	-0.990786	0.009172	-0.988033	0.011896	-0.985676	0.014222	-0.983713	0.016155	-0.982143	0.017698	-0.980966	0.018852	-0.980183	0.019621	-0.979791	0.020005	-0.979791	0.020005	-0.980183	0.019621	-0.980966	0.018852	-0.982143	0.017698	-0.983713	0.016155	-0.985676	0.014222	-0.988033	0.011896	-0.990786	0.009172	-0.993935	0.006048	-0.99748	0.002516	-0.998442	0.001557	-0.994272	0.005715	-0.990522	0.009442	-0.987188	0.012745	-0.98427	0.01563	-0.981765	0.018101	-0.979673	0.02016	-0.977993	0.021812	-0.976722	0.023058	-0.975863	0.023901	-0.975412	0.024342	-0.975371	0.024383	-0.97574	0.024022	-0.976518	0.023259	-0.977705	0.022093	-0.979304	0.020522	-0.981313	0.018545	-0.983735	0.016158	-0.986571	0.013356	-0.989821	0.010137	-0.993488	0.006494	-0.997574	0.002423	-0.998976	0.001025	-0.997026	0.002972	-0.995525	0.004469	-0.994472	0.005519	-0.993868	0.00612	-0.993712	0.006277	-0.994003	0.005987	-0.994741	0.005251	-0.995928	0.004068	-0.997563	0.002436	-0.999648	0.000351	-0.996736	0.00326	-0.993345	0.006641	-0.990436	0.009535	-0.988007	0.011945	-0.986057	0.013876	-0.984585	0.015331	-0.983589	0.016312	-0.983068	0.016822	-0.983024	0.016861	-0.983411	0.016476	-0.983815	0.016071	-0.984613	0.015281	-0.985804	0.014103	-0.98739	0.012534	-0.989371	0.010575	-0.991701	0.008265	-0.994295	0.005689	-0.997299	0.002697	-0.99859	0.001409	-0.991857	0.008127	-0.985646	0.014307	-0.979951	0.019955	-0.974766	0.025082	-0.970088	0.029695	-0.965913	0.033799	-0.962245	0.037395	-0.959131	0.040409	-0.956408	0.043036	-0.954076	0.045279	-0.952134	0.047143	-0.950579	0.048635	-0.949424	0.04974	-0.94867	0.050458	-0.948317	0.050789	-0.948365	0.050734	-0.948814	0.050295	-0.949664	0.049468	-0.950915	0.048254	-0.952568	0.046652	-0.954625	0.044658	-0.957086	0.042269	-0.959953	0.039484	-0.963228	0.036296	-0.966911	0.032703	-0.971005	0.028697	-0.975513	0.024274	-0.980438	0.019427	-0.98578	0.014148	-0.991544	0.00843	-0.997733	0.002265	-0.964639	0.035295	-0.910552	0.089041	-0.856827	0.142187	-0.803438	0.194809	-0.750358	0.246986	-0.697563	0.298792	-0.645027	0.350305	-0.592725	0.401599	-0.540631	0.452749	-0.488722	0.50383	-0.436973	0.554917	-0.385356	0.606084	-0.33385	0.657406	-0.282426	0.708958	-0.231063	0.760815	-0.179735	0.813053	-0.128417	0.86575	-0.077083	0.91898	-0.02571	0.972824	0.235162	0.518515	0.241958	0.519271	0.248943	0.520057	0.256123	0.520875	0.263503	0.521727	0.271086	0.522613	0.278882	0.523537	0.286895	0.524497	0.295129	0.525497	0.303592	0.526538	0.312291	0.527621	0.32123	0.528748	0.330418	0.529921	0.33986	0.531142	0.349564	0.532413	0.359537	0.533736	0.369786	0.535112	0.380318	0.536545	0.391143	0.538037	0.402266	0.539589	0.413697	0.541205	0.425444	0.542887	0.437515	0.544637	0.44992	0.546458	0.451369	0.548079	0.449063	0.549663	0.44672	0.551302	0.444338	0.552996	0.441916	0.554748	0.43945	0.55656	0.436939	0.558435	0.43438	0.560375	0.431772	0.56238	0.429111	0.564455	0.426395	0.566601	0.423622	0.568822	0.42079	0.571119	0.417894	0.573496	0.414934	0.575956	0.411904	0.5785	0.408803	0.581133	0.405628	0.583858	0.402375	0.586677	0.399041	0.589595	0.395622	0.592615	0.392115	0.59574	0.388516	0.598974	0.384821	0.602321	0.381026	0.605787	0.377128	0.609373	0.373122	0.613085	0.369003	0.61693	0.364768	0.620908	0.360411	0.625027	0.355927	0.629291	0.351312	0.633706	0.346561	0.638278	0.341667	0.643011	0.336626	0.647911	0.331433	0.652987	0.32608	0.658242	0.320561	0.663684	0.314872	0.66932	0.309004	0.675158	0.302951	0.681203	0.296707	0.687465	0.290264	0.69395	0.283614	0.700667	0.27675	0.707626	0.269663	0.714834	0.262346	0.722301	0.254789	0.730037	0.246986	0.738051	0.238925	0.746354	0.230597	0.754957	0.221994	0.76387	0.213103	0.773105	0.203915	0.782675	0.19442	0.792592	0.184606	0.802867	0.174461	0.813517	0.163973	0.824552	0.15313	0.83599	0.14192	0.847844	0.130328	0.86013	0.118342	0.872864	0.105947	0.886063	0.093129	0.899745	0.079871	0.913927	0.066159	0.928629	0.051975	0.94387	0.037304	0.95967	0.022129	0.97605	0.00643	0.993033	-1.1e-05	0.999926	-0.007241	0.992635	-0.021317	0.978347	-0.034861	0.964631	-0.047892	0.95147	-0.060423	0.938847	-0.072468	0.926746	-0.084044	0.915152	-0.09516	0.90405	-0.105832	0.893426	-0.116071	0.883267	-0.125888	0.87356	-0.135296	0.864293	-0.144303	0.855455	-0.152922	0.847034	-0.150296	0.839173	-0.144796	0.832566	-0.139166	0.827255	-0.133407	0.823231	-0.127522	0.820491	-0.12151	0.819032	-0.115374	0.818852	-0.109115	0.819952	-0.102733	0.822337	-0.096229	0.826011	-0.089605	0.830983	-0.082861	0.837263	-0.075997	0.844862	-0.069014	0.853794	-0.061911	0.864077	-0.054691	0.875729	-0.047352	0.888772	-0.039893	0.903229	-0.032316	0.919126	-0.024619	0.936491	-0.016804	0.955355	-0.008869	0.975752	-0.000812	0.997716	-0.028183	0.961003	-0.059668	0.919038	-0.091335	0.878421	-0.123189	0.839061	-0.155234	0.80087	-0.187475	0.763761	-0.219918	0.727649	-0.252567	0.692453	-0.285428	0.658091	-0.318506	0.624481	-0.351807	0.591549	-0.385335	0.559215	-0.419099	0.527403	-0.453102	0.49604	-0.487352	0.46505	-0.521856	0.43436	-0.55662	0.403898	-0.591652	0.37359	-0.626957	0.343365	-0.662543	0.313151	-0.698418	0.282876	-0.73459	0.252468	-0.771066	0.221856	-0.807855	0.190967	-0.818409	0.181293	-0.82264	0.176737	-0.82719	0.171914	-0.832061	0.16682	-0.837258	0.161448	-0.842786	0.155793	-0.848647	0.149846	-0.854847	0.143602	-0.861389	0.137053	-0.868279	0.130191	-0.875522	0.123008	-0.883122	0.115494	-0.891085	0.107641	-0.899417	0.099437	-0.908123	0.090875	-0.91721	0.08194	-0.926682	0.072624	-0.936547	0.062913	-0.946813	0.052795	-0.957485	0.042257	-0.968569	0.031285	-0.980075	0.019865	-0.992009	0.007981	-0.973933	0.026045	-0.89974	0.099964	-0.825931	0.173244	-0.752472	0.245999	-0.679324	0.318349	-0.60645	0.390408	-0.533811	0.462292	-0.461372	0.534116	-0.389092	0.605994	-0.316939	0.678042	-0.244872	0.750375	-0.172855	0.823108	-0.100852	0.896357	-0.028826	0.970242	0	0.999998	0.064849	0.932787	0.129649	0.866267	0.194434	0.800333	0.259238	0.73488	0.324095	0.669803	0.389039	0.604997	0.454105	0.540359	0.519326	0.475786	0.584736	0.411174	0.650371	0.34642	0.716264	0.28142	0.78245	0.216071	0.848964	0.150267	0.915841	0.083903	0.983116	0.016874	0.996347	0.003649	0.991859	0.008118	0.987804	0.012144	0.984182	0.015732	0.98099	0.018886	0.978226	0.021612	0.975887	0.023913	0.973975	0.025793	0.972485	0.027255	0.971419	0.0283	0.970775	0.028931	0.970554	0.029148	0.970754	0.028952	0.971377	0.028341	0.972421	0.027317	0.97389	0.025876	0.975781	0.024017	0.978099	0.021737	0.980841	0.019033	0.984012	0.0159	0.987613	0.012335	0.991646	0.00833	0.996112	0.003883	0.998902	0.001098	0.993648	0.006334	0.988791	0.011151	0.984331	0.015557	0.980264	0.01956	0.97659	0.023166	0.973305	0.02638	0.970411	0.029208	0.967905	0.031655	0.965786	0.033724	0.964053	0.035418	0.962706	0.03674	0.961745	0.037694	0.961168	0.038279	0.960976	0.038496	0.961168	0.038347	0.961745	0.037831	0.962706	0.036948	0.964054	0.035696	0.965787	0.034071	0.967906	0.032075	0.966224	0.033631	0.964214	0.035493	0.962615	0.036967	0.961428	0.038054	0.960651	0.038757	0.960282	0.039074	0.960322	0.039005	0.960769	0.038551	0.961625	0.037709	0.96289	0.036478	0.964563	0.034855	0.966644	0.032836	0.969135	0.030419	0.972038	0.027598	0.975351	0.024369	0.979363	0.020439	0.983785	0.016093	0.988599	0.01134	0.993809	0.006173	0.999417	0.000583	0.996428	0.003568	0.992874	0.007109	0.989758	0.010206	0.987077	0.012867	0.984829	0.015094	0.983013	0.01689	0.981627	0.018259	0.980672	0.019202	0.980147	0.019721	0.98005	0.019817	0.980382	0.019489	0.981144	0.018736	0.982336	0.017559	0.983958	0.015955	0.986012	0.013923	0.988498	0.011458	0.991419	0.008557	0.994774	0.005217	0.998569	0.001431	0.997313	0.002686	0.993565	0.006425	0.990282	0.009694	0.987463	0.012498	0.985105	0.014839	0.983208	0.016721	0.981769	0.018148	0.980787	0.019121	0.980262	0.01964	0.980194	0.019708	0.980582	0.019324	0.981427	0.018488	0.982729	0.017197	0.984488	0.015451	0.986708	0.013248	0.989388	0.010584	0.992531	0.007455	0.996139	0.003857	0.999716	0.000284	0.994253	0.005731	0.989194	0.010751	0.984537	0.01535	0.98028	0.019537	0.97642	0.023318	0.972958	0.026698	0.96989	0.029683	0.967216	0.032279	0.964934	0.034487	0.963044	0.036313	0.961544	0.03776	0.960435	0.038829	0.959716	0.039522	0.959384	0.039839	0.959443	0.039783	0.959891	0.039354	0.960728	0.038548	0.961954	0.037366	0.96357	0.035805	0.965578	0.033865	0.967977	0.031541	0.970769	0.028829	0.973956	0.025727	0.977536	0.022226	0.981515	0.018324	0.985892	0.014014	0.99067	0.009289	0.995849	0.004142	0.999011	0.000989	0.995321	0.004671	0.99206	0.007916	0.989228	0.01073	0.98682	0.013116	0.984837	0.015079	0.983277	0.016621	0.982138	0.017744	0.981423	0.01845	0.981127	0.018741	0.981254	0.018616	0.981802	0.018076	0.98277	0.01712	0.984162	0.015745	0.985976	0.013952	0.988213	0.011735	0.990877	0.009093	0.993965	0.006021	0.997483	0.002514	1	0	0.999585	0.000416	0.999575	0.000425	0.99997	3.1e-05	0.989462	0.010491	0.978774	0.021035	0.968497	0.031083	0.958625	0.04065	0.949153	0.04975	0.940077	0.058399	0.931393	0.066608	0.923096	0.074392	0.915182	0.081761	0.907647	0.088727	0.900487	0.095301	0.8937	0.101491	0.887281	0.10731	0.881227	0.112765	0.875536	0.117864	0.870205	0.122616	0.86523	0.127026	0.860611	0.131103	0.856344	0.134853	0.852427	0.138281	0.848858	0.141392	0.845637	0.144192	0.842761	0.146683	0.840228	0.148872	0.838037	0.15076	0.836188	0.15235	0.83468	0.153645	0.833511	0.154647	0.832682	0.155358	0.83219	0.155779	0.832038	0.155909	0.832225	0.155749	0.83275	0.1553	0.833612	0.15456	0.834815	0.153529	0.836358	0.152204	0.838241	0.150585	0.840466	0.148666	0.843032	0.146448	0.845944	0.143926	0.849201	0.141095	0.852803	0.137952	0.856755	0.134492	0.861057	0.130711	0.865712	0.1266	0.870722	0.122156	0.876089	0.11737	0.881816	0.112235	0.887907	0.106745	0.894362	0.10089	0.901187	0.09466	0.908384	0.088048	0.915956	0.081042	0.923908	0.073633	0.932245	0.065807	0.940968	0.057554	0.950083	0.048861	0.959594	0.039715	0.969506	0.0301	0.979824	0.020003	0.990553	0.009409	0.985801	0.014099	0.89136	0.102739	0.797284	0.182169	0.703534	0.25252	0.610071	0.313908	0.516857	0.36643	0.423854	0.410174	0.331025	0.445211	0.238331	0.4716	0.145734	0.48938	0.053197	0.498585	-0.039319	0.499227	-0.13185	0.491307	-0.224436	0.474814	-0.317114	0.449719	-0.409921	0.415983	-0.502895	0.373549	-0.596074	0.322349	-0.689497	0.262297	-0.783202	0.193298	-0.877227	0.115237	-0.971609	0.027988	-0.985798	0.014188	-0.96591	0.034016	-0.946478	0.053344	-0.927486	0.072198	-0.908919	0.090601	-0.89076	0.108576	-0.872995	0.126145	-0.855609	0.143329	-0.838587	0.160148	-0.821916	0.176626	-0.805579	0.19278	-0.789565	0.208631	-0.773859	0.224197	-0.758448	0.239496	-0.743319	0.254549	-0.728458	0.269372	-0.713854	0.283984	-0.699493	0.298401	-0.685364	0.312641	-0.671453	0.326722	-0.657748	0.340658	-0.644238	0.354468	-0.630911	0.368167	-0.617756	0.381772	-0.603775	0.395953	-0.581105	0.415915	-0.558576	0.435754	-0.536179	0.455503	-0.513899	0.475195	-0.491728	0.494862	-0.469652	0.514538	-0.447661	0.534255	-0.425743	0.554045	-0.403887	0.573943	-0.382081	0.593981	-0.360314	0.61419	-0.338576	0.634608	-0.316853	0.655265	-0.295136	0.676199	-0.273411	0.697441	-0.25167	0.719029	-0.229899	0.740998	-0.208087	0.763383	-0.186222	0.786223	-0.164293	0.809556	-0.142288	0.833421	-0.120195	0.857854	-0.098002	0.882901	-0.075698	0.908598	-0.053268	0.934991	-0.030702	0.962122	-0.007988	0.990037	0.070173	0.92867	0.178193	0.819519	0.286321	0.710913	0.394597	0.602668	0.50306	0.494597	0.611748	0.386519	0.720701	0.278246	0.829958	0.169594	0.939559	0.060377	-0.808156	0.191843	-0.811472	0.187556	-0.81512	0.183078	-0.819102	0.178401	-0.823419	0.173519	-0.828071	0.168422	-0.833061	0.1631	-0.838391	0.157547	-0.844061	0.151751	-0.850075	0.145703	-0.856433	0.139393	-0.86314	0.13281	-0.870197	0.125943	-0.877606	0.118781	-0.88537	0.11131	-0.893492	0.10352	-0.901976	0.095396	-0.910822	0.086926	-0.920037	0.078095	-0.929622	0.068888	-0.939582	0.059291	-0.94992	0.049286	-0.96064	0.038859	-0.971746	0.02799	-0.983242	0.016664	-0.995132	0.004859	-0.997364	0.002632	-0.993294	0.006684	-0.989626	0.010323	-0.986356	0.013555	-0.983485	0.016384	-0.981011	0.018815	-0.978933	0.020853	-0.977249	0.022501	-0.975961	0.023761	-0.975066	0.024635	-0.974564	0.025124	-0.974457	0.025229	-0.974741	0.024951	-0.97542	0.024289	-0.976492	0.023242	-0.977958	0.021808	-0.979819	0.019985	-0.982076	0.01777	-0.984728	0.01516	-0.987778	0.01215	-0.991227	0.008736	-0.995076	0.004912	-0.999328	0.000672	-0.968364	0.031527	-0.931506	0.068002	-0.895021	0.103858	-0.85889	0.139149	-0.823095	0.173926	-0.787619	0.208237	-0.752442	0.242132	-0.71755	0.275659	-0.682922	0.308867	-0.648543	0.341803	-0.614394	0.374514	-0.580459	0.407046	-0.54672	0.439446	-0.513162	0.47176	-0.479764	0.504033	-0.446512	0.536313	-0.413388	0.568644	-0.380377	0.601072	-0.347459	0.633645	-0.31462	0.666408	-0.281841	0.699407	-0.249107	0.732691	-0.216399	0.766305	-0.183702	0.8003	-0.150999	0.834723	-0.118273	0.869623	-0.085505	0.90505	-0.052681	0.941057	-0.019782	0.977693	0.000151	0.99817	0.000507	0.993885	0.000828000000000001	0.990014	0.001117	0.98655	0.001373	0.983485	0.001597	0.980817	0.001787	0.978541	0.001946	0.976653	0.002073	0.975149	0.002166	0.974028	0.002229	0.973288	0.00226	0.972928	0.002257	0.972947	0.002224	0.973345	0.002159	0.974123	0.002062	0.975282	0.001932	0.976824	0.00177	0.978751	0.001576	0.981066	0.001349	0.983773	0.00109	0.986877	0.000798	0.990383	0.000473	0.994295	0.000114	0.99862	-0.011484	0.983421	-0.028089	0.960333	-0.044929	0.937903	-0.062007	0.916086	-0.079324	0.894834	-0.096884	0.874104	-0.114689	0.853851	-0.13274	0.834032	-0.151042	0.814604	-0.169597	0.795525	-0.188409	0.776754	-0.207481	0.758248	-0.226818	0.73997	-0.246422	0.721877	-0.266299	0.703929	-0.286451	0.686087	-0.306886	0.668311	-0.327606	0.650562	-0.348618	0.6328	-0.369925	0.614986	-0.391533	0.597078	-0.413449	0.579038	-0.435677	0.560824	-0.458832	0.540906	-0.485657	0.512544	-0.51265	0.484352	-0.539823	0.45629	-0.56719	0.428317	-0.594762	0.400387	-0.622552	0.372462	-0.650573	0.344499	-0.678837	0.316455	-0.707358	0.288288	-0.736148	0.259957	-0.765222	0.231417	-0.79459	0.202629	-0.824268	0.173547	-0.854268	0.144128	-0.884605	0.114327	-0.915291	0.084101	-0.94634	0.053402	-0.977769	0.022185	-0.998747	0.001252	-0.994846	0.005144	-0.991366	0.008604	-0.988308	0.011638	-0.985669	0.014251	-0.983448	0.016445	-0.981644	0.018224	-0.980255	0.019592	-0.979281	0.02055	-0.978722	0.0211	-0.978577	0.021243	-0.978846	0.020978	-0.97953	0.020306	-0.980628	0.019225	-0.982142	0.017734	-0.98407	0.01583	-0.986417	0.013511	-0.989182	0.010773	-0.992366	0.007612	-0.995971	0.004022	-1	0	-0.997801	0.002198	-0.996085	0.003911	-0.99485	0.005144	-0.994095	0.005898	-0.99382	0.006172	-0.994023	0.005969	-0.994706	0.005288	-0.995869	0.004127	-0.997513	0.002485	-0.999639	0.000361	-0.968002	0.031861	-0.930714	0.068659	-0.893799	0.104774	-0.85724	0.140262	-0.821023	0.17518	-0.785134	0.209582	-0.749557	0.243523	-0.714278	0.277058	-0.679284	0.31024	-0.644559	0.34312	-0.61009	0.375752	-0.575861	0.408186	-0.54186	0.440476	-0.508074	0.472671	-0.474486	0.504822	-0.441087	0.536981	-0.407858	0.569198	-0.37479	0.601526	-0.341866	0.634014	-0.309075	0.666715	-0.276402	0.69968	-0.243836	0.732963	-0.211361	0.766614	-0.178966	0.800687	-0.146635	0.835238	-0.114358	0.870321	-0.08212	0.905992	-0.049908	0.942305	-0.017709	0.979321	0.001064	0.996096	0.003281	0.987989	0.005298	0.980656	0.007114	0.974086	0.008733	0.968269	0.010152	0.963195	0.011373	0.958855	0.012398	0.955243	0.013224	0.952354	0.013852	0.950182	0.01428	0.948724	0.014512	0.947979	0.014542	0.947943	0.014373	0.948618	0.014002	0.950004	0.013428	0.952104	0.01265	0.954922	0.011667	0.958461	0.010476	0.962728	0.009076	0.967728	0.007465	0.973471	0.005639	0.979965	0.003598	0.987221	0.001338	0.99525	-1	0	-0.995817	0.004174	-0.992047	0.007925	-0.988686	0.011257	-0.985734	0.014177	-0.983189	0.016687	-0.98105	0.018793	-0.979315	0.020497	-0.977986	0.021803	-0.977059	0.02271	-0.976535	0.023224	-0.976414	0.023342	-0.976696	0.023065	-0.977381	0.022395	-0.978469	0.021328	-0.979961	0.019864	-0.981857	0.017998	-0.984158	0.015732	-0.986866	0.013058	-0.989981	0.009975	-0.993506	0.006475	-0.997441	0.002556	-0.966825	0.033141	-0.884156	0.115464	-0.801845	0.19714	-0.719864	0.278306	-0.638181	0.3591	-0.556769	0.439657	-0.475596	0.520112	-0.394635	0.600601	-0.313855	0.681259	-0.233228	0.762222	-0.152723	0.843627	-0.072312	0.925608	-0.000301	0.999501	-0.003208	0.994749	-0.005924	0.99043	-0.00845	0.986537	-0.01079	0.983062	-0.012945	0.980003	-0.014916	0.977354	-0.016705	0.975112	-0.018312	0.973274	-0.019739	0.971837	-0.020987	0.970799	-0.022057	0.970159	-0.022949	0.969917	-0.023663	0.970072	-0.024199	0.970623	-0.024559	0.971575	-0.024741	0.972927	-0.024746	0.974682	-0.022886	0.975694	-0.020268	0.976684	-0.017635	0.978157	-0.014989	0.980116	-0.012329	0.982565	-0.009651	0.985505	-0.006957	0.988943	-0.004244	0.992884	-0.001511	0.997333	1.4e-05	0.999784	2.1e-05	0.99968	4.1e-05	0.999935	0.000102	0.999834	6e-06	0.999889	6e-06	0.999776	0.000148	0.998572	0.00038	0.997872	0.000474	0.997696	0.000429	0.998045	0.000246	0.998921	0.065603	0.934376	0.393437	0.606509	0.721207	0.278773	0.999749	0.000251	0.998332	0.001668	0.99735	0.002647	0.996804	0.003191	0.996696	0.0033	0.997022	0.002974	0.997786	0.002212	0.998986	0.001014	0.999292	0.000708	0.997605	0.002393	0.996416	0.003577	0.995726	0.004265	0.995533	0.004457	0.995838	0.004154	0.996643	0.003357	0.995191	0.004801	0.993996	0.00599	0.993197	0.006782	0.992796	0.00718	0.992793	0.007182	0.993186	0.006791	0.993977	0.006005	0.995165	0.004823	0.996752	0.003242	0.998738	0.001261	0.999369	0.000631	0.998285	0.001715	0.997638	0.00236	0.99743	0.002568	0.99766	0.002338	0.998329	0.001671	0.999435	0.000565	0.92705	0.072871	0.805765	0.193739	0.684821	0.314066	0.564177	0.434065	0.443794	0.553946	0.323633	0.673923	0.203655	0.794208	0.08382	0.915013	-0.004463	0.993397	-0.019294	0.971813	-0.034065	0.950855	-0.048784	0.930494	-0.063456	0.910698	-0.078089	0.891437	-0.092691	0.872683	-0.107269	0.854407	-0.121832	0.836581	-0.136384	0.81918	-0.150935	0.802177	-0.16549	0.785546	-0.180057	0.769262	-0.194645	0.753304	-0.209258	0.737644	-0.223905	0.722261	-0.238593	0.707131	-0.253327	0.692233	-0.268118	0.677544	-0.282971	0.663043	-0.297892	0.648708	-0.312889	0.634518	-0.32797	0.620452	-0.343143	0.606489	-0.358412	0.592609	-0.373786	0.578792	-0.390013	0.564303	-0.409263	0.546987	-0.428549	0.529683	-0.447884	0.512369	-0.467283	0.495023	-0.48676	0.477624	-0.50633	0.46015	-0.526006	0.442582	-0.545802	0.424896	-0.565733	0.40707	-0.585814	0.389084	-0.606058	0.370913	-0.62648	0.352537	-0.647095	0.333931	-0.667916	0.315072	-0.688961	0.295937	-0.710242	0.276501	-0.731775	0.25674	-0.753576	0.236628	-0.775658	0.21614	-0.798039	0.19525	-0.820734	0.17393	-0.843758	0.152152	-0.867127	0.12989	-0.890859	0.107112	-0.914968	0.08379	-0.939474	0.059893	-0.964391	0.035389	-0.989738	0.010244	0.214966	0.785033	0.205051	0.791789	0.194994	0.798745	0.18479	0.805913	0.174431	0.813297	0.163912	0.820907	0.153224	0.82875	0.142361	0.836835	0.131316	0.84517	0.120082	0.853764	0.108649	0.862627	0.097012	0.871768	0.085162	0.881198	0.073091	0.890927	0.060788	0.900966	0.048248	0.911326	0.03546	0.92202	0.022416	0.933058	0.009105	0.944455	-0.004481	0.956223	-0.018352	0.968376	-0.025187	0.973571	-0.024613	0.971818	-0.023836	0.970474	-0.022858	0.969535	-0.021678	0.968998	-0.020295	0.968863	-0.018709	0.96913	-0.016919	0.969796	-0.014924	0.970864	-0.012723	0.972335	-0.010315	0.974209	-0.007699	0.976489	-0.004872	0.979178	-0.003001	0.981292	-0.001829	0.983413	-0.000929	0.985971	-0.000299	0.988971	5.9e-05	0.992418	0.000143	0.996321	-7.3e-05	0.999647	-0.000514	0.997527	-0.000871	0.995815	-0.001143	0.994505	-0.001333	0.993597	-0.001439	0.993088	-0.001462	0.992978	-0.001401	0.993267	-0.001258	0.993956	-0.001031	0.995045	-0.00072	0.996536	-0.000327	0.998431	0.000194	0.999598	0.000707	0.998534	0.001015	0.997898	0.001117	0.997685	0.001015	0.997898	0.000707	0.998534	0.000194	0.999598	0.047618	0.95113	0.115587	0.881825	0.183522	0.813029	0.251456	0.744645	0.319423	0.676574	0.387457	0.608718	0.455592	0.540978	0.526848	0.470282	0.603792	0.393979	0.680913	0.317501	0.758261	0.24075	0.835883	0.163624	0.913828	0.086026	0.992145	0.007853	0.998461	0.001538	0.997152	0.002844	0.996266	0.003728	0.995803	0.004191	0.99576	0.004233	0.99614	0.003854	0.996941	0.003055	0.998165	0.001834	0.999812	0.000188	0.999333	0.000666	0.998973	0.001027	0.999013	0.000986	0.999453	0.000547	0.999561	0.000439	0.998387	0.001613	0.997656	0.002343	0.997368	0.002629	0.997523	0.002475	0.99812	0.001878	0.999162	0.000838	0.999543	0.000457	0.998689	0.001311	0.998246	0.001753	0.998215	0.001784	0.998596	0.001404	0.999388	0.000611	0.998978	0.001022	0.996996	0.003	0.995413	0.004577	0.994229	0.005755	0.993442	0.006536	0.993055	0.006921	0.993065	0.006911	0.993472	0.006506	0.994278	0.005706	0.995482	0.004507	0.997085	0.00291	0.999087	0.000913	0.997897	0.002101	0.994712	0.005274	0.991929	0.008039	0.989545	0.010402	0.98756	0.012365	0.985974	0.013931	0.984785	0.015104	0.983992	0.015884	0.983596	0.016274	0.983596	0.016274	0.983992	0.015884	0.984785	0.015104	0.985974	0.013931	0.98756	0.012365	0.989545	0.010402	0.991929	0.008039	0.994712	0.005274	0.997897	0.002101	0.988724	0.011262	0.96084	0.038989	0.933378	0.066136	0.906318	0.092738	0.879641	0.118829	0.85333	0.144443	0.827365	0.169611	0.801729	0.194367	0.776402	0.218741	0.751368	0.242766	0.726609	0.266469	0.702107	0.289883	0.677844	0.313036	0.653805	0.335956	0.62997	0.358674	0.606324	0.381216	0.582849	0.403612	0.559529	0.425887	0.536346	0.448072	0.513284	0.470192	0.490326	0.492275	0.467456	0.514348	0.444657	0.536439	0.421912	0.558576	0.399204	0.580785	0.376517	0.603093	0.353834	0.625529	0.331139	0.648122	0.308415	0.670897	0.285643	0.693885	0.262808	0.717112	0.239894	0.74061	0.216881	0.764407	0.193755	0.788533	0.170495	0.813018	0.147085	0.837895	0.123509	0.863194	0.099748	0.888947	0.075783	0.915187	0.051595	0.941949	0.027169	0.969266	0.002483	0.997175	0	0.999997	0.114984	0.883588	0.230035	0.767808	0.345195	0.652469	0.460509	0.537381	0.576019	0.422355	0.691771	0.307201	0.807805	0.191729	0.924168	0.07575	0.997765	0.002233	0.991652	0.008316	0.985944	0.013964	0.98064	0.019188	0.975735	0.023994	0.971228	0.02839	0.967118	0.032384	0.963401	0.035981	0.960077	0.039187	0.957144	0.042008	0.954601	0.044447	0.952447	0.046509	0.950681	0.048197	0.949301	0.049513	0.948307	0.050459	0.9477	0.051038	0.947478	0.051249	0.947642	0.051092	0.948192	0.050569	0.949127	0.049678	0.950448	0.048418	0.952157	0.046786	0.954253	0.044781	0.956738	0.042398	0.959613	0.039635	0.962877	0.036486	0.966535	0.032949	0.970586	0.029015	0.975033	0.024679	0.979879	0.019935	0.985123	0.014775	0.99077	0.00919	0.996822	0.003174	0.997892	0.002106	0.993981	0.006003	0.990474	0.009484	0.98737	0.012555	0.984669	0.015221	0.982369	0.017487	0.980467	0.019354	0.978966	0.020829	0.977863	0.021909	0.977157	0.022601	0.976849	0.022902	0.976938	0.022814	0.977425	0.022338	0.97831	0.021471	0.979592	0.020214	0.981273	0.018563	0.983355	0.016517	0.985835	0.014072	0.988717	0.011224	0.992001	0.007968	0.995691	0.004301	0.999784	0.000215	0.961834	0.038152	0.922206	0.077736	0.883096	0.116778	0.844456	0.15533	0.80624	0.19344	0.768404	0.231158	0.730902	0.268532	0.693691	0.305609	0.656726	0.342438	0.619964	0.379066	0.583361	0.415539	0.546874	0.451903	0.510461	0.488207	0.474075	0.524495	0.437677	0.560815	0.401222	0.597212	0.364667	0.633734	0.327968	0.670426	0.291083	0.707337	0.253967	0.744513	0.216575	0.782002	0.178865	0.819852	0.14079	0.858111	0.102306	0.896828	0.063366	0.936055	0.023925	0.975839	0.000857	0.998207	0.002881	0.994024	0.004738	0.990266	0.00643	0.986928	0.007958	0.984004	0.009323	0.98149	0.010525	0.979383	0.011567	0.977679	0.012447	0.976375	0.013169	0.975471	0.013731	0.974963	0.014133	0.974853	0.014377	0.975138	0.014462	0.975822	0.014388	0.976905	0.014155	0.978387	0.013763	0.980273	0.01321	0.982564	0.012497	0.985263	0.011622	0.988378	-0.098535	0.882567	-0.208426	0.776666	-0.318141	0.670551	-0.427771	0.564093	-0.537408	0.457164	-0.647142	0.349637	-0.757064	0.24138	-0.867263	0.132263	-0.977833	0.022153	-0.986275	0.013695	-0.969489	0.030366	-0.953104	0.046565	-0.937111	0.06231	-0.921501	0.077626	-0.906265	0.092532	-0.891396	0.107051	-0.876883	0.121199	-0.862719	0.134997	-0.848896	0.148464	-0.835405	0.161618	-0.822239	0.174475	-0.809389	0.187055	-0.796849	0.199372	-0.784611	0.211445	-0.772668	0.223287	-0.761011	0.234917	-0.749635	0.246348	-0.738533	0.257595	-0.727697	0.268673	-0.717122	0.279598	-0.7068	0.290381	-0.696724	0.301039	-0.68689	0.311585	-0.67729	0.322033	-0.663453	0.33465	-0.6396	0.352332	-0.616233	0.369778	-0.593329	0.387017	-0.57087	0.404074	-0.548838	0.420978	-0.527213	0.437755	-0.505976	0.454433	-0.485112	0.471038	-0.464602	0.487595	-0.444428	0.504134	-0.424576	0.520679	-0.405027	0.537257	-0.385766	0.553896	-0.366778	0.570619	-0.348045	0.587456	-0.329554	0.604434	-0.311288	0.621578	-0.293235	0.638916	-0.275378	0.656478	-0.257702	0.67429	-0.240194	0.69238	-0.22284	0.710778	-0.205625	0.729513	-0.188536	0.748616	-0.17156	0.768117	-0.154681	0.788047	-0.137887	0.808437	-0.121165	0.829321	-0.104501	0.850733	-0.087881	0.872704	-0.071292	0.895274	-0.054721	0.918474	-0.038156	0.942345	-0.021581	0.966924	-0.004985	0.992251	0.999999	0	0.992157	0.007814	0.984719	0.015173	0.977683	0.022086	0.971046	0.028565	0.964804	0.034622	0.958955	0.040264	0.953497	0.045499	0.948427	0.050339	0.943743	0.054788	0.939442	0.058856	0.935523	0.062548	0.931984	0.065868	0.928824	0.068824	0.926041	0.071419	0.923635	0.073657	0.921603	0.075543	0.919945	0.077079	0.918661	0.078268	0.917748	0.07911	0.917209	0.079608	0.917042	0.079762	0.917246	0.079574	0.917823	0.07904	0.918772	0.078164	0.920093	0.076941	0.921789	0.075371	0.923858	0.07345	0.926303	0.071175	0.929123	0.068545	0.932321	0.065553	0.935897	0.062195	0.939855	0.058467	0.944193	0.054362	0.948917	0.049873	0.954026	0.044994	0.959522	0.039717	0.965411	0.034035	0.971691	0.027936	0.978369	0.021414	0.985445	0.014457	0.992923	0.007053	0.999347	0.000653	0.993037	0.006945	0.987125	0.012813	0.981609	0.018265	0.976487	0.023311	0.971756	0.027958	0.967415	0.032213	0.963461	0.036083	0.959894	0.039574	0.956711	0.042691	0.953911	0.045439	0.951492	0.047821	0.949453	0.049843	0.947795	0.051506	0.946515	0.052812	0.945614	0.053766	0.94509	0.054366	0.944942	0.054614	0.945172	0.05451	0.94578	0.054054	0.946638	0.053358	0.945508	0.054432	0.944812	0.055076	0.944551	0.055291	0.944728	0.055078	0.94534	0.054439	0.946389	0.053371	0.947876	0.051874	0.949803	0.049947	0.95217	0.047587	0.95498	0.044792	0.958237	0.041558	0.96194	0.037882	0.966096	0.033758	0.970706	0.029181	0.975774	0.024147	0.981305	0.018647	0.987303	0.012676	0.993771	0.006224	0.999803	0.000198	0.998073	0.001925	0.996786	0.00321	0.995939	0.004055	0.995533	0.004461	0.995566	0.004429	0.996038	0.003957	0.996951	0.003046	0.998305	0.001694	0.999893	0.000107	0.997985	0.002014	0.996514	0.003482	0.99548	0.004513	0.994882	0.00511	0.994718	0.005272	0.99499	0.005001	0.995698	0.004296	0.996841	0.003156	0.998422	0.001578	0.999385	0.000614	0.996559	0.003436	0.994143	0.005842	0.992136	0.007836	0.990538	0.009421	0.989349	0.010601	0.988565	0.011376	0.988189	0.011749	0.988219	0.011719	0.988656	0.011286	0.989501	0.01045	0.990752	0.00921	0.992411	0.007563	0.994479	0.005508	0.996957	0.003039	0.999845	0.000156	0.899746	0.095228	0.794567	0.184332	0.689707	0.262153	0.585122	0.328816	0.480771	0.384429	0.376613	0.429081	0.272607	0.462843	0.168709	0.485768	0.064878	0.497895	-0.038926	0.499242	-0.142746	0.489812	-0.246623	0.469588	-0.3506	0.438541	-0.454715	0.396617	-0.559014	0.343752	-0.663536	0.27986	-0.768325	0.204839	-0.873419	0.118569	-0.978865	0.020911	-0.997015	0.002982	-0.993658	0.006326	-0.990714	0.009249	-0.988184	0.011758	-0.986065	0.013853	-0.984357	0.015539	-0.983059	0.01682	-0.982171	0.017695	-0.98169	0.018168	-0.981619	0.018238	-0.981956	0.017906	-0.982702	0.017172	-0.983857	0.016034	-0.985421	0.014489	-0.987395	0.012537	-0.989782	0.010174	-0.99258	0.007397	-0.995792	0.0042	-0.99942	0.00058	1	0	0.995189	0.004801	0.990783	0.009178	0.986783	0.013137	0.983182	0.016686	0.979984	0.01983	0.977184	0.022574	0.974784	0.024922	0.972779	0.026877	0.97117	0.028444	0.969958	0.029624	0.969139	0.030419	0.968715	0.030831	0.968686	0.03086	0.96905	0.030505	0.96981	0.029768	0.970964	0.028646	0.972513	0.027137	0.974458	0.025241	0.976799	0.022951	0.979539	0.020267	0.982677	0.017183	0.986217	0.013695	0.990158	0.009798	0.994502	0.005483	0.999252	0.000747	0.920985	0.075894	0.828512	0.156788	0.736511	0.228782	0.644931	0.292039	0.55372	0.346705	0.462823	0.392905	0.372191	0.430743	0.281769	0.460306	0.191508	0.481664	0.101356	0.494864	0.01126	0.499937	-0.078828	0.496894	-0.168961	0.485728	-0.259191	0.466414	-0.349567	0.438906	-0.440142	0.403144	-0.530968	0.359044	-0.622096	0.306506	-0.713579	0.245409	-0.805469	0.175615	-0.89782	0.096962	-0.990683	0.009274	-0.934574	0.065335	-0.862312	0.137317	-0.790453	0.208755	-0.71894	0.279757	-0.647717	0.350431	-0.57673	0.420881	-0.505922	0.491212	-0.43524	0.56153	-0.364626	0.63194	-0.294029	0.702547	-0.223391	0.773458	-0.152657	0.844777	-0.081774	0.916612	-0.010685	0.98907	-0.000656	0.997089	-0.001275	0.99434	-0.001731	0.992317	-0.002023	0.991019	-0.002152	0.990442	-0.002119	0.990586	-0.001924	0.991452	-0.001565	0.99304	-0.001045	0.995351	-0.000361	0.998393	-0.006978	0.988114	-0.019566	0.967054	-0.032035	0.946679	-0.044392	0.926956	-0.056645	0.907857	-0.068802	0.889352	-0.080871	0.871414	-0.092858	0.854018	-0.104771	0.837135	-0.116619	0.820742	-0.128407	0.804814	-0.140143	0.789326	-0.151836	0.774258	-0.16349	0.759587	-0.175115	0.745289	-0.186716	0.731346	-0.1983	0.717736	-0.209875	0.704439	-0.221447	0.691437	-0.233024	0.678709	-0.244611	0.666239	-0.256217	0.654007	-0.267848	0.641995	-0.27951	0.630188	-0.29121	0.618566	-0.302956	0.607114	-0.314753	0.595816	-0.326608	0.584654	-0.33853	0.573614	-0.350522	0.562678	-0.362595	0.551832	-0.374752	0.54106	-0.387003	0.530347	-0.399353	0.519677	-0.411809	0.509035	-0.424378	0.498405	-0.437068	0.487775	-0.449884	0.477126	-0.462836	0.466444	-0.475927	0.455715	-0.489169	0.444923	-0.502565	0.434051	-0.516126	0.423086	-0.529855	0.412011	-0.543764	0.40081	-0.557857	0.389467	-0.572144	0.377966	-0.58663	0.36629	-0.601326	0.354423	-0.616237	0.342348	-0.631374	0.330046	-0.646742	0.3175	-0.66235	0.304692	-0.678208	0.291604	-0.694323	0.278215	-0.710703	0.264507	-0.727359	0.250459	-0.744297	0.236052	-0.761528	0.221264	-0.77906	0.206073	-0.796902	0.190456	-0.815064	0.174391	-0.833557	0.157853	-0.852387	0.140819	-0.871568	0.123262	-0.891107	0.105157	-0.911017	0.086477	-0.931306	0.067194	-0.951986	0.047279	-0.973067	0.026701	-0.99456	0.00543	0	1	-0.000835	0.997716	-0.001519	0.995849	-0.002051	0.994395	-0.002434	0.993352	-0.002665	0.992719	-0.002748	0.992494	-0.00268	0.992678	-0.002464	0.99327	-0.002096	0.994272	-0.001579	0.995685	-0.00091	0.99751	-9.1e-05	0.999753	0.029866	0.964804	0.063118	0.926457	0.096453	0.888845	0.12988	0.851905	0.163412	0.815574	0.197059	0.779788	0.230832	0.744486	0.264743	0.709606	0.298804	0.675091	0.333025	0.640877	0.367419	0.606907	0.401997	0.573123	0.436769	0.539465	0.47175	0.505875	0.50695	0.472296	0.542381	0.438669	0.578057	0.404935	0.613987	0.371037	0.650186	0.336915	0.686666	0.302512	0.723438	0.267767	0.760517	0.232619	0.797914	0.19701	0.835643	0.160876	0.873717	0.124157	0.912148	0.086788	0.950952	0.048706	0.990141	0.009845	0.999043	0.000956	0.998189	0.00181	0.997816	0.002182	0.997925	0.002075	0.998514	0.001485	0.999585	0.000415	0.996869	0.00313	0.992856	0.007138	0.989381	0.010606	0.98644	0.013539	0.984031	0.015941	0.98215	0.017814	0.980797	0.019161	0.979969	0.019984	0.979668	0.020285	0.979891	0.020063	0.980639	0.019319	0.981914	0.018049	0.983714	0.016256	0.986044	0.013934	0.988906	0.01108	0.992301	0.007693	0.996232	0.003766	0.989373	0.010625	0.918796	0.081137	0.84864	0.151146	0.778844	0.220734	0.709347	0.289987	0.640088	0.358988	0.571007	0.427819	0.502043	0.496563	0.433136	0.565304	0.364227	0.634123	0.295255	0.703103	0.226157	0.772327	0.156875	0.841879	0.087347	0.911841	0.017514	0.982299	0.004344	0.993578	0.009668	0.985707	0.014464	0.978612	0.01874	0.972283	0.022501	0.96671	0.025754	0.961884	0.028503	0.957797	0.030752	0.954442	0.032505	0.951815	0.033767	0.949911	0.034541	0.948726	0.034826	0.948261	0.034627	0.948512	0.033944	0.94948	0.032776	0.951168	0.031124	0.953579	0.028988	0.956714	0.026366	0.960581	0.023256	0.965184	0.019657	0.970532	0.015565	0.976634	0.010976	0.983497	0.005887	0.991134	0.000294	0.999558	0	0.999998	0.044781	0.951347	0.089579	0.903415	0.134414	0.856129	0.179302	0.809413	0.224262	0.763193	0.269311	0.717393	0.314467	0.671941	0.35975	0.626764	0.405176	0.58179	0.450764	0.536948	0.496532	0.492164	0.5425	0.447368	0.588683	0.402487	0.635103	0.35745	0.681777	0.312186	0.728723	0.266621	0.77596	0.220682	0.823509	0.174297	0.871387	0.127389	0.919613	0.079887	0.968207	0.031711	0.996894	0.003103	0.988315	0.011637	0.980165	0.019694	0.972442	0.027286	0.965141	0.034423	0.958258	0.041116	0.951789	0.047377	0.94573	0.053212	0.940078	0.058631	0.934829	0.063644	0.929981	0.068255	0.925531	0.072472	0.921476	0.076303	0.917815	0.079751	0.914544	0.082824	0.911662	0.085523	0.909168	0.087856	0.90706	0.089824	0.905337	0.091429	0.903998	0.092676	0.903041	0.093565	0.902468	0.094098	0.902277	0.094275	0.902468	0.094098	0.903041	0.093565	0.903998	0.092676	0.905337	0.091429	0.90706	0.089824	0.909168	0.087856	0.911662	0.085523	0.914544	0.082824	0.917815	0.079751	0.921476	0.076303	0.925531	0.072472	0.929981	0.068255	0.934829	0.063644	0.940078	0.058631	0.94573	0.053212	0.951789	0.047377	0.958258	0.041116	0.965141	0.034423	0.972442	0.027286	0.980165	0.019694	0.988315	0.011637	0.996894	0.003103	0.997258	0.00274	0.993433	0.006555	0.990085	0.009888	0.987209	0.012746	0.984806	0.015129	0.982871	0.017046	0.981405	0.018495	0.980407	0.019481	0.979874	0.020004	0.979808	0.020066	0.980209	0.019668	0.981075	0.018806	0.98229	0.017602	0.983807	0.016102	0.985726	0.0142	0.988052	0.011896	0.990784	0.009185	0.993924	0.006062	0.997473	0.002524	0.999454	0.000546	0.998179	0.001819	0.997326	0.002672	0.996894	0.003102	0.996883	0.003113	0.997294	0.002703	0.998126	0.001873	0.99938	0.00062	0.999883	0.000117	0.999867	0.000133	0.999897	0.000103	0.999764	0.000236	0.999945	5.4e-05	0.999807	0.000193	0.999961	3.9e-05	0.999951	4.9e-05	0.999948	5.2e-05	0.999866	0.000134	0.999903	9.7e-05	0.998169	0.001831	0.996834	0.003164	0.995898	0.004101	0.994857	0.005142	0.993744	0.00625	0.993079	0.006913	0.992858	0.007132	0.993084	0.006906	0.993754	0.006236	0.994873	0.005121	0.996437	0.003559	0.998451	0.001549	0.99994	6e-05	0.999525	0.000475	0.996587	0.003408	0.994048	0.005934	0.991908	0.00806	0.990165	0.009787	0.988819	0.011119	0.987869	0.012058	0.987315	0.012605	0.987157	0.012761	0.987395	0.012527	0.988027	0.011902	0.989056	0.010884	0.990482	0.009474	0.992304	0.007667	0.994524	0.005461	0.997142	0.002854	0.999943	5.7e-05	0.999045	0.000955	0.99862	0.00138	0.998667	0.001333	0.999186	0.000813	0.888692	0.111257	0.146882	0.850953	0.08047	0.915546	0.182971	0.812393	0.285598	0.709722	0.388388	0.607355	0.491374	0.505112	0.594591	0.402817	0.698074	0.30029	0.801857	0.197353	0.905977	0.093827	0.986495	0.013502	0.851669	0.148079	0.717189	0.282021	0.583004	0.415548	0.449064	0.548882	0.325	0.672626	0.210825	0.787005	0.096817	0.901851	0.014546	0.985153	0.111498	0.886634	0.208449	0.788786	0.305448	0.691441	0.402546	0.594428	0.499796	0.49758	0.597247	0.400726	0.694951	0.303702	0.79296	0.206334	0.891325	0.108458	0.990098	0.0099	0	0.999999	-0.002546	0.993942	-0.00497	0.988316	-0.007272	0.983116	-0.009454	0.978332	-0.011516	0.973958	-0.013462	0.969986	-0.015292	0.96641	-0.017008	0.963226	-0.018609	0.960429	-0.020099	0.958013	-0.021476	0.955976	-0.022743	0.954315	-0.023899	0.953027	-0.024947	0.952111	-0.025885	0.951565	-0.026715	0.951388	-0.027437	0.95158	-0.028051	0.952142	-0.028558	0.953076	-0.028957	0.954382	-0.029248	0.956062	-0.029432	0.958121	-0.029508	0.96056	-0.029476	0.963384	-0.029335	0.966599	-0.029086	0.970208	-0.024831	0.9685	-0.019951	0.965812	-0.015469	0.963574	-0.01138	0.961788	-0.007683	0.960451	-0.004374	0.959564	-0.001452	0.959128	0.001084	0.959144	0.003238	0.959614	0.005008	0.960542	0.006397	0.961929	0.007402	0.96378	0.008026	0.9661	0.008266	0.968893	0.008122	0.972164	0.007592	0.975923	0.006675	0.980173	0.005368	0.984924	0.003669	0.990184	0.001574	0.995961	0.000911	0.998047	0.003378	0.992768	0.005646	0.98793	0.007717	0.983523	0.009591	0.979542	0.01127	0.975981	0.012757	0.972835	0.014053	0.970099	0.015158	0.967767	0.016074	0.965838	0.0168	0.964308	0.017339	0.963175	0.01769	0.962436	0.017854	0.962093	0.017831	0.962141	0.01762	0.962584	0.017221	0.963421	0.016636	0.964653	0.015863	0.966283	0.0149	0.968312	0.013747	0.970745	0.012403	0.973583	0.010869	0.976833	0.00914	0.980498	0.007217	0.984584	0.005098	0.989098	0.002781	0.994047	0.000263	0.999436	0.081676	0.91686	0.17242	0.825077	0.263194	0.733784	0.354037	0.642844	0.444993	0.552122	0.536101	0.461477	0.627404	0.370774	0.71894	0.279876	0.810751	0.188645	0.90288	0.096944	0.995364	0.004634	0.990966	0.009018	0.981936	0.017999	0.973392	0.026468	0.965325	0.034435	0.957731	0.041913	0.950602	0.04891	0.943932	0.055438	0.937718	0.061504	0.931952	0.067118	0.926632	0.072286	0.921752	0.077016	0.917308	0.081314	0.913298	0.085186	0.909717	0.088638	0.906563	0.091673	0.903833	0.094298	0.901525	0.096513	0.899638	0.098324	0.898169	0.099732	0.897117	0.100739	0.896483	0.101347	0.896265	0.101556	0.896463	0.101367	0.897076	0.100779	0.898106	0.099791	0.899554	0.098404	0.901421	0.096613	0.903708	0.094418	0.906416	0.091814	0.909549	0.088799	0.913109	0.085368	0.917097	0.081517	0.921519	0.077241	0.926377	0.072533	0.931676	0.067387	0.937419	0.061796	0.943611	0.055752	0.950258	0.049248	0.957364	0.042274	0.964934	0.034821	0.972976	0.026878	0.981497	0.018435	0.990503	0.00948	0.999999	0	0.292151	0.667102	0.286378	0.673922	0.280344	0.68102	0.27404	0.688407	0.267455	0.696096	0.260577	0.7041	0.253397	0.712429	0.245901	0.721098	0.238078	0.730122	0.229915	0.739513	0.221398	0.749287	0.212515	0.759462	0.20325	0.770051	0.19359	0.781071	0.183518	0.792541	0.173021	0.804481	0.162079	0.816907	0.150676	0.82984	0.138796	0.843301	0.126418	0.857312	0.113524	0.871893	0.100095	0.887071	0.086107	0.902868	0.071543	0.919309	0.056376	0.936422	0.040586	0.954232	0.024149	0.97277	0.007038	0.992063	0.000997	0.998059	0.002482	0.995172	0.003746	0.992718	0.004791	0.990691	0.005617	0.989091	0.006225	0.987913	0.006616	0.987158	0.006789	0.986821	0.006746	0.986906	0.006485	0.987409	0.006008	0.988334	0.005313	0.989681	0.004399	0.991451	0.003267	0.993647	0.001915	0.996275	0.000341	0.999335	-0.005951	0.993036	-0.012973	0.984828	-0.019541	0.977163	-0.025659	0.970029	-0.031337	0.963418	-0.036579	0.95732	-0.041392	0.951727	-0.045779	0.946631	-0.049748	0.942027	-0.053302	0.937906	-0.056443	0.934265	-0.059178	0.931098	-0.061507	0.928402	-0.063434	0.92617	-0.064961	0.924404	-0.066089	0.923097	-0.06682	0.922251	-0.067155	0.921861	-0.067094	0.92193	-0.066636	0.922456	-0.065783	0.923441	-0.064532	0.924885	-0.062883	0.926791	-0.060832	0.929161	-0.058379	0.931999	-0.055521	0.935307	-0.052254	0.939092	-0.048576	0.943356	-0.044482	0.948108	-0.039968	0.953352	-0.035028	0.959095	-0.029658	0.965346	-0.023852	0.972114	-0.017603	0.979406	-0.010905	0.987233	-0.00375	0.995606	-0.001364	0.998152	-0.003807	0.994843	-0.005873	0.992047	-0.007565	0.989762	-0.008883	0.98798	-0.009829	0.986703	-0.010404	0.985927	-0.010609	0.985652	-0.010443	0.985878	-0.009906	0.986603	-0.008998	0.98783	-0.007717	0.989561	-0.006063	0.991796	-0.004033	0.994541	-0.001626	0.997798	3e-05	0.998454	0.000101	0.994878	0.000164	0.991708	0.000219	0.988942	0.000267	0.986573	0.000305000000000001	0.984598	0.000337	0.983015	0.000361	0.98182	0.000378	0.981012	0.000385	0.980589	0.000385999999999999	0.98055	0.000378999999999999	0.980897	0.000365000000000001	0.981628	0.000343	0.982746	0.000313	0.984251	0.000275	0.986147	0.000229	0.988437	0.000175	0.991123	0.000115	0.994211	4.6e-05	0.997706	-4.59999999999999e-05	0.99821	-0.000152	0.994026	-0.000248	0.990254	-0.000335	0.986888	-0.000410000000000001	0.98392	-0.000475999999999999	0.981349	-0.000533	0.979168	-0.000580000000000001	0.977374	-0.000615999999999998	0.975966	-0.000642	0.974939	-0.000657999999999999	0.974294	-0.000666	0.974029	-0.000661999999999999	0.974143	-0.00065	0.974636	-0.000627000000000001	0.97551	-0.000595	0.976765	-0.000552	0.978404	-0.000501	0.98043	-0.000437999999999999	0.982844	-0.000366	0.985652	-0.000285000000000001	0.988859	-0.000192	0.992468	-8.90000000000001e-05	0.996487	-0.001278	0.996016	-0.007515	0.976567	-0.013506	0.957881	-0.019257	0.939927	-0.024775	0.922677	-0.030069	0.906103	-0.035144	0.89018	-0.040009	0.874881	-0.044668	0.860181	-0.049129	0.846059	-0.053397	0.832489	-0.05748	0.819453	-0.061382	0.806926	-0.065109	0.794892	-0.068667	0.783328	-0.072063	0.772219	-0.075299	0.761545	-0.078382	0.75129	-0.081317	0.741437	0	0.999998	0.038635	0.956887	0.077284	0.914505	0.115965	0.872787	0.154692	0.831665	0.193481	0.791073	0.232346	0.750947	0.271305	0.711223	0.310373	0.671837	0.349564	0.632726	0.388896	0.593828	0.428382	0.555079	0.468041	0.516419	0.507885	0.477786	0.547934	0.439115	0.588202	0.400348	0.628705	0.361422	0.66946	0.322273	0.710481	0.282841	0.751789	0.243061	0.793395	0.20287	0.83532	0.162202	0.877579	0.120995	0.920188	0.079182	0.963166	0.036695	0.998479	0.001521	0.988664	0.011307	0.979411	0.020491	0.970711	0.029088	0.962556	0.037109	0.954939	0.044569	0.94785	0.051478	0.941285	0.057846	0.935237	0.063686	0.929702	0.069005	0.924673	0.07381	0.920147	0.078114	0.916119	0.081919	0.912587	0.085235	0.909547	0.088067	0.906998	0.09042	0.904936	0.092298	0.903362	0.093706	0.902275	0.094647	0.901674	0.095124	0.901559	0.095139	0.90193	0.094693	0.902791	0.093788	0.904142	0.092424	0.905984	0.090601	0.908323	0.088316	0.911161	0.085569	0.9145	0.082359	0.918347	0.078681	0.922704	0.074534	0.92758	0.069911	0.932979	0.064811	0.938907	0.059227	0.945372	0.053154	0.952383	0.046584	0.959946	0.039512	0.968071	0.031929	0.927487	0.069901	0.887275	0.107331	0.847421	0.144281	0.807912	0.180814	0.768731	0.216991	0.729866	0.252874	0.691302	0.288524	0.653027	0.324	0.615026	0.359364	0.577285	0.394676	0.539792	0.429993	0.502532	0.465378	0.465494	0.50089	0.428664	0.536588	0.392027	0.572534	0.355573	0.608789	0.319287	0.645413	0.283158	0.682468	0.247172	0.720018	0.211316	0.758126	0.17558	0.796856	0.139949	0.836273	0.104411	0.876445	0.068954	0.917438	0.033566	0.959322	0.001328	0.998452	0.027795	0.967844	0.054104	0.937864	0.080273	0.908471	0.106316	0.879627	0.132252	0.851289	0.158094	0.823422	0.183859	0.795988	0.209563	0.768948	0.235222	0.742267	0.26085	0.715907	0.286465	0.689837	0.312082	0.664018	0.337714	0.638417	0.363379	0.613	0.389093	0.587734	0.414869	0.562584	0.440724	0.537517	0.466673	0.512501	0.492731	0.487499	0.518915	0.462482	0.545238	0.437415	0.571718	0.412265	0.59837	0.386999	0.625209	0.361582	0.65225	0.335982	0.679511	0.310163	0.707007	0.284092	0.734753	0.257734	0.762766	0.231053	0.791062	0.204013	0.819658	0.176578	0.848569	0.14871	0.877813	0.120374	0.907407	0.091529	0.937366	0.062136	0.967708	0.032157	0.998452	0.001548	0	1	0.001285	0.997081	0.002384	0.994586	0.003299	0.992513	0.00403	0.990858	0.004578	0.98962	0.004943	0.988795	0.005125	0.988382	0.005125	0.988382	0.004943	0.988795	0.004578	0.98962	0.00403	0.990858	0.003299	0.992513	0.002384	0.994586	0.001285	0.997081	0	1	0.064305	0.934599	0.128366	0.869734	0.19223	0.805324	0.255946	0.74129	0.319563	0.677553	0.383127	0.614034	0.446685	0.550654	0.510286	0.487338	0.573976	0.424005	0.637802	0.36058	0.701815	0.296983	0.766059	0.233137	0.830583	0.168961	0.895435	0.104379	0.960663	0.039309	0.986315	0.01366	0.952493	0.047214	0.919205	0.079963	0.886425	0.111965	0.854125	0.143276	0.822277	0.173952	0.790856	0.204047	0.759836	0.233615	0.729191	0.262708	0.698896	0.291376	0.668926	0.319674	0.639259	0.347649	0.609867	0.375352	0.580729	0.402834	0.55182	0.43014	0.523117	0.457323	0.494598	0.484429	0.46624	0.511508	0.438019	0.538608	0.409913	0.565775	0.381899	0.593061	0.353956	0.620512	0.326061	0.64818	0.298191	0.67611	0.270324	0.704356	0.242438	0.732967	0.21451	0.761993	0.186519	0.791485	0.158442	0.821497	0.130255	0.852082	0.101937	0.883295	0.073464	0.91519	0.044813	0.947823	0.015963	0.981253	-0.010891	0.985158	-0.035169	0.952832	-0.059558	0.921362	-0.084065	0.890693	-0.108695	0.860766	-0.133459	0.831524	-0.158361	0.802912	-0.183411	0.774879	-0.208614	0.74737	-0.23398	0.720333	-0.259516	0.693718	-0.285229	0.667473	-0.311127	0.641549	-0.337219	0.615895	-0.363514	0.590464	-0.390019	0.565206	-0.416743	0.540073	-0.443695	0.515017	-0.470882	0.48999	-0.498315	0.464943	-0.526003	0.439829	-0.553954	0.4146	-0.582178	0.389208	-0.610685	0.363602	-0.639483	0.337737	-0.668584	0.311559	-0.697998	0.285022	-0.727733	0.258073	-0.757801	0.230663	-0.788213	0.202738	-0.818979	0.174247	-0.85011	0.145136	-0.881618	0.11535	-0.913513	0.084833	-0.945809	0.053529	-0.978515	0.021379	-0.999044	0.000957	-0.996643	0.003355	-0.994731	0.005263	-0.993309	0.006683	-0.992372	0.007616	-0.991923	0.008064	-0.99196	0.008027	-0.992481	0.007507	-0.993491	0.006501	-0.994987	0.005008	-0.996971	0.003027	-0.999446	0.000554	-1	0	-0.997201	0.002795	-0.994819	0.005169	-0.992852	0.007125	-0.9913	0.008666	-0.990164	0.009796	-0.989441	0.010517	-0.989133	0.010831	-0.98924	0.010738	-0.989761	0.010239	-0.957207	0.042113	-0.925147	0.073468	-0.893551	0.104342	-0.862386	0.134772	-0.831624	0.164797	-0.801235	0.194453	-0.771187	0.223775	-0.741454	0.252798	-0.712004	0.281558	-0.68281	0.310089	-0.653844	0.338427	-0.625077	0.366604	-0.59648	0.394656	-0.568026	0.422616	-0.539687	0.450516	-0.511434	0.478393	-0.483242	0.506276	-0.455079	0.534203	-0.426921	0.562206	-0.398739	0.590318	-0.370504	0.618574	-0.34219	0.647008	-0.313767	0.675655	-0.285208	0.704549	-0.256484	0.733726	-0.227567	0.763221	-0.198428	0.793071	-0.169038	0.823312	-0.139367	0.853981	-0.109387	0.885117	-0.079066	0.916758	-0.048375	0.948943	-0.017283	0.981713	0.000661	0.997814	0.002139	0.99326	0.003633	0.989119	0.005142	0.985382	0.006667	0.982044	0.008209	0.979099	0.009767	0.976543	0.011343	0.974373	0.012938	0.972583	0.014551	0.971171	0.016184	0.970136	0.017837	0.969475	0.019511	0.969187	0.021208	0.969272	0.022925	0.96973	0.024665	0.970561	0.02643	0.971766	0.012384	0.958377	-0.020749	0.927109	-0.05355	0.89625	-0.086047	0.86576	-0.118268	0.835606	-0.15024	0.80575	-0.18199	0.776156	-0.213545	0.746789	-0.244933	0.717616	-0.276178	0.688598	-0.307309	0.659704	-0.338351	0.630898	-0.36933	0.602147	-0.400273	0.573414	-0.431205	0.544668	-0.462153	0.515871	-0.493141	0.486992	-0.524196	0.457993	-0.555344	0.428842	-0.586612	0.399502	-0.618024	0.369938	-0.649607	0.340113	-0.681387	0.309992	-0.713391	0.279539	-0.745644	0.248714	-0.778175	0.217481	-0.811008	0.1858	-0.844173	0.153633	-0.877695	0.120939	-0.911601	0.087677	-0.945922	0.053806	-0.980682	0.019282
[truncated: 77,319,130 more chars]
