# Supplementary material for: Consequences of Epistasis on Growth in an Erhualian × White Duroc Pig Cross
Source: PLoS One. 2017 Jan 6;12(1):e0162045. doi: 10.1371/journal.pone.0162045 (PMC5218402; doi:10.1371/journal.pone.0162045)
Supplement: S3 Text — Tab delimited text file. (TXT) [file pone.0162045.s003.txt]

Id	birth_weight	mother	sex	batch	number_of_offspring	number_of_live_offspring	residuals_from_base_model
205	0.9	68	1	1	14	11	-0.349121132699777
1485	1.3	68	1	1	14	11	0.0508788673002234
862	0.65	68	1	1	14	11	-0.599121132699777
1211	1.15	50	1	1	14	14	0.0308488843294272
1253	1.45	50	1	1	14	14	0.330848884329427
429	0.6	50	1	1	14	14	-0.519151115670573
846	0.65	50	1	1	14	14	-0.469151115670573
925	1.2	50	1	1	14	14	0.0808488843294273
445	0.9	50	1	1	14	14	-0.219151115670573
1419	1.2	50	1	1	14	14	0.0808488843294273
1071	1.16	40	2	1	16	12	-0.0365047042854576
868	0.9	40	1	1	16	12	-0.248776192036435
22	1.12	40	2	1	16	12	-0.0765047042854574
674	0.58	40	1	1	16	12	-0.568776192036435
441	0.97	40	1	1	16	12	-0.178776192036435
619	0.97	40	1	1	16	12	-0.178776192036435
344	1.47	44	2	1	10	10	0.0726072838698733
721	1.07	44	1	1	10	10	-0.279664203881104
224	1.42	44	1	1	10	10	0.0703357961188957
1330	1.55	14	2	1	14	13	0.350873240248869
1081	1.4	44	1	1	10	10	0.0503357961188957
1406	1.25	14	2	1	14	13	0.050873240248869
1163	1.26	44	1	1	10	10	-0.0896642038811042
698	1.37	44	1	1	10	10	0.0203357961188959
256	1.42	44	1	1	10	10	0.0703357961188957
203	1.34	14	2	1	14	13	0.140873240248869
590	1.65	44	1	1	10	10	0.300335796118896
324	1.14	14	1	1	14	13	-0.0113982475021086
259	1.25	14	1	1	14	13	0.0986017524978915
1234	1.44	14	2	1	14	13	0.240873240248869
129	1.37	14	1	1	14	13	0.218601752497892
911	1.3	36	1	1	11	11	0.144038795577587
1177	1.2	14	2	1	14	13	0.000873240248868923
95	0.75	36	1	1	11	11	-0.405961204422413
725	1.45	36	2	1	11	11	0.246310283328565
761	1.15	36	1	1	11	11	-0.00596120442241266
658	0.45	36	1	1	11	11	-0.705961204422413
1294	0.95	36	2	1	11	11	-0.253689716671435
1478	0.9	36	2	1	11	11	-0.303689716671435
1340	1.15	52	1	1	14	14	-0.124696644017003
339	1.5	36	2	1	11	11	0.296310283328565
1066	1.25	60	1	1	15	14	0.188500485568767
751	1	36	2	1	11	11	-0.203689716671435
282	0.6	60	1	1	15	14	-0.461499514431233
449	1.34	52	2	1	14	14	0.0175748437339749
1159	0.73	60	1	1	15	14	-0.331499514431233
536	1.2	60	1	1	15	14	0.138500485568767
1480	0.7	60	1	1	15	14	-0.361499514431233
1306	1.3	52	2	1	14	14	-0.0224251562660251
235	0.75	60	1	1	15	14	-0.311499514431233
115	1.2	60	1	1	15	14	0.138500485568767
616	1.2	52	2	1	14	14	-0.122425156266025
793	0.99	62	1	1	13	12	-0.0833033078655838
1202	1.27	52	2	1	14	14	-0.0524251562660252
710	1.03	62	1	1	13	12	-0.0433033078655838
589	0.95	60	2	1	15	14	-0.159228026680255
694	1.14	62	1	1	13	12	0.0666966921344161
1230	0.65	60	2	1	15	14	-0.459228026680255
640	1.2	60	2	1	15	14	0.0907719733197445
151	0.85	60	2	1	15	14	-0.259228026680255
784	1.1	74	1	1	12	11	0.0756136364699909
1246	1.18	74	1	1	12	11	0.155613636469991
981	1.05	74	1	1	12	11	0.0256136364699908
932	1.15	74	1	1	12	11	0.125613636469991
1289	1.01	62	2	1	13	12	-0.111031820114606
750	0.98	74	1	1	12	11	-0.0443863635300092
803	1.12	62	2	1	13	12	-0.00103182011460623
296	1.1	74	1	1	12	11	0.0756136364699909
423	1.05	74	1	1	12	11	0.0256136364699908
1109	1.1	74	2	1	12	11	0.0278851242209683
631	1.05	32	1	1	16	16	-0.0379571570421806
1373	0.95	74	2	1	12	11	-0.122114875779032
625	1.3	32	1	1	16	16	0.212042842957819
812	1.13	74	2	1	12	11	0.0578851242209681
345	1.3	32	1	1	16	16	0.212042842957819
662	1	74	2	1	12	11	-0.0721148757790318
510	1.3	32	1	1	16	16	0.212042842957819
1454	0.95	32	2	1	16	16	-0.185685669291203
1444	1.2	32	2	1	16	16	0.0643143307087968
145	1.2	32	1	1	16	16	0.112042842957819
219	0.65	32	2	1	16	16	-0.485685669291203
997	0.9	32	1	1	16	16	-0.187957157042181
1395	1.15	32	2	1	16	16	0.0143143307087967
44	1.2	32	1	1	16	16	0.112042842957819
258	1.3	32	2	1	16	16	0.164314330708797
1101	1.15	32	1	1	16	16	0.0620428429578193
1458	1.1	32	2	1	16	16	-0.0356856692912031
98	1.15	32	1	1	16	16	0.0620428429578193
308	1.25	12	2	1	13	13	0.0422934674262545
641	1.1	12	1	1	13	13	-0.0599780203247229
384	0.78	12	2	1	13	13	-0.427706532573745
504	1.25	12	1	1	13	13	0.090021979675277
1364	1.33	12	2	1	13	13	0.122293467426255
246	1.2	12	1	1	13	13	0.040021979675277
810	1.35	12	1	1	13	13	0.190021979675277
225	1.14	12	2	1	13	13	-0.0677065325737456
568	0.99	12	1	1	13	13	-0.169978020324723
970	1.27	12	1	1	13	13	0.110021979675277
267	1.3	48	2	1	12	11	0.0169360397755949
1370	1.14	12	1	1	13	13	-0.0199780203247231
1332	1.42	48	2	1	12	11	0.136936039775595
992	1.4	48	1	1	12	11	0.164664552024617
464	1.48	48	2	1	12	11	0.196936039775595
781	1.22	48	1	1	12	11	-0.0153354479753827
1270	1.56	48	2	1	12	11	0.276936039775595
29	1.4	48	1	1	12	11	0.164664552024617
1110	1.18	48	2	1	12	11	-0.103063960224405
433	0.8	48	1	1	12	11	-0.435335447975383
1396	0.85	72	2	1	18	14	-0.127014227211038
671	1.08	48	1	1	12	11	-0.155335447975383
1201	0.88	72	2	1	18	14	-0.0970142272110376
196	1.2	48	1	1	12	11	-0.0353354479753827
401	0.98	72	2	1	18	14	0.00298577278896239
200	1	72	1	1	18	14	0.0707142850379849
45	0.78	72	2	1	18	14	-0.197014227211038
109	1.05	72	1	1	18	14	0.120714285037985
964	1.27	26	2	1	12	5	-0.118319325204156
1414	0.95	72	1	1	18	14	0.0207142850379849
21	1.5	26	2	1	12	5	0.111680674795844
1176	1.1	72	1	1	18	14	0.170714285037985
902	1.15	26	2	1	12	5	-0.238319325204156
1313	0.77	72	1	1	18	14	-0.159285714962015
734	1.5	46	2	1	9	3	0.0826725885322477
277	1.07	72	1	1	18	14	0.140714285037985
1427	0.96	72	1	1	18	14	0.0307142850379849
930	1.78	70	2	1	13	10	0.382039430593766
1271	1.12	72	1	1	18	14	0.190714285037985
244	1.48	70	2	1	13	10	0.0820394305937657
30	0.84	72	1	1	18	14	-0.0892857149620151
516	1.42	70	2	1	13	10	0.0220394305937657
125	0.86	72	1	1	18	14	-0.0692857149620151
921	1.67	70	2	1	13	10	0.272039430593766
20	1.65	46	1	1	9	3	0.28040110078127
682	1.55	70	2	1	13	10	0.152039430593766
647	1.3	46	1	1	9	3	-0.0695988992187297
826	1.18	70	1	1	13	10	-0.170232057157212
238	1.6	70	1	1	13	10	0.249767942842788
608	1.25	4	2	1	14	11	0.213618093721284
599	1.67	70	1	1	13	10	0.319767942842788
67	1.15	4	2	1	14	11	0.113618093721284
483	1.12	54	1	1	12	3	-0.0845574373257023
1046	1.1	4	2	1	14	11	0.063618093721284
898	0.95	54	1	1	12	3	-0.254557437325702
184	1.05	4	2	1	14	11	0.013618093721284
681	1.3	4	1	1	14	11	0.311346605970307
884	0.96	4	2	1	14	11	-0.0763819062787161
1111	1	4	1	1	14	11	0.0113466059703065
374	1.1	4	2	1	14	11	0.063618093721284
1303	1.1	4	1	1	14	11	0.111346605970307
447	1	4	2	1	14	11	-0.0363819062787161
226	1.2	4	1	1	14	11	0.211346605970306
714	1.1	42	2	1	16	16	-0.0471159926192162
948	1.1	42	1	1	16	16	0.000612519629806352
280	1.45	42	2	1	16	16	0.302884007380784
1338	1	42	1	1	16	16	-0.0993874803701937
327	0.8	42	2	1	16	16	-0.347115992619216
386	0.9	42	1	1	16	16	-0.199387480370194
204	1.05	42	1	1	16	16	-0.0493874803701937
944	1.15	42	2	1	16	16	0.00288400738078365
1099	1.05	42	1	1	16	16	-0.0493874803701937
1371	0.95	42	2	1	16	16	-0.197115992619216
1121	1.05	42	1	1	16	16	-0.0493874803701937
69	0.67	42	2	1	16	16	-0.477115992619216
452	1.1	42	1	1	16	16	0.000612519629806352
362	0.98	42	2	1	16	16	-0.167115992619216
991	1.25	8	1	1	11	9	-0.0703543855924207
1004	1.3	42	2	1	16	16	0.152884007380784
556	1.1	8	1	1	11	9	-0.220354385592421
1077	1.17	8	2	1	11	9	-0.198082897841443
1341	1.43	8	1	1	11	9	0.109645614407579
223	1.15	2	1	1	13	13	0.00906347730851764
890	1.08	8	2	1	11	9	-0.288082897841443
89	1.25	2	1	1	13	13	0.109063477308518
1335	1.25	8	2	1	11	9	-0.118082897841443
1472	1.35	2	1	1	13	13	0.209063477308518
290	1.37	8	2	1	11	9	0.00191710215855689
86	1.4	2	1	1	13	13	0.259063477308518
839	1.49	8	2	1	11	9	0.121917102158557
1263	1.4	2	1	1	13	13	0.259063477308518
1186	1.55	2	2	1	13	13	0.361334965059495
966	1.57	64	1	1	14	13	0.437507403703437
574	1.05	2	2	1	13	13	-0.138665034940505
350	1.05	64	1	1	14	13	-0.0824925962965628
1160	1.35	2	2	1	13	13	0.161334965059495
139	0.65	64	1	1	14	13	-0.482492596296563
984	1.5	2	2	1	13	13	0.311334965059495
388	1.18	64	1	1	14	13	0.0475074037034371
990	1.15	2	2	1	13	13	-0.0386650349405049
1428	1.32	64	1	1	14	13	0.187507403703437
105	1.55	2	2	1	13	13	0.361334965059495
800	1.45	2	2	1	13	13	0.261334965059495
474	1.35	66	1	1	15	12	0.170767161574581
288	1.1	2	2	1	13	13	-0.0886650349405047
1389	0.95	66	1	1	15	12	-0.229232838425419
941	1.22	64	2	1	14	13	0.0397788914544146
1252	1.25	66	1	1	15	12	0.0707671615745813
1222	1.25	64	2	1	14	13	0.0697788914544146
577	1.3	66	1	1	15	12	0.120767161574581
1105	1.52	64	2	1	14	13	0.339778891454415
242	0.92	66	1	1	15	12	-0.259232838425419
615	0.98	64	2	1	14	13	-0.200221108545585
620	1.35	66	1	1	15	12	0.170767161574581
387	1.24	66	1	1	15	12	0.0607671615745813
1074	1.25	64	2	1	14	13	0.0697788914544146
544	1.13	58	1	1	14	11	0.0240947838850007
2	1.03	58	1	1	14	11	-0.0759052161149991
739	1.5	66	2	1	15	12	0.273038649325559
1316	1.27	58	1	1	14	11	0.164094783885001
989	1.75	66	2	1	15	12	0.523038649325559
773	1.25	18	1	1	13	11	0.119413409792106
676	1.2	66	2	1	15	12	-0.0269613506744413
245	0.99	18	1	1	13	11	-0.140586590207894
292	1.02	66	2	1	15	12	-0.206961350674441
54	1.2	18	1	1	13	11	0.0694134097921055
655	1.18	66	2	1	15	12	-0.0469613506744413
1003	1.17	18	1	1	13	11	0.0394134097921055
1475	1.35	58	2	1	14	11	0.196366271635978
878	1.36	18	1	1	13	11	0.229413409792106
560	0.95	58	2	1	14	11	-0.203633728364022
740	1.3	18	1	1	13	11	0.169413409792106
1020	1.1	58	2	1	14	11	-0.0536337283640216
1410	0.75	18	1	1	13	11	-0.380586590207894
972	1.6	58	2	1	14	11	0.446366271635978
1013	1.45	58	2	1	14	11	0.296366271635978
871	1.5	58	2	1	14	11	0.346366271635978
947	1.27	58	2	1	14	11	0.116366271635978
220	1.2	58	2	1	14	11	0.0463662716359783
517	1.35	18	2	1	13	11	0.171684897543083
1194	1	18	2	1	13	11	-0.178315102456917
1115	0.78	18	2	1	13	11	-0.398315102456917
555	1.28	18	2	1	13	11	0.101684897543083
853	1.5	6	1	2	14	14	0.306826703387109
1509	1.25	6	2	2	14	14	0.0090981911380863
885	0.95	6	1	2	14	14	-0.243173296612891
425	1.55	6	2	2	14	14	0.309098191138086
834	1	6	1	2	14	14	-0.193173296612891
1276	1.35	6	2	2	14	14	0.109098191138086
252	1.4	6	1	2	14	14	0.206826703387109
422	1.45	6	2	2	14	14	0.209098191138086
790	1	6	1	2	14	14	-0.193173296612891
1331	1.45	6	2	2	14	14	0.209098191138086
1321	1.05	6	1	2	14	14	-0.143173296612891
1007	0.85	6	2	2	14	14	-0.390901808861914
227	1.15	14	1	2	16	12	0.0645192781205346
668	1	14	1	2	16	12	-0.0854807218794653
467	0.95	14	2	2	16	12	-0.183209234128488
319	1.2	14	2	2	16	12	0.0667907658715121
443	0.95	14	2	2	16	12	-0.183209234128488
1116	0.9	14	1	2	16	12	-0.185480721879465
1021	1.12	50	1	2	16	13	0.0667664099520704
49	1.35	50	2	2	16	13	0.249037897703048
11	1.18	50	1	2	16	13	0.12676640995207
1500	1	50	2	2	16	13	-0.100962102296952
1089	1.37	50	1	2	16	13	0.31676640995207
735	1.32	50	1	2	16	13	0.26676640995207
1387	1.03	50	2	2	16	13	-0.0709621022969522
1345	1.19	50	1	2	16	13	0.13676640995207
1388	1.17	50	2	2	16	13	0.0690378977030477
746	0.74	4	1	2	12	9	-0.261747422641437
1307	1.7	50	2	2	16	13	0.599037897703048
394	1.2	4	1	2	12	9	0.198252577358563
213	0.64	50	2	2	16	13	-0.460962102296952
825	1.44	50	2	2	16	13	0.339037897703048
68	1.1	4	1	2	12	9	0.098252577358563
562	0.97	4	2	2	12	9	-0.0794759348904597
979	1	36	1	2	14	14	-0.039794230463206
287	1.1	4	2	2	12	9	0.0505240651095404
1441	1.45	36	1	2	14	14	0.410205769536794
527	0.94	4	2	2	12	9	-0.10947593489046
1315	1.45	36	1	2	14	14	0.410205769536794
696	1.08	4	2	2	12	9	0.0305240651095404
1464	1.18	36	1	2	14	14	0.140205769536794
1200	1.1	36	1	2	14	14	0.0602057695367941
1457	1.35	36	2	2	14	14	0.262477257287772
854	0.95	36	1	2	14	14	-0.089794230463206
566	1.25	36	2	2	14	14	0.162477257287772
1298	1.05	40	1	2	14	13	-0.0874729728258052
470	1.15	36	2	2	14	14	0.0624772572877714
1369	1.15	36	2	2	14	14	0.0624772572877714
940	1.5	26	1	2	12	12	0.254946471047041
1324	1.02	36	2	2	14	14	-0.0675227427122285
1460	1.64	26	1	2	12	12	0.394946471047041
974	1	36	2	2	14	14	-0.0875227427122285
1205	1.5	26	1	2	12	12	0.254946471047041
584	1.1	36	2	2	14	14	0.0124772572877716
465	1.27	26	1	2	12	12	0.0249464710470406
883	1.29	36	2	2	14	14	0.202477257287772
497	1.48	26	1	2	12	12	0.234946471047041
473	1.2	26	1	2	12	12	-0.0450535289529594
759	1.25	40	2	2	14	13	0.0647985149251722
1214	1.35	26	1	2	12	12	0.104946471047041
152	1.25	40	2	2	14	13	0.0647985149251722
1312	1.47	26	1	2	12	12	0.224946471047041
1334	1.18	26	1	2	12	12	-0.0650535289529595
1393	0.94	40	2	2	14	13	-0.245201485074828
1254	1	60	1	2	13	11	-0.0827259589837677
1264	1.2	40	2	2	14	13	0.0147985149251721
1152	0.94	40	2	2	14	13	-0.245201485074828
604	0.75	60	1	2	13	11	-0.332725958983768
351	1.12	40	2	2	14	13	-0.0652014850748277
97	1	60	1	2	13	11	-0.0827259589837677
81	0.98	40	2	2	14	13	-0.205201485074828
13	1.3	60	1	2	13	11	0.217274041016232
1238	1.3	40	2	2	14	13	0.114798514925172
380	1	12	1	2	13	5	-0.186426975434415
726	1.05	40	2	2	14	13	-0.135201485074828
233	1.35	26	2	2	12	12	0.0572179587980182
580	1.45	26	2	2	12	12	0.157217958798018
1049	1.1	12	1	2	13	5	-0.0864269754344149
271	1.56	26	2	2	12	12	0.267217958798018
375	1.15	2	1	2	14	12	0.0572612183577621
1448	0.74	2	1	2	14	12	-0.352738781642238
983	1.23	60	2	2	13	11	0.0995455287672098
476	1.02	2	1	2	14	12	-0.0727387816422378
240	1.4	60	2	2	13	11	0.26954552876721
1258	1.1	2	1	2	14	12	0.00726121835776228
169	1.05	60	2	2	13	11	-0.0804544712327901
1188	1.1	2	1	2	14	12	0.00726121835776228
400	0.8	60	2	2	13	11	-0.33045447123279
897	0.93	2	1	2	14	12	-0.162738781642238
874	1.2	60	2	2	13	11	0.0695455287672098
1059	0.85	2	1	2	14	12	-0.242738781642238
1016	1.32	2	2	2	14	12	0.17953270610874
1272	1.5	64	1	2	15	13	0.423837560693473
274	0.8	2	2	2	14	12	-0.34046729389126
859	1.1	64	1	2	15	13	0.0238375606934726
767	1	64	1	2	15	13	-0.0761624393065274
1329	0.98	2	2	2	14	12	-0.16046729389126
1012	1.09	2	2	2	14	12	-0.0504672938912603
34	1.2	64	2	2	15	13	0.07610904844445
236	0.7	64	1	2	15	13	-0.376162439306527
585	1.2	64	2	2	15	13	0.07610904844445
430	0.98	64	1	2	15	13	-0.0961624393065275
1489	0.7	64	1	2	15	13	-0.376162439306527
558	1.2	64	2	2	15	13	0.07610904844445
1228	0.9	52	1	2	15	15	-0.310234071086176
656	1.12	52	1	2	15	15	-0.0902340710861762
716	1.25	52	1	2	15	15	0.0397659289138237
466	1.3	52	1	2	15	15	0.0897659289138237
752	1.28	52	2	2	15	15	0.0220374166648012
161	1.35	52	2	2	15	15	0.0920374166648013
1292	1.45	52	1	2	15	15	0.239765928913824
228	1.3	52	2	2	15	15	0.0420374166648012
458	1.5	52	1	2	15	15	0.289765928913824
1374	1.2	52	2	2	15	15	-0.0579625833351989
1469	1.3	52	1	2	15	15	0.0897659289138237
699	1.05	52	2	2	15	15	-0.207962583335199
1215	1.3	62	1	2	12	7	0.206925200273698
1383	1.3	62	2	2	12	7	0.159196688024676
913	1.34	62	2	2	12	7	0.199196688024676
683	1.05	62	1	2	12	7	-0.0430747997263017
263	1.12	62	2	2	12	7	-0.0208033119753241
993	1.1	62	1	2	12	7	0.00692520027369836
802	1.12	66	2	2	13	11	-0.111922963345394
795	1.25	66	1	2	13	11	0.0658055489036284
66	0.77	66	2	2	13	11	-0.461922963345394
1226	1.38	66	2	2	13	11	0.148077036654606
827	1.25	66	1	2	13	11	0.0658055489036284
1257	1.28	66	2	2	13	11	0.0480770366546059
1164	1.15	66	1	2	13	11	-0.0341944510963716
703	0.93	66	2	2	13	11	-0.301922963345394
1346	1.1	48	1	2	17	15	0.0244035110714127
1220	1.23	66	2	2	13	11	-0.0019229633453941
16	1.4	48	1	2	17	15	0.324403511071413
967	1.18	66	2	2	13	11	-0.0519229633453941
1189	1.34	48	1	2	17	15	0.264403511071413
1408	1.28	48	1	2	17	15	0.204403511071413
1473	1.27	48	2	2	17	15	0.14667499882239
117	0.9	48	2	2	17	15	-0.22332500117761
330	1.2	48	1	2	17	15	0.124403511071413
845	1.1	48	1	2	17	15	0.0244035110714127
613	1.1	48	2	2	17	15	-0.0233250011776098
1183	0.9	48	2	2	17	15	-0.22332500117761
471	1.2	48	2	2	17	15	0.07667499882239
1468	0.95	54	2	2	20	18	6.89385409685661e-05
637	0.95	54	1	2	20	18	0.0477974507899912
1301	0.65	54	2	2	20	18	-0.299931061459031
1204	1.1	54	1	2	20	18	0.197797450789991
273	0.82	54	2	2	20	18	-0.129931061459031
158	0.9	54	1	2	20	18	-0.00220254921000873
1432	0.8	54	2	2	20	18	-0.149931061459031
1184	0.9	54	1	2	20	18	-0.00220254921000873
1250	0.94	54	2	2	20	18	-0.00993106145903144
1376	0.92	54	2	2	20	18	-0.0299310614590313
111	0.8	54	1	2	20	18	-0.102202549210009
564	1.2	54	2	2	20	18	0.250068938540969
78	0.9	46	1	2	18	12	-0.198318722174384
1057	0.98	54	2	2	20	18	0.0300689385409686
742	1.15	46	1	2	18	12	0.0516812778256164
57	0.83	54	2	2	20	18	-0.119931061459031
365	1.17	46	2	2	18	12	0.0239527655765939
416	1	46	1	2	18	12	-0.0983187221743835
1218	1.4	70	1	2	14	12	0.122362931714406
880	1.15	70	1	2	14	12	-0.127637068285594
397	1.2	46	2	2	18	12	0.0539527655765939
1397	0.78	46	2	2	18	12	-0.366047234423406
1035	1.1	70	1	2	14	12	-0.177637068285594
1040	1.3	46	2	2	18	12	0.153952765576594
731	0.88	70	1	2	14	12	-0.397637068285594
1001	1.18	46	2	2	18	12	0.0339527655765939
1178	1.2	70	1	2	14	12	-0.0776370682855942
1245	1.3	70	1	2	14	12	0.0223629317144058
1144	0.95	70	2	2	14	12	-0.375365580534617
535	0.82	70	1	2	14	12	-0.457637068285594
1248	1.2	70	2	2	14	12	-0.125365580534617
806	1.5	68	1	2	17	15	0.375178257200221
1058	0.78	70	2	2	14	12	-0.545365580534617
606	1.1	68	1	2	17	15	-0.0248217427997792
998	1.3	68	2	2	17	15	0.127449744951198
132	0.6	72	1	2	17	15	-0.300262711177987
690	1.53	68	2	2	17	15	0.357449744951198
418	1.04	72	1	2	17	15	0.139737288822013
316	1.55	68	2	2	17	15	0.377449744951198
1337	1	72	1	2	17	15	0.0997372888220134
194	1.15	68	2	2	17	15	-0.0225502550488019
82	1.1	72	1	2	17	15	0.199737288822013
367	1.44	68	2	2	17	15	0.267449744951198
502	0.7	72	1	2	17	15	-0.200262711177987
1280	0.98	68	2	2	17	15	-0.192550255048802
1499	0.5	72	1	2	17	15	-0.400262711177987
709	0.85	68	2	2	17	15	-0.322550255048802
701	0.58	72	1	2	17	15	-0.320262711177987
14	1.15	72	2	2	17	15	0.202008776572991
956	1.45	44	1	2	15	4	0.17875059575778
1045	0.9	72	2	2	17	15	-0.0479912234270091
960	1.35	44	1	2	15	4	0.0787505957577805
38	0.73	72	2	2	17	15	-0.217991223427009
127	0.95	42	1	2	19	18	-0.0413529223517783
928	1.1	72	2	2	17	15	0.152008776572991
173	0.95	42	1	2	19	18	-0.0413529223517783
1456	0.7	72	2	2	17	15	-0.247991223427009
116	1.14	42	1	2	19	18	0.148647077648222
313	1.01	72	2	2	17	15	0.0620087765729909
987	1.1	42	1	2	19	18	0.108647077648222
1091	0.75	72	2	2	17	15	-0.197991223427009
1154	0.84	72	2	2	17	15	-0.107991223427009
1308	0.79	42	1	2	19	18	-0.201352922351778
1086	1.65	44	2	2	15	4	0.331022083508758
1439	1	42	1	2	19	18	0.0086470776482217
297	1.45	44	2	2	15	4	0.131022083508758
678	1.05	42	1	2	19	18	0.0586470776482217
777	0.92	42	2	2	19	18	-0.119081434600801
354	0.73	42	1	2	19	18	-0.261352922351778
1196	1.14	42	1	2	19	18	0.148647077648222
241	1.1	42	2	2	19	18	0.0609185653991993
1372	1.05	42	1	2	19	18	0.0586470776482217
1283	1.19	42	2	2	19	18	0.150918565399199
1402	1.22	42	1	2	19	18	0.228647077648222
550	1.1	42	2	2	19	18	0.0609185653991993
408	0.94	42	2	2	19	18	-0.0990814346008009
1434	1.1	18	1	2	11	6	-0.068077866642011
315	0.9	18	2	2	11	6	-0.315806378891034
1095	1.2	18	1	2	11	6	0.0319221333579889
708	1.25	18	2	2	11	6	0.0341936211089664
402	1.5	18	2	2	11	6	0.284193621108966
661	1.2	68	1	2	17	15	0.0751782572002206
1193	0.95	58	2	2	12	6	-0.241125004798138
369	1.44	68	1	2	17	15	0.315178257200221
411	0.93	68	2	2	17	15	-0.242550255048802
1009	1.15	58	1	2	12	6	0.00660350745088412
1079	1.35	68	2	2	17	15	0.177449744951198
112	1.47	68	2	2	17	15	0.297449744951198
1053	1	58	1	2	12	6	-0.143396492549116
305	1	24	1	2	13	12	-0.207702053334806
776	1	24	2	2	13	12	-0.255430565583828
371	0.8	24	1	2	13	12	-0.407702053334805
302	1.5	24	2	2	13	12	0.244569434416172
230	1.15	24	1	2	13	12	-0.0577020533348056
1455	1.2	24	2	2	13	12	-0.0554305655838281
268	1.3	24	1	2	13	12	0.0922979466651945
765	1.2	32	2	2	8	6	-0.120157732869669
1493	1.2	24	1	2	13	12	-0.00770205333480556
732	1.2	32	2	2	8	6	-0.120157732869669
749	1.25	24	1	2	13	12	0.0422979466651945
1213	1.6	32	2	2	8	6	0.279842267130332
192	1.16	32	2	2	8	6	-0.160157732869669
247	1.2	32	2	2	8	6	-0.120157732869669
39	1.3	32	2	2	8	6	-0.0201577328696685
835	1.15	92	1	3	15	13	0.00997139382674361
373	1.1	92	1	3	15	13	-0.0400286061732562
763	1	92	2	3	15	13	-0.187757118422279
817	1.09	92	1	3	15	13	-0.0500286061732562
295	1.2	92	2	3	15	13	0.0122428815777211
1503	1.14	92	1	3	15	13	-2.86061732563958e-05
622	1.29	92	2	3	15	13	0.102242881577721
557	1.7	96	1	3	13	12	0.367527980031182
908	1.28	92	2	3	15	13	0.0922428815777212
1443	1.3	96	1	3	13	12	-0.0324720199688178
104	1.16	92	2	3	15	13	-0.0277571184222789
166	1.5	96	1	3	13	12	0.167527980031182
1133	1.11	92	2	3	15	13	-0.0777571184222787
540	1.2	96	1	3	13	12	-0.132472019968818
143	1.6	96	2	3	13	12	0.21979946778216
1080	1.55	96	1	3	13	12	0.217527980031182
789	1.4	96	2	3	13	12	0.0197994677821596
771	1.05	8	1	3	13	11	-0.312373375356653
951	1.27	8	1	3	13	11	-0.0923733753566529
707	1.65	96	2	3	13	12	0.26979946778216
1014	1.5	8	1	3	13	11	0.137626624643347
1290	1.5	96	2	3	13	12	0.11979946778216
359	1.58	8	1	3	13	11	0.217626624643347
404	1.4	96	2	3	13	12	0.0197994677821596
325	1.27	8	1	3	13	11	-0.0923733753566529
406	1.5	96	2	3	13	12	0.11979946778216
488	1.5	134	1	3	13	9	0.220460860190261
939	1.58	8	2	3	13	11	0.169898112394325
525	1.35	134	1	3	13	9	0.0704608601902612
1403	1.48	8	2	3	13	11	0.0698981123943245
511	0.8	134	1	3	13	9	-0.479539139809739
1412	1.62	8	2	3	13	11	0.209898112394325
1235	1.27	8	2	3	13	11	-0.140101887605675
1318	1	118	1	3	14	11	-0.293804888928878
532	1.78	8	2	3	13	11	0.369898112394325
1351	1.1	118	1	3	14	11	-0.193804888928878
1490	1.53	8	2	3	13	11	0.119898112394325
886	1.25	118	1	3	14	11	-0.0438048889288778
1030	1.8	134	2	3	13	9	0.472732347941239
1023	1.3	118	1	3	14	11	0.00619511107112225
1322	1.2	134	2	3	13	9	-0.127267652058761
338	1.35	118	1	3	14	11	0.0561951110711223
851	1.3	118	1	3	14	11	0.00619511107112225
850	1.25	118	1	3	14	11	-0.0438048889288778
576	1.25	118	2	3	14	11	-0.0915334011779003
307	1	90	1	3	14	14	-0.209409230358847
4	1.2	118	2	3	14	11	-0.1415334011779
1166	1.5	118	2	3	14	11	0.1584665988221
195	1.2	90	1	3	14	14	-0.00940923035884733
392	1.4	118	2	3	14	11	0.0584665988220996
272	0.9	90	1	3	14	14	-0.309409230358847
312	1.45	90	2	3	14	14	0.19286225739213
505	0.88	90	1	3	14	14	-0.329409230358847
614	1.05	90	2	3	14	14	-0.20713774260787
892	1.76	90	1	3	14	14	0.550590769641153
348	1.4	90	2	3	14	14	0.14286225739213
370	1.3	90	1	3	14	14	0.0905907696411528
395	1.25	90	2	3	14	14	-0.00713774260786981
743	1.1	90	2	3	14	14	-0.15713774260787
934	1.4	112	1	3	14	12	0.225917762189506
855	1.42	112	1	3	14	12	0.245917762189506
454	1.12	112	2	3	14	12	-0.101810750059516
59	1.27	112	1	3	14	12	0.0959177621895062
163	1.2	112	2	3	14	12	-0.0218107500595164
865	1.27	112	2	3	14	12	0.0481892499404837
1069	0.83	112	1	3	14	12	-0.344082237810494
685	1.08	112	2	3	14	12	-0.141810750059516
861	1.48	78	1	3	11	9	0.117667876102442
1302	1.16	112	2	3	14	12	-0.0618107500595164
32	0.78	112	2	3	14	12	-0.441810750059516
1360	1.45	78	1	3	11	9	0.0876678761024421
481	1.48	78	2	3	11	9	0.0699393638534196
666	1.3	78	1	3	11	9	-0.0623321238975578
298	1.73	78	2	3	11	9	0.31993936385342
253	1.38	78	1	3	11	9	0.017667876102442
1146	1.26	78	2	3	11	9	-0.15006063614658
651	1.5	80	1	3	16	13	0.199867737016315
630	0.76	78	2	3	11	9	-0.65006063614658
946	1.05	80	1	3	16	13	-0.250132262983685
1247	1.4	80	2	3	16	13	0.0521392247672927
435	1.5	80	2	3	16	13	0.152139224767293
209	1.45	80	1	3	16	13	0.149867737016315
382	1.2	80	2	3	16	13	-0.147860775232707
848	1.4	80	1	3	16	13	0.0998677370163152
753	1.3	80	2	3	16	13	-0.0478607752327072
554	1.6	80	1	3	16	13	0.299867737016315
578	0.95	80	2	3	16	13	-0.397860775232707
820	1.42	82	1	3	11	11	0.0869171398233024
165	1.47	82	1	3	11	11	0.136917139823302
863	1.38	82	1	3	11	11	0.0469171398233024
612	1.6	82	2	3	11	11	0.21918862757428
451	1.45	82	1	3	11	11	0.116917139823302
417	1.38	82	2	3	11	11	-0.000811372425720158
419	1.4	82	1	3	11	11	0.0669171398233024
218	1.5	82	2	3	11	11	0.11918862757428
1483	1.5	82	1	3	11	11	0.166917139823302
551	1.4	82	2	3	11	11	0.0191886275742799
873	1.15	82	1	3	11	11	-0.183082860176698
1055	1.15	154	1	3	12	9	-0.0491885477711165
893	1.1	154	2	3	12	9	-0.146917060020139
164	1.55	154	1	3	12	9	0.350811452228884
1180	1.4	154	2	3	12	9	0.153082939979861
569	1.25	154	1	3	12	9	0.0508114522288836
160	1.15	158	1	3	16	15	0.042804601305737
74	1.15	158	2	3	16	15	-0.00492391094328548
813	0.55	158	2	3	16	15	-0.604923910943285
234	0.8	158	1	3	16	15	-0.307195398694263
35	1.3	158	2	3	16	15	0.145076089056715
393	1.3	158	1	3	16	15	0.192804601305737
794	0.95	158	2	3	16	15	-0.204923910943285
264	1.1	158	2	3	16	15	-0.0549239109432853
927	1.05	158	1	3	16	15	-0.0571953986942628
75	1.15	158	2	3	16	15	-0.00492391094328548
1139	0.8	158	1	3	16	15	-0.307195398694263
1336	1.2	158	2	3	16	15	0.0450760890567146
278	1.2	158	1	3	16	15	0.0928046013057371
311	1.03	174	1	3	15	14	0.0203027088202923
1436	1.03	174	1	3	15	14	0.0203027088202923
636	1.02	174	1	3	15	14	0.0103027088202923
356	1.12	174	2	3	15	14	0.0625741965712698
413	0.8	174	1	3	15	14	-0.209697291179708
137	1	174	2	3	15	14	-0.0574258034287303
460	0.87	174	1	3	15	14	-0.139697291179708
971	1.2	174	2	3	15	14	0.14257419657127
1106	1.02	174	1	3	15	14	0.0103027088202923
257	1	174	2	3	15	14	-0.0574258034287303
999	0.9	174	2	3	15	14	-0.15742580342873
1150	1.18	76	1	3	13	10	-0.177706711170242
320	1.09	174	2	3	15	14	0.0325741965712698
1385	1.78	76	1	3	13	10	0.422293288829759
632	1.13	174	2	3	15	14	0.0725741965712696
1501	1.18	76	1	3	13	10	-0.177706711170242
141	1.18	76	2	3	13	10	-0.225435223419264
1288	1.48	76	1	3	13	10	0.122293288829759
953	1.43	76	2	3	13	10	0.024564776580736
575	0.95	76	1	3	13	10	-0.407706711170241
65	1	142	2	3	19	16	-0.136515411247121
1450	1.12	142	2	3	19	16	-0.0165154112471209
1474	1.26	76	1	3	13	10	-0.0977067111702414
1273	1	142	2	3	19	16	-0.136515411247121
484	1.04	142	1	3	19	16	-0.0487868989980984
489	1.15	142	2	3	19	16	0.0134845887528789
41	1.1	142	1	3	19	16	0.0112131010019016
3	1.1	142	2	3	19	16	-0.0365154112471209
797	1.1	142	1	3	19	16	0.0112131010019016
775	1.1	142	2	3	19	16	-0.0365154112471209
512	1	142	1	3	19	16	-0.0887868989980984
1090	1	142	2	3	19	16	-0.136515411247121
679	1	142	1	3	19	16	-0.0887868989980984
390	1.3	142	1	3	19	16	0.211213101001902
1401	1.35	148	2	3	13	13	0.114996746194423
1430	0.8	142	1	3	19	16	-0.288786898998098
1100	1.4	148	2	3	13	13	0.164996746194422
289	1.1	142	1	3	19	16	0.0112131010019016
1348	1.2	148	2	3	13	13	-0.0350032538055776
965	1.05	142	1	3	19	16	-0.0387868989980984
593	1.5	148	1	3	13	13	0.312725258443445
610	1.3	148	1	3	13	13	0.112725258443445
652	1.2	88	2	3	13	13	-0.0667680617192226
1209	1.4	148	1	3	13	13	0.212725258443445
1400	1	148	1	3	13	13	-0.187274741556555
1131	1.05	88	2	3	13	13	-0.216768061719222
1029	0.95	148	1	3	13	13	-0.237274741556555
318	1.05	88	2	3	13	13	-0.216768061719222
521	1.15	148	1	3	13	13	-0.0372747415565551
1038	1.2	148	1	3	13	13	0.012725258443445
343	1.4	88	1	3	13	13	0.1809604505298
907	1.1	88	2	3	13	13	-0.166768061719222
772	1.1	88	1	3	13	13	-0.1190395494702
1140	1.65	88	1	3	13	13	0.4309604505298
159	1.2	114	2	3	15	14	0.00123003608089411
415	1	114	1	3	15	14	-0.151041451670083
187	0.8	114	1	3	15	14	-0.351041451670083
439	1.55	114	2	3	15	14	0.351230036080894
933	1	114	1	3	15	14	-0.151041451670083
229	1	114	2	3	15	14	-0.198769963919106
1229	1.25	114	2	3	15	14	0.0512300360808942
888	1.25	114	1	3	15	14	0.0989585483299167
1108	1.2	114	1	3	15	14	0.0489585483299166
581	1.35	170	2	3	12	10	0.16857688344611
543	1.2	170	1	3	12	10	0.0663053956951323
1291	1.4	170	2	3	12	10	0.21857688344611
542	1.15	170	1	3	12	10	0.0163053956951322
1461	1	170	2	3	12	10	-0.18142311655389
643	1.2	170	1	3	12	10	0.0663053956951323
24	1.25	170	2	3	12	10	0.0685768834461098
1281	0.85	170	1	3	12	10	-0.283694604304868
420	1.05	170	2	3	12	10	-0.13142311655389
955	1	180	2	3	15	13	-0.296830647578934
60	1.3	180	1	3	15	13	0.0508978646700891
618	1.4	180	2	3	15	13	0.103169352421066
642	1.3	180	1	3	15	13	0.0508978646700891
760	1.65	180	2	3	15	13	0.353169352421066
1233	1.25	180	1	3	15	13	0.00089786467008901
538	1.5	180	2	3	15	13	0.203169352421066
27	1.1	180	2	3	15	13	-0.196830647578933
335	1.35	180	1	3	15	13	0.100897864670089
391	1.35	180	2	3	15	13	0.0531693524210666
1027	1.5	180	1	3	15	13	0.250897864670089
1251	0.7	180	2	3	15	13	-0.596830647578934
506	1.1	162	1	3	17	15	-0.0348197528962249
1017	1.1	162	2	3	17	15	-0.0825482651452474
738	1.2	162	2	3	17	15	0.0174517348547525
495	1.1	162	1	3	17	15	-0.0348197528962249
1440	1.4	162	2	3	17	15	0.217451734854752
1344	0.95	162	1	3	17	15	-0.184819752896225
493	1.15	162	1	3	17	15	0.015180247103775
1241	0.95	94	2	3	18	16	-0.262065382402173
403	1.2	94	2	3	18	16	-0.0120653824021733
689	1.4	162	1	3	17	15	0.265180247103775
133	1.2	94	2	3	18	16	-0.0120653824021733
837	1.2	162	1	3	17	15	0.065180247103775
1088	1.2	94	2	3	18	16	-0.0120653824021733
583	1.5	162	1	3	17	15	0.365180247103775
360	1.3	162	1	3	17	15	0.165180247103775
201	1.2	128	2	3	15	12	-0.134773682287342
621	1.35	128	2	3	15	12	0.0152263177126581
841	1.3	128	2	3	15	12	-0.0347736822873419
571	1.2	128	2	3	15	12	-0.134773682287342
695	1.15	128	2	3	15	12	-0.184773682287342
923	1.4	94	1	3	18	16	0.235663129846849
1261	0.95	128	2	3	15	12	-0.384773682287342
216	1.3	128	2	3	15	12	-0.0347736822873419
659	1	94	1	3	18	16	-0.164336870153151
283	1.6	108	2	3	16	14	0.225374395004167
355	1.2	94	1	3	18	16	0.0356631298468493
623	1.7	108	2	3	16	14	0.325374395004167
440	1.1	94	1	3	18	16	-0.0643368701531506
279	1.2	108	2	3	16	14	-0.174625604995833
976	1.1	128	1	3	15	12	-0.187045170038319
199	1.5	108	2	3	16	14	0.125374395004167
1411	1.3	128	1	3	15	12	0.0129548299616806
1491	1.2	128	1	3	15	12	-0.0870451700383195
693	1.3	108	2	3	16	14	-0.0746256049958329
1325	1.35	128	1	3	15	12	0.0629548299616807
485	1.4	108	2	3	16	14	0.0253743950041669
588	1.5	108	1	3	16	14	0.17310290725319
389	1.35	198	2	3	12	11	0.0303970381680014
1221	1.25	198	2	3	12	11	-0.0696029618319987
1502	1	108	1	3	16	14	-0.32689709274681
207	1.3	198	2	3	12	11	-0.0196029618319986
675	1.35	108	1	3	16	14	0.0231029072531896
1	1.5	198	2	3	12	11	0.180397038168001
446	1.4	108	1	3	16	14	0.0731029072531895
1268	1.55	198	2	3	12	11	0.230397038168001
597	1.45	108	1	3	16	14	0.12310290725319
1418	1.45	198	2	3	12	11	0.130397038168001
1122	1.3	198	1	3	12	11	0.0281255504170239
1445	1.25	182	2	3	15	12	0.118728171875247
1259	1.5	198	1	3	12	11	0.228125550417024
1028	1.1	198	1	3	12	11	-0.171874449582976
931	1.2	182	2	3	15	12	0.0687281718752473
1407	1.3	198	1	3	12	11	0.0281255504170239
309	0.95	182	2	3	15	12	-0.181271828124753
1267	1.3	182	1	3	15	12	0.21645668412427
499	0.85	182	2	3	15	12	-0.281271828124753
730	1	182	1	3	15	12	-0.0835433158757302
501	1.1	182	1	3	15	12	0.0164566841242699
645	1.15	182	1	3	15	12	0.0664566841242697
1390	0.8	126	2	3	21	19	-0.319904403211961
1022	1.05	182	1	3	15	12	-0.0335433158757301
833	1	126	1	3	21	19	-0.0721758909629384
1420	1.1	126	1	3	21	19	0.0278241090370617
900	1	126	1	3	21	19	-0.0721758909629384
108	0.9	126	1	3	21	19	-0.172175890962938
704	1.6	192	2	3	14	6	0.311714287486383
286	1.4	192	2	3	14	6	0.111714287486383
657	1.3	192	1	3	14	6	0.0594427997354052
183	1.25	192	1	3	14	6	0.00944279973540518
428	1.55	192	1	3	14	6	0.309442799735405
919	1.4	192	1	3	14	6	0.159442799735405
1467	0.86	36	1	4	12	11	-0.370845602932198
1093	1.39	36	2	4	12	11	0.111425884818779
6	1.3	36	1	4	12	11	0.0691543970678017
769	1.35	36	1	4	12	11	0.119154397067802
291	1.33	36	2	4	12	11	0.0514258848187792
7	0.85	36	1	4	12	11	-0.380845602932198
600	0.93	36	2	4	12	11	-0.348574115181221
1355	1.2	36	1	4	12	11	-0.0308456029321984
1431	0.75	50	2	4	14	11	-0.533881058825153
875	1.35	36	1	4	12	11	0.119154397067802
1449	1.5	50	2	4	14	11	0.216118941174847
364	1.3	36	1	4	12	11	0.0691543970678017
736	1.2	50	2	4	14	11	-0.0838810588251533
1167	1	50	1	4	14	11	-0.236152546576131
937	1.7	50	2	4	14	11	0.416118941174847
1447	1.1	50	1	4	14	11	-0.136152546576131
136	1.35	6	1	4	15	15	0.0514643484014776
1171	0.8	50	2	4	14	11	-0.483881058825153
896	1.15	6	1	4	15	15	-0.148535651598523
486	1.2	50	2	4	14	11	-0.0838810588251533
926	1.1	6	1	4	15	15	-0.198535651598522
1092	1.5	6	1	4	15	15	0.201464348401478
1386	0.75	6	2	4	15	15	-0.596264163847545
545	1.2	6	2	4	15	15	-0.146264163847545
1242	1.56	6	1	4	15	15	0.261464348401478
1195	2	6	2	4	15	15	0.653735836152455
381	0.7	6	1	4	15	15	-0.598535651598523
361	1.16	6	2	4	15	15	-0.186264163847545
58	1.8	6	1	4	15	15	0.501464348401478
1244	1.15	54	1	4	18	15	0.056746078320999
962	1	6	2	4	15	15	-0.346264163847545
189	0.85	54	1	4	18	15	-0.243253921679001
677	0.72	54	2	4	18	15	-0.420982433928023
633	1.17	54	1	4	18	15	0.076746078320999
40	1.3	54	2	4	18	15	0.159017566071977
334	1.37	54	1	4	18	15	0.276746078320999
1285	1.5	54	1	4	18	15	0.406746078320999
19	1.1	54	1	4	18	15	0.00674607832099916
513	0.92	54	1	4	18	15	-0.173253921679001
128	0.95	54	2	4	18	15	-0.190982433928023
996	0.85	54	1	4	18	15	-0.243253921679001
1006	1.05	54	2	4	18	15	-0.0909824339280234
1097	1.45	44	1	4	14	13	0.10300799915168
1072	1.1	44	2	4	14	13	-0.294720513097343
609	1.25	44	1	4	14	13	-0.0969920008483203
1136	0.7	44	2	4	14	13	-0.694720513097343
1405	1.45	44	1	4	14	13	0.10300799915168
337	1.3	44	2	4	14	13	-0.0947205130973428
754	1.1	64	1	4	17	17	-0.0394077618963866
1398	1.45	44	2	4	14	13	0.0552794869026572
349	1.15	64	1	4	17	17	0.0105922381036132
438	1.3	64	1	4	17	17	0.160592238103613
457	1.55	44	2	4	14	13	0.155279486902657
190	0.95	64	1	4	17	17	-0.189407761896387
42	1.5	44	2	4	14	13	0.105279486902657
1102	0.7	64	1	4	17	17	-0.439407761896387
860	1.75	44	2	4	14	13	0.355279486902657
442	1.25	64	1	4	17	17	0.110592238103613
819	1.6	44	2	4	14	13	0.205279486902657
774	1.4	40	1	4	17	16	0.208869073216943
23	2.05	44	2	4	14	13	0.655279486902657
957	1.3	40	1	4	17	16	0.108869073216943
587	1.05	64	2	4	17	17	-0.137136274145409
146	1.4	40	1	4	17	16	0.208869073216943
357	1.3	64	2	4	17	17	0.112863725854591
526	1	40	1	4	17	16	-0.191130926783057
121	1.5	64	2	4	17	17	0.312863725854591
1078	1.45	40	1	4	17	16	0.258869073216943
818	1.3	64	2	4	17	17	0.112863725854591
982	1.25	40	1	4	17	16	0.0588690732169432
130	1.3	64	2	4	17	17	0.112863725854591
646	1.4	40	1	4	17	16	0.208869073216943
629	1.6	64	2	4	17	17	0.412863725854591
715	1.3	40	1	4	17	16	0.108869073216943
1311	1.55	64	2	4	17	17	0.362863725854591
1191	1.3	40	1	4	17	16	0.108869073216943
722	1.5	64	2	4	17	17	0.312863725854591
1151	1.05	40	1	4	17	16	-0.141130926783057
1145	1.05	64	2	4	17	17	-0.137136274145409
988	1.35	72	1	4	20	17	0.387946918923971
529	0.9	64	2	4	17	17	-0.287136274145409
644	1.05	72	1	4	20	17	0.0879469189239712
208	1	64	2	4	17	17	-0.187136274145409
548	1	72	1	4	20	17	0.0379469189239712
938	1.25	72	1	4	20	17	0.287946918923971
1054	1.15	72	1	4	20	17	0.187946918923971
602	1.05	40	2	4	17	16	-0.188859439032079
628	0.8	72	1	4	20	17	-0.162053081076029
1284	1.1	40	2	4	17	16	-0.138859439032079
210	1	72	1	4	20	17	0.0379469189239712
1359	1.2	40	2	4	17	16	-0.0388594390320793
299	0.9	72	1	4	20	17	-0.0620530810760288
463	0.95	72	2	4	20	17	-0.0597815933250514
798	1.3	24	1	4	18	16	0.0822119777955321
733	1.25	72	2	4	20	17	0.240218406674949
680	1.2	24	1	4	18	16	-0.017788022204468
185	1.2	72	2	4	20	17	0.190218406674949
215	1.35	24	1	4	18	16	0.132211977795532
138	1.5	72	2	4	20	17	0.490218406674949
300	1.2	72	2	4	20	17	0.190218406674949
162	0.8	24	1	4	18	16	-0.417788022204468
134	1.1	72	2	4	20	17	0.0902184066749487
1103	0.7	24	1	4	18	16	-0.517788022204468
426	0.55	72	2	4	20	17	-0.459781593325051
149	1.15	24	1	4	18	16	-0.067788022204468
412	0.55	72	2	4	20	17	-0.459781593325051
713	1	24	1	4	18	16	-0.217788022204468
1117	1.25	24	1	4	18	16	0.0322119777955321
1275	1.75	24	2	4	18	16	0.48448346554651
1424	1	58	1	4	17	13	-0.129085213596405
1269	1.55	24	2	4	18	16	0.28448346554651
341	0.9	58	1	4	17	13	-0.229085213596405
785	1.45	24	2	4	18	16	0.18448346554651
547	1.05	58	1	4	17	13	-0.0790852135964051
366	1.1	24	2	4	18	16	-0.16551653445349
106	1.05	58	1	4	17	13	-0.0790852135964051
261	1.1	24	2	4	18	16	-0.16551653445349
122	1.2	58	1	4	17	13	0.0709147864035948
959	1.65	24	2	4	18	16	0.384483465546509
1510	1	58	1	4	17	13	-0.129085213596405
1361	1	58	2	4	17	13	-0.176813725845428
1309	1.4	58	1	4	17	13	0.270914786403595
456	1.15	26	1	4	14	11	-0.198960931246774
131	1.35	26	1	4	14	11	0.00103906875322624
737	1.1	58	2	4	17	13	-0.0768137258454276
1314	0.77	58	2	4	17	13	-0.406813725845428
1210	1.05	52	1	4	17	12	-0.280406305261573
700	1.3	52	1	4	17	12	-0.0304063052615728
47	1.46	26	2	4	14	11	0.0633105565042036
496	1.25	26	2	4	14	11	-0.146689443495796
533	1.4	52	1	4	17	12	0.069593694738427
123	0.95	26	2	4	14	11	-0.446689443495796
824	0.95	2	1	4	19	19	-0.128427502689527
1123	1	26	2	4	14	11	-0.396689443495796
895	1.35	2	1	4	19	19	0.271572497310473
64	1.45	26	2	4	14	11	0.0533105565042036
1327	1	2	1	4	19	19	-0.0784275026895271
398	1.4	26	2	4	14	11	0.00331055650420353
31	1	2	1	4	19	19	-0.0784275026895271
1347	1.4	26	2	4	14	11	0.00331055650420353
702	0.95	2	1	4	19	19	-0.128427502689527
1326	1.35	26	2	4	14	11	-0.0466894434957963
1227	0.75	2	1	4	19	19	-0.328427502689527
1143	1.25	12	1	4	18	17	0.118546383222251
1319	1.15	52	2	4	17	12	-0.228134817510596
1470	1.1	12	1	4	18	17	-0.0314536167777488
1350	1.7	52	2	4	17	12	0.321865182489405
126	0.8	12	1	4	18	17	-0.331453616777749
686	2	52	2	4	17	12	0.621865182489405
949	1.25	12	1	4	18	17	0.118546383222251
1124	1.7	52	2	4	17	12	0.321865182489405
1137	1.2	14	1	4	16	12	-0.0166952773792866
1323	0.7	14	1	4	16	12	-0.516695277379287
221	0.75	2	2	4	19	19	-0.37615601493855
110	1.3	14	1	4	16	12	0.0833047226207135
450	1.3	2	2	4	19	19	0.17384398506145
1310	1.25	14	1	4	16	12	0.0333047226207135
453	1.2	2	2	4	19	19	0.0738439850614503
697	1.5	4	1	4	9	8	0.305746252197754
468	1.5	2	2	4	19	19	0.37384398506145
239	0.98	4	1	4	9	8	-0.214253747802246
326	0.9	2	2	4	19	19	-0.22615601493855
424	1.45	4	1	4	9	8	0.255746252197754
1249	1	2	2	4	19	19	-0.12615601493855
728	1	4	1	4	9	8	-0.194253747802246
331	1.25	2	2	4	19	19	0.12384398506145
84	0.8	4	1	4	9	8	-0.394253747802246
191	1	2	2	4	19	19	-0.12615601493855
333	1.65	70	1	4	14	12	0.241148376214585
565	1.35	2	2	4	19	19	0.22384398506145
1039	1.2	70	1	4	14	12	-0.208851623785415
1466	1.3	2	2	4	19	19	0.17384398506145
915	1.5	70	1	4	14	12	0.0911483762145846
520	0.65	2	2	4	19	19	-0.47615601493855
1279	1.35	70	1	4	14	12	-0.0588516237854153
807	0.95	2	2	4	19	19	-0.17615601493855
891	1.4	70	1	4	14	12	-0.00885162378541549
1076	1.1	2	2	4	19	19	-0.0261560149385496
1429	1.35	12	2	4	18	17	0.170817870973229
421	0.9	48	1	4	18	15	-0.28909125985501
61	1.35	12	2	4	18	17	0.170817870973229
673	1.2	48	1	4	18	15	0.0109087401449903
1094	1.05	12	2	4	18	17	-0.129182129026771
1033	0.95	48	1	4	18	15	-0.23909125985501
821	1	48	1	4	18	15	-0.18909125985501
980	1.4	12	2	4	18	17	0.220817870973228
56	1.4	48	1	4	18	15	0.21090874014499
1417	1.3	12	2	4	18	17	0.120817870973229
77	1.2	48	1	4	18	15	0.0109087401449903
10	1.25	48	1	4	18	15	0.0609087401449904
1508	1.2	48	1	4	18	15	0.0109087401449903
1237	1.45	48	1	4	18	15	0.26090874014499
1492	1.15	48	1	4	18	15	-0.0390912598550097
71	1.6	14	2	4	16	12	0.335576210371691
1453	1.25	46	1	4	21	20	0.13868540357232
648	1.6	14	2	4	16	12	0.335576210371691
639	1.2	46	1	4	21	20	0.0886854035723204
943	1.4	14	2	4	16	12	0.135576210371691
1043	1.65	46	1	4	21	20	0.53868540357232
1320	0.6	14	2	4	16	12	-0.664423789628309
1019	1.1	46	1	4	21	20	-0.0113145964276795
193	1	14	2	4	16	12	-0.264423789628309
276	1.45	46	1	4	21	20	0.33868540357232
436	1.5	14	2	4	16	12	0.235576210371691
1339	1.35	46	1	4	21	20	0.23868540357232
1032	1	14	2	4	16	12	-0.264423789628309
995	1.2	46	1	4	21	20	0.0886854035723204
954	1.3	14	2	4	16	12	0.035576210371691
147	1.3	46	1	4	21	20	0.18868540357232
150	1.45	4	2	4	9	8	0.208017739948732
786	1.07	46	1	4	21	20	-0.0413145964276795
1353	1.5	4	2	4	9	8	0.258017739948732
509	1.4	66	1	4	14	11	0.102310777977206
1379	1.35	4	2	4	9	8	0.108017739948732
1025	0.95	66	1	4	14	11	-0.347689222022794
170	1.6	70	2	4	14	12	0.143419863965562
711	1.5	66	1	4	14	11	0.202310777977206
660	1.3	70	2	4	14	12	-0.156580136034438
33	1.5	66	1	4	14	11	0.202310777977206
477	1.4	70	2	4	14	12	-0.056580136034438
977	1.7	66	1	4	14	11	0.402310777977206
801	1.1	70	2	4	14	12	-0.356580136034438
748	1.7	66	1	4	14	11	0.402310777977206
90	1.6	70	2	4	14	12	0.143419863965562
1367	1.5	66	1	4	14	11	0.202310777977206
1506	1.3	48	2	4	18	15	0.0631802278959679
188	1.25	42	1	4	13	9	-0.0520779287591127
1368	1.45	48	2	4	18	15	0.213180227895968
906	1.5	42	1	4	13	9	0.197922071240887
113	1.1	48	2	4	18	15	-0.136819772104032
567	1.5	42	1	4	13	9	0.197922071240887
1217	1.2	48	2	4	18	15	-0.0368197721040322
1048	0.9	42	1	4	13	9	-0.402077928759113
176	0.85	46	2	4	21	20	-0.309043108676702
79	1.6	42	1	4	13	9	0.297922071240887
945	1.45	42	1	4	13	9	0.147922071240887
53	0.75	46	2	4	21	20	-0.409043108676702
1282	1.2	46	2	4	21	20	0.0409568913232978
986	0.8	74	1	4	11	6	-0.375372410890548
43	1.25	46	2	4	21	20	0.0909568913232979
1300	1.3	46	2	4	21	20	0.140956891323298
379	0.8	74	1	4	11	6	-0.375372410890548
222	1.2	46	2	4	21	20	0.0409568913232978
491	0.95	74	1	4	11	6	-0.225372410890548
1488	1.2	46	2	4	21	20	0.0409568913232978
914	0.95	74	1	4	11	6	-0.225372410890548
368	1	46	2	4	21	20	-0.159043108676702
1125	1.2	60	1	4	16	14	0.063616087058981
669	1.2	46	2	4	21	20	0.0409568913232978
829	1.4	60	1	4	16	14	0.263616087058981
1132	1.4	46	2	4	21	20	0.240956891323298
73	1.25	60	1	4	16	14	0.113616087058981
270	1.28	66	2	4	14	11	-0.0654177342718161
770	0.8	60	1	4	16	14	-0.336383912941019
805	1.6	66	2	4	14	11	0.254582265728184
51	0.95	60	1	4	16	14	-0.186383912941019
1010	1.4	66	2	4	14	11	0.0545822657281838
531	1	60	1	4	16	14	-0.136383912941019
119	1.7	66	2	4	14	11	0.354582265728184
1084	1.1	62	1	4	13	11	-0.0740399068895596
1129	1.65	42	2	4	13	9	0.300193558991865
1192	1.05	62	1	4	13	11	-0.12403990688956
553	1.35	42	2	4	13	9	0.000193558991864906
231	1.05	62	1	4	13	11	-0.12403990688956
1120	1.4	60	2	4	16	14	0.215887574809958
901	1	62	1	4	13	11	-0.17403990688956
1413	1.5	60	2	4	16	14	0.315887574809959
1494	1.2	60	2	4	16	14	0.0158875748099585
1425	1.15	60	2	4	16	14	-0.0341124251900415
1147	1.3	60	2	4	16	14	0.115887574809959
1328	1.1	60	2	4	16	14	-0.0841124251900414
1277	1.3	62	2	4	13	11	0.0782315808614178
1065	1.3	62	2	4	13	11	0.0782315808614178
310	0.9	62	2	4	13	11	-0.321768419138582
303	1.2	62	2	4	13	11	-0.0217684191385823
396	1.1	62	2	4	13	11	-0.121768419138582
515	1	112	1	5	17	14	-0.132093355237091
530	1.15	42	2	4	13	9	-0.199806441008135
653	1.3	112	1	5	17	14	0.167906644762909
262	1.1	112	1	5	17	14	-0.0320933552370906
664	1.1	112	1	5	17	14	-0.0320933552370906
942	1.3	112	2	5	17	14	0.120178132513887
1098	1.2	112	1	5	17	14	0.0679066447629093
832	1.4	112	2	5	17	14	0.220178132513887
1127	1.8	118	1	5	19	17	0.616153226554488
399	1.2	112	2	5	17	14	0.0201781325138868
887	1.3	118	1	5	19	17	0.116153226554488
475	0.95	112	2	5	17	14	-0.229821867486113
91	1.3	118	1	5	19	17	0.116153226554488
494	1.15	112	2	5	17	14	-0.0298218674861133
1262	1.3	118	1	5	19	17	0.116153226554488
251	1.6	118	2	5	19	17	0.368424714305465
847	1.1	118	1	5	19	17	-0.0838467734455124
524	1.4	118	1	5	19	17	0.216153226554487
592	1.3	118	2	5	19	17	0.068424714305465
582	1.2	118	1	5	19	17	0.0161532265544875
1181	0.95	118	2	5	19	17	-0.281575285694535
692	1.6	8	1	5	12	9	0.17620670515999
1354	1.4	118	2	5	19	17	0.168424714305465
687	1.45	8	1	5	12	9	0.0262067051599904
294	0.65	118	2	5	19	17	-0.581575285694535
479	1.8	8	1	5	12	9	0.37620670515999
93	1.1	118	2	5	19	17	-0.131575285694535
1197	1.45	8	1	5	12	9	0.0262067051599904
563	1.25	118	2	5	19	17	0.018424714305465
1381	0.8	8	1	5	12	9	-0.62379329484001
1463	1.7	8	1	5	12	9	0.27620670515999
985	1.7	8	2	5	12	9	0.228478192910968
572	1.6	106	1	5	13	13	0.172732469784524
1304	1.25	106	1	5	13	13	-0.177267530215476
1187	1.5	106	2	5	13	13	0.0250039575355017
1138	1.5	106	1	5	13	13	0.0727324697845242
804	1.85	106	1	5	13	13	0.422732469784524
107	1.45	106	2	5	13	13	-0.0249960424644984
720	1.6	106	1	5	13	13	0.172732469784524
1296	1.45	106	1	5	13	13	0.0227324697845241
758	1.5	180	2	5	16	16	0.217851081788463
1487	1.5	106	1	5	13	13	0.0727324697845242
1297	1.25	180	1	5	16	16	0.0155795940374857
409	1.35	180	2	5	16	16	0.0678510817884632
293	1.55	180	1	5	16	16	0.315579594037486
28	1.3	180	2	5	16	16	0.0178510817884632
1036	0.8	180	1	5	16	16	-0.434420405962514
1173	1	180	2	5	16	16	-0.282148918211537
973	1.5	180	1	5	16	16	0.265579594037486
1037	0.8	182	1	5	17	17	-0.234876970053353
144	0.95	182	1	5	17	17	-0.0848769700533529
285	0.7	182	1	5	17	17	-0.334876970053353
1198	1.2	180	2	5	16	16	-0.0821489182115369
12	1.05	182	1	5	17	17	0.0151230299466472
8	1.4	180	2	5	16	16	0.117851081788463
963	0.95	182	1	5	17	17	-0.0848769700533529
523	1	182	1	5	17	17	-0.0348769700533529
431	1.15	180	2	5	16	16	-0.132148918211537
1255	1	182	1	5	17	17	-0.0348769700533529
148	1.3	182	2	5	17	17	0.217394517697625
534	1.1	182	1	5	17	17	0.0651230299466472
37	1.25	182	2	5	17	17	0.167394517697625
788	1.25	80	1	5	19	17	0.00812145147130083
328	1.5	80	1	5	19	17	0.258121451471301
1206	1.1	182	2	5	17	17	0.0173945176976247
1142	1.25	80	1	5	19	17	0.00812145147130083
62	0.9	182	2	5	17	17	-0.182605482302375
1512	1.55	80	1	5	19	17	0.308121451471301
950	1.35	182	2	5	17	17	0.267394517697625
1465	1.25	80	1	5	19	17	0.00812145147130083
727	0.9	182	2	5	17	17	-0.182605482302375
179	1.6	80	1	5	19	17	0.358121451471301
764	0.95	182	2	5	17	17	-0.132605482302375
1236	1.3	80	1	5	19	17	0.0581214514713009
255	1	182	2	5	17	17	-0.0826054823023754
1511	1.2	82	1	5	15	15	-0.0571093611483131
867	1.15	80	2	5	19	17	-0.139607060777722
340	1.45	82	1	5	15	15	0.192890638851687
594	1.4	82	1	5	15	15	0.142890638851687
175	1.3	82	1	5	15	15	0.042890638851687
444	1.4	80	2	5	19	17	0.110392939222278
1343	1.2	82	1	5	15	15	-0.0571093611483131
1225	1.05	80	2	5	19	17	-0.239607060777722
322	1.2	82	1	5	15	15	-0.0571093611483131
1052	1.15	80	2	5	19	17	-0.139607060777722
1208	1.25	82	1	5	15	15	-0.00710936114831306
809	1.1	80	2	5	19	17	-0.189607060777722
1041	1.2	82	1	5	15	15	-0.0571093611483131
232	1.1	82	1	5	15	15	-0.157109361148313
155	1.1	82	2	5	15	15	-0.204837873397336
857	1.15	82	1	5	15	15	-0.107109361148313
910	1.2	82	2	5	15	15	-0.104837873397336
266	1.25	82	1	5	15	15	-0.00710936114831306
206	1.1	82	2	5	15	15	-0.204837873397336
1362	1.3	108	1	5	17	13	-0.0447450271425784
103	1.3	82	2	5	15	15	-0.00483787339733555
779	1.1	108	1	5	17	13	-0.244745027142578
808	1.6	108	1	5	17	13	0.255254972857422
920	1.2	108	2	5	17	13	-0.192473539391601
528	1.55	108	1	5	17	13	0.205254972857422
782	1.7	108	2	5	17	13	0.307526460608399
929	1.2	92	1	5	11	11	-0.0546078793768099
872	1.5	108	2	5	17	13	0.107526460608399
1484	1.6	108	2	5	17	13	0.207526460608399
1005	1.35	92	1	5	11	11	0.0953921206231902
1199	1.4	108	2	5	17	13	0.0075264606083989
869	1.1	92	1	5	11	11	-0.15460787937681
88	1.3	108	2	5	17	13	-0.092473539391601
490	1.4	92	1	5	11	11	0.14539212062319
154	1	108	2	5	17	13	-0.392473539391601
1155	1.2	196	1	5	13	13	-0.128162773707661
301	1.45	108	2	5	17	13	0.0575264606083989
663	1.3	196	1	5	13	13	-0.0281627737076613
549	1.6	130	2	5	5	5	0.00853973968643373
838	1.45	196	1	5	13	13	0.121837226292339
1126	1.65	130	2	5	5	5	0.0585397396864336
672	1.45	196	1	5	13	13	0.121837226292339
541	1.5	130	2	5	5	5	-0.0914602603135664
1498	1.5	196	1	5	13	13	0.171837226292339
717	1.6	130	2	5	5	5	0.00853973968643373
1203	1.45	196	1	5	13	13	0.121837226292339
180	1.9	130	2	5	5	5	0.308539739686434
142	1.25	196	1	5	13	13	-0.0781627737076613
799	1.45	92	2	5	11	11	0.147663608374168
1067	1.07	170	1	5	17	15	0.0381310952377065
448	1.5	92	2	5	11	11	0.197663608374168
691	1.2	170	1	5	17	15	0.168131095237706
157	1.25	92	2	5	11	11	-0.0523363916258324
1295	0.59	170	1	5	17	15	-0.441868904762294
570	1.3	92	2	5	11	11	-0.00233639162583232
579	0.8	170	1	5	17	15	-0.231868904762293
212	1.25	92	2	5	11	11	-0.0523363916258324
480	0.98	170	1	5	17	15	-0.0518689047622936
275	0.8	92	2	5	11	11	-0.502336391625832
507	1	170	1	5	17	15	-0.0318689047622935
627	1.45	196	2	5	13	13	0.0741087140433161
866	1.2	170	1	5	17	15	0.168131095237706
650	1.5	196	2	5	13	13	0.124108714043316
1018	1.3	158	1	5	13	13	0.0959451126755828
514	1.45	196	2	5	13	13	0.0741087140433161
1256	1.28	158	1	5	13	13	0.0759451126755828
840	1.2	196	2	5	13	13	-0.175891285956684
1274	1.5	158	1	5	13	13	0.295945112675583
559	1.2	196	2	5	13	13	-0.175891285956684
1118	1.45	158	1	5	13	13	0.245945112675583
363	1.4	196	2	5	13	13	0.024108714043316
1044	1.3	158	1	5	13	13	0.0959451126755828
638	1.1	158	1	5	13	13	-0.104054887324417
1015	1.1	170	2	5	17	15	0.020402582988684
455	1.45	158	1	5	13	13	0.245945112675583
924	1.1	170	2	5	17	15	0.020402582988684
1446	0.9	170	2	5	17	15	-0.179597417011316
958	1.2	148	1	5	14	12	-0.00512267595232263
519	0.85	170	2	5	17	15	-0.229597417011316
25	0.9	96	1	5	18	17	-0.330646320426244
1366	1.2	170	2	5	17	15	0.120402582988684
1452	1.3	96	1	5	18	17	0.0693536795737564
1476	0.85	170	2	5	17	15	-0.229597417011316
719	0.9	96	1	5	18	17	-0.330646320426244
522	1.1	170	2	5	17	15	0.020402582988684
1231	1.1	96	1	5	18	17	-0.130646320426244
1119	1.05	158	2	5	13	13	-0.20178339957344
1363	1.25	96	1	5	18	17	0.0193536795737563
634	1	158	2	5	13	13	-0.25178339957344
936	1.2	96	1	5	18	17	-0.0306463204262437
1375	1.59	158	2	5	13	13	0.33821660042656
1134	1.4	96	1	5	18	17	0.169353679573756
342	1.05	158	2	5	13	13	-0.20178339957344
952	1.25	96	1	5	18	17	0.0193536795737563
197	1.3	148	2	5	14	12	0.0471488117986549
487	1.35	76	1	5	15	14	0.0328272187113452
882	0.75	148	2	5	14	12	-0.502851188201345
462	1.45	76	1	5	15	14	0.132827218711345
1260	1.4	148	2	5	14	12	0.147148811798655
858	1.4	76	1	5	15	14	0.082827218711345
72	1.4	148	2	5	14	12	0.147148811798655
254	1.45	76	1	5	15	14	0.132827218711345
153	1	76	1	5	15	14	-0.317172781288655
120	1.25	76	1	5	15	14	-0.0671727812886549
1153	1.45	76	1	5	15	14	0.132827218711345
1056	1	148	2	5	14	12	-0.252851188201345
214	1.5	76	1	5	15	14	0.182827218711345
783	0.9	148	2	5	14	12	-0.352851188201345
624	1.45	90	1	5	20	16	0.335739005934752
376	1.35	96	2	5	18	17	0.0716251673247339
1107	1.5	90	1	5	20	16	0.385739005934753
243	1.1	90	1	5	20	16	-0.0142609940652474
1287	1.05	96	2	5	18	17	-0.228374832675266
573	1.05	90	1	5	20	16	-0.0642609940652474
306	1.25	96	2	5	18	17	-0.0283748326752662
55	0.75	90	1	5	20	16	-0.364260994065247
601	1.2	96	2	5	18	17	-0.0783748326752662
1031	0.85	90	1	5	20	16	-0.264260994065248
852	1.3	90	1	5	20	16	0.185739005934753
1299	1.1	96	2	5	18	17	-0.178374832675266
118	1	90	1	5	20	16	-0.114260994065247
894	0.85	90	1	5	20	16	-0.264260994065248
9	1.7	76	2	5	15	14	0.335098706462323
792	1.65	76	2	5	15	14	0.285098706462322
1026	1.2	174	1	5	15	13	0.154734989851125
1416	1.2	90	2	5	20	16	0.03801049368573
1135	1.1	174	1	5	15	13	0.0547349898511256
1148	1.1	90	2	5	20	16	-0.0619895063142699
1421	0.8	174	1	5	15	13	-0.245265010148874
768	1.45	90	2	5	20	16	0.28801049368573
667	1.1	90	2	5	20	16	-0.0619895063142699
405	0.75	134	1	5	20	17	-0.367876623297994
1286	1.35	134	1	5	20	17	0.232123376702007
1112	1.1	134	1	5	20	17	-0.0178766232979934
598	1.3	90	2	5	20	16	0.13801049368573
856	1.05	134	1	5	20	17	-0.0678766232979935
1266	1.2	134	1	5	20	17	0.0821233767020064
432	1.05	134	1	5	20	17	-0.0678766232979935
281	0.95	134	1	5	20	17	-0.167876623297994
63	1.35	134	1	5	20	17	0.232123376702007
500	1.4	78	1	5	13	11	0.0619369741024465
1169	1.1	174	2	5	15	13	0.00700647760210305
968	1.6	78	1	5	13	11	0.261936974102447
870	1.35	174	2	5	15	13	0.257006477602103
1317	1.4	78	1	5	13	11	0.0619369741024465
140	1	174	2	5	15	13	-0.092993522397897
1384	1.45	198	1	5	14	12	0.194262232476237
1352	0.8	174	2	5	15	13	-0.292993522397897
352	1.25	198	1	5	14	12	-0.00573776752376265
684	0.85	174	2	5	15	13	-0.242993522397897
498	1.15	198	1	5	14	12	-0.105737767523763
922	1.1	174	2	5	15	13	0.00700647760210305
718	0.8	198	1	5	14	12	-0.455737767523763
353	1.1	174	2	5	15	13	0.00700647760210305
635	0.7	174	2	5	15	13	-0.392993522397897
1356	1	198	1	5	14	12	-0.255737767523763
1011	1.15	198	1	5	14	12	-0.105737767523763
961	1.2	134	2	5	20	17	0.0343948644529839
1382	1.23	68	1	5	17	14	-0.0627232249781946
741	1.4	68	1	5	17	14	0.107276775021805
605	1.4	134	2	5	20	17	0.234394864452984
706	0.95	134	2	5	20	17	-0.215605135547016
358	1.1	134	2	5	20	17	-0.065605135547016
912	1.1	68	1	5	17	14	-0.192723224978194
1358	1.4	134	2	5	20	17	0.234394864452984
1409	1.1	68	1	5	17	14	-0.192723224978194
757	1.2	68	1	5	17	14	-0.0927232249781946
1114	0.9	134	2	5	20	17	-0.265605135547016
879	0.95	154	1	5	13	11	-0.242639234344511
909	1.04	154	1	5	13	11	-0.152639234344511
1433	1.2	154	1	5	13	11	0.00736076565548904
237	1.1	154	1	5	13	11	-0.0926392343445108
766	1.35	78	2	5	13	11	-0.0357915381465759
1165	1	154	1	5	13	11	-0.192639234344511
1207	1.34	94	1	5	13	12	0.027099240188315
508	1.3	94	1	5	13	12	-0.012900759811685
1305	1.5	78	2	5	13	11	0.114208461853424
250	1.35	94	1	5	13	12	0.037099240188315
665	1.4	198	2	5	14	12	0.0965337202272147
102	1.13	198	2	5	14	12	-0.173466279772785
1423	1.4	198	2	5	14	12	0.0965337202272147
1113	1.24	94	1	5	13	12	-0.0729007598116851
607	1.35	198	2	5	14	12	0.0465337202272149
1451	1.23	94	1	5	13	12	-0.0829007598116851
1083	1.3	198	2	5	14	12	-0.00346627977278513
596	1.1	142	1	5	16	16	-0.0693815557466704
472	0.8	142	1	5	16	16	-0.36938155574667
124	1.05	142	1	5	16	16	-0.11938155574667
518	1.2	68	2	5	17	14	-0.140451737227217
836	1.45	142	1	5	16	16	0.280618444253329
1278	1.4	68	2	5	17	14	0.0595482627727828
1437	1.35	142	1	5	16	16	0.18061844425333
87	1.3	142	1	5	16	16	0.13061844425333
617	2	68	2	5	17	14	0.659548262772783
437	1.2	142	1	5	16	16	0.0306184442533295
76	1	68	2	5	17	14	-0.340451737227217
100	1.1	142	1	5	16	16	-0.0693815557466704
744	1.55	154	2	5	13	11	0.309632253406467
918	1.4	142	1	5	16	16	0.230618444253329
461	0.67	154	2	5	13	11	-0.570367746593533
332	1	166	1	5	12	11	-0.337752839842485
1075	1.27	154	2	5	13	11	0.0296322534064666
1087	1.5	166	1	5	12	11	0.162247160157515
1349	1.25	154	2	5	13	11	0.00963225340646656
591	1.5	166	1	5	12	11	0.162247160157515
99	1.42	94	2	5	13	12	0.0593707279392923
317	1.1	166	1	5	12	11	-0.237752839842485
329	1.37	94	2	5	13	12	0.0093707279392925
994	1.2	192	1	5	16	16	0.048771225261738
712	1.28	94	2	5	13	12	-0.0806292720607076
478	1	192	1	5	16	16	-0.151228774738262
975	1.74	94	2	5	13	12	0.379370727939292
377	1.48	94	2	5	13	12	0.119370727939292
383	1.15	192	1	5	16	16	-0.001228774738262
1130	1	192	1	5	16	16	-0.151228774738262
1438	1.4	142	2	5	16	16	0.182889932004307
814	0.7	192	1	5	16	16	-0.451228774738262
1391	1.4	142	2	5	16	16	0.182889932004307
248	1.2	192	1	5	16	16	0.048771225261738
1158	1.1	142	2	5	16	16	-0.117110067995693
1216	1.1	192	1	5	16	16	-0.0512287747382618
969	1.25	142	2	5	16	16	0.032889932004307
323	0.95	192	1	5	16	16	-0.201228774738262
1061	1.55	142	2	5	16	16	0.332889932004307
595	1	142	2	5	16	16	-0.217110067995693
1185	1.5	128	1	5	19	15	0.280795913049274
1182	1.55	166	2	5	12	11	0.164518647908492
1471	1.5	128	1	5	19	15	0.280795913049274
1104	1.45	166	2	5	12	11	0.0645186479084923
70	1.45	128	1	5	19	15	0.230795913049274
168	1.5	166	2	5	12	11	0.114518647908492
1024	1.1	128	1	5	19	15	-0.119204086950726
434	1.35	166	2	5	12	11	-0.0354813520915076
260	1.25	128	1	5	19	15	0.0307959130492739
1073	1.2	128	1	5	19	15	-0.0192040869507262
1060	1.45	166	2	5	12	11	0.0645186479084923
5	1.45	128	1	5	19	15	0.230795913049274
830	1.45	128	1	5	19	15	0.230795913049274
1399	1.1	128	1	5	19	15	-0.119204086950726
603	0.95	192	2	5	16	16	-0.248957286987284
92	0.95	192	2	5	16	16	-0.248957286987284
346	1.38	192	2	5	16	16	0.181042713012715
1394	1.4	128	2	5	19	15	0.133067400800251
723	1.3	128	2	5	19	15	0.0330674008002514
546	1.5	128	2	5	19	15	0.233067400800251
843	1.25	128	2	5	19	15	-0.0169325991997487
724	1.2	40	1	6	20	16	0.133833869390763
1497	1.5	40	2	6	20	16	0.38610535714174
407	1.4	40	1	6	20	16	0.333833869390763
539	1.3	40	2	6	20	16	0.18610535714174
1062	1.4	40	1	6	20	16	0.333833869390763
905	1.15	40	2	6	20	16	0.0361053571417402
18	1.35	40	1	6	20	16	0.283833869390763
1223	0.9	40	1	6	20	16	-0.166166130609237
796	1.25	40	2	6	20	16	0.13610535714174
916	1.1	40	1	6	20	16	0.0338338693907629
1243	1.15	40	2	6	20	16	0.0361053571417402
114	1.5	54	1	6	10	9	0.287998748542684
336	1.05	54	1	6	10	9	-0.162001251457316
756	1	40	2	6	20	16	-0.11389464285826
889	0.9	54	1	6	10	9	-0.312001251457316
561	1.5	54	2	6	10	9	0.240270236293662
202	1.45	54	1	6	10	9	0.237998748542684
249	1.55	54	2	6	10	9	0.290270236293662
1239	0.6	64	1	6	20	14	-0.43884021354494
1477	1.3	54	2	6	10	9	0.0402702362936616
101	1.4	54	2	6	10	9	0.140270236293661
1172	0.55	64	1	6	20	14	-0.48884021354494
1479	1.4	64	2	6	20	14	0.313431274206037
1415	1.35	64	2	6	20	14	0.263431274206037
177	0.65	64	1	6	20	14	-0.38884021354494
1156	0.95	62	2	6	16	13	-0.130538791083181
1265	0.95	64	1	6	20	14	-0.0888402135449402
1008	1.05	62	2	6	16	13	-0.0305387910831805
85	1.05	62	1	6	16	13	0.0171897211658421
1496	1.2	62	2	6	16	13	0.119461208916819
1378	0.95	62	2	6	16	13	-0.130538791083181
1162	0.95	66	1	6	14	9	-0.292148611450753
171	1.3	62	2	6	16	13	0.21946120891682
1392	0.9	66	1	6	14	9	-0.342148611450753
96	1	62	2	6	16	13	-0.0805387910831805
1096	1.3	42	1	6	15	14	0.145829162545263
1333	0.8	66	2	6	14	9	-0.489877123699775
935	1.4	42	1	6	15	14	0.245829162545263
1190	1	66	2	6	14	9	-0.289877123699775
904	1.1	42	1	6	15	14	-0.0541708374547365
304	1	42	1	6	15	14	-0.154170837454737
1068	1.3	42	1	6	15	14	0.145829162545263
1085	1.2	66	2	6	14	9	-0.0898771236997755
1168	1	42	1	6	15	14	-0.154170837454737
828	1.4	42	2	6	15	14	0.198100650296241
537	1.1	42	1	6	15	14	-0.0541708374547365
1481	1	42	1	6	15	14	-0.154170837454737
26	1.2	42	2	6	15	14	-0.00189934970375916
186	1.05	2	1	6	14	14	-0.0858830628068541
211	1.1	42	2	6	15	14	-0.101899349703759
1293	1.35	42	2	6	15	14	0.148100650296241
1507	1.1	2	1	6	14	14	-0.035883062806854
729	1.55	42	2	6	15	14	0.348100650296241
36	1.15	2	1	6	14	14	0.0141169371931458
94	1.05	2	2	6	14	14	-0.133611575055877
1002	1.1	2	1	6	14	14	-0.035883062806854
1157	1.15	2	2	6	14	14	-0.0336115750558768
849	1.2	2	1	6	14	14	0.0641169371931458
1051	1.3	2	2	6	14	14	0.116388424944123
822	1.2	2	1	6	14	14	0.0641169371931458
876	1.1	72	2	6	16	10	0.0342177992494386
815	1	2	1	6	14	14	-0.135883062806854
492	0.7	72	2	6	16	10	-0.365782200750562
1000	1.2	2	1	6	14	14	0.0641169371931458
48	0.9	72	2	6	16	10	-0.165782200750561
1212	1	72	2	6	16	10	-0.0657822007505615
1050	1.05	72	1	6	16	10	0.0319463114984611
1422	1.35	72	1	6	16	10	0.331946311498461
762	0.85	72	1	6	16	10	-0.168053688501539
864	0.85	72	1	6	16	10	-0.168053688501539
816	1.1	46	2	6	18	14	-0.0891915155880223
135	1	46	2	6	18	14	-0.189191515588022
611	1.1	46	1	6	18	14	-0.0414630033389998
649	1	46	1	6	18	14	-0.141463003339
877	1.2	46	2	6	18	14	0.0108084844119776
745	0.85	46	1	6	18	14	-0.291463003339
1462	1.05	46	1	6	18	14	-0.0914630033389998
1174	1	46	1	6	18	14	-0.141463003339
791	0.8	48	2	6	14	11	-0.468423131707169
174	1	48	1	6	14	11	-0.220694619458147
1504	1.1	58	1	6	16	14	0.0331328602246102
1442	1.65	48	2	6	14	11	0.381576868292831
52	1.05	58	1	6	16	14	-0.0168671397753899
1495	1	58	1	6	16	14	-0.0668671397753899
780	0.95	48	2	6	14	11	-0.318423131707169
427	1.3	58	1	6	16	14	0.23313286022461
1149	0.8	58	1	6	16	14	-0.26686713977539
50	1.5	60	1	6	16	11	0.411024281690231
284	1.3	58	2	6	16	14	0.185404347975588
670	0.85	60	1	6	16	11	-0.238975718309769
321	1.5	60	1	6	16	11	0.411024281690231
503	0.9	60	1	6	16	11	-0.188975718309769
831	1	58	2	6	16	14	-0.114595652024412
1042	1.1	60	1	6	16	11	0.0110242816902308
156	0.9	58	2	6	16	14	-0.214595652024412
1224	1.4	6	1	6	11	9	0.053596156916758
167	1.55	60	2	6	16	11	0.413295769441208
1357	1.6	6	1	6	11	9	0.253596156916758
1128	1.4	60	2	6	16	11	0.263295769441208
372	1.7	6	1	6	11	9	0.353596156916758
181	0.9	60	2	6	16	11	-0.236704230558792
1047	1.55	6	1	6	11	9	0.203596156916758
269	1.2	60	2	6	16	11	0.0632957694412082
15	1.2	60	2	6	16	11	0.0632957694412082
172	1.15	44	1	6	16	16	-0.0653497414255264
978	1.6	60	2	6	16	11	0.463295769441208
1232	1.35	44	1	6	16	16	0.134650258574474
747	0.95	44	1	6	16	16	-0.265349741425526
347	1.25	44	1	6	16	16	0.0346502585744737
1240	1	44	1	6	16	16	-0.215349741425526
823	1.35	44	2	6	16	16	0.0869217463254512
265	1.15	44	1	6	16	16	-0.0653497414255264
917	1.5	44	2	6	16	16	0.236921746325451
1505	1.2	44	2	6	16	16	-0.0630782536745489
1342	1	4	1	6	12	11	-0.0448917038060535
1219	1	4	1	6	12	11	-0.0448917038060535
1175	1.1	44	2	6	16	16	-0.163078253674549
1170	0.8	4	1	6	12	11	-0.244891703806053
755	0.7	44	2	6	16	16	-0.563078253674549
385	0.9	4	1	6	12	11	-0.144891703806053
414	1	4	1	6	12	11	-0.0448917038060535
314	0.65	4	2	6	12	11	-0.442620216055076
1377	0.95	4	1	6	12	11	-0.0948917038060535
410	0.65	4	2	6	12	11	-0.442620216055076
469	1.1	162	1	6	15	10	-0.0379967515839275
787	0.85	4	2	6	12	11	-0.242620216055076
1482	0.85	162	1	6	15	10	-0.287996751583928
198	0.8	4	2	6	12	11	-0.292620216055076
1426	1.2	162	1	6	15	10	0.0620032484160724
83	1	4	2	6	12	11	-0.092620216055076
899	1	162	1	6	15	10	-0.137996751583928
1404	1.3	162	2	6	15	10	0.11427473616705
881	0.7	162	1	6	15	10	-0.437996751583928
459	1.15	162	2	6	15	10	-0.0357252638329502
552	1.3	24	1	6	13	8	0.000359169855831842
811	1.05	162	2	6	15	10	-0.13572526383295
217	1.5	24	1	6	13	8	0.200359169855832
1459	1.4	24	1	6	13	8	0.100359169855832
688	1.15	162	2	6	15	10	-0.0357252638329502
844	1.05	70	1	6	15	12	-0.269326396758394
1082	1.9	24	2	6	13	8	0.552630657606809
482	2	70	1	6	15	12	0.680673603241606
378	1.35	70	1	6	15	12	0.0306736032416064
1141	1.5	24	2	6	13	8	0.152630657606809
1435	1.7	70	1	6	15	12	0.380673603241606
1064	1	70	1	6	15	12	-0.319326396758394
182	1.1	126	1	6	17	13	-0.0189248747382302
586	2	70	2	6	15	12	0.632945090992584
654	1.65	70	2	6	15	12	0.282945090992584
1070	1.3	126	1	6	17	13	0.18107512526177
903	1.8	70	2	6	15	12	0.432945090992584
705	1.4	126	1	6	17	13	0.28107512526177
1365	1.7	70	2	6	15	12	0.332945090992584
1179	1.1	70	2	6	15	12	-0.267054909007416
17	1.45	126	2	6	17	13	0.283346613012747
1161	0.95	126	2	6	17	13	-0.216653386987253
842	1.2	126	2	6	17	13	0.0333466130127471
1034	1.25	126	2	6	17	13	0.0833466130127472
1380	1.2	126	2	6	17	13	0.0333466130127471
