# Supplementary material for: Consequences of Epistasis on Growth in an Erhualian × White Duroc Pig Cross
Source: PLoS One. 2017 Jan 6;12(1):e0162045. doi: 10.1371/journal.pone.0162045 (PMC5218402; doi:10.1371/journal.pone.0162045)
Supplement: S4 Text — Tab delimited text file. (TXT) [file pone.0162045.s004.txt]

Id	growth	mother	sex	batch	weight	group_size	residuals_from_base_model
205	3.35	68	1	1	0.9	13	0.452152784543865
1485	4.4	68	1	1	1.3	13	0.739501408188248
862	1.75	68	1	1	0.65	13	-0.671190105233874
1211	5	50	1	1	1.15	12	0.950818805926194
1253	4.85	50	1	1	1.45	12	0.228830273659481
429	2.9	50	1	1	0.6	12	-0.100535551584832
846	4.35	50	1	1	0.65	12	1.25413302637072
925	4.75	68	1	1	1.2	13	1.28016425227715
445	4.45	50	1	1	0.9	12	0.877475916148455
1419	4.7	50	1	1	1.2	12	0.555487383881742
1071	3.64	40	2	1	1.16	12	-0.0752505837807007
868	2.75	40	1	1	0.9	12	-0.615774577509039
22	3.78	40	2	1	1.12	12	0.141014553854861
674	2.02	40	1	1	0.58	12	-0.735653476424545
441	3.83	40	1	1	0.97	12	0.330761431628728
619	3.38	40	1	1	0.97	12	-0.119238568371272
344	4.48	44	2	1	1.47	10	-0.163518196713595
721	4.83	44	1	1	1.07	10	0.802885791282532
224	4.43	44	1	1	1.42	10	-0.264434163028634
1330	4.4	14	2	1	1.55	12	-0.413024413449171
1081	4.55	44	1	1	1.4	10	-0.106301594210852
1406	4.4	14	2	1	1.25	12	0.158964118817543
1163	4.09	44	1	1	1.26	10	-0.299373612486387
698	4.68	44	1	1	1.37	10	0.0808972590158179
256	5.53	44	1	1	1.42	10	0.835565836971367
203	4.61	14	2	1	1.34	12	0.197367559137528
590	5.35	44	1	1	1.65	10	0.217041295566887
324	2.01	54	1	1	1.14	8	-2.08222930318811
259	3.6	14	1	1	1.25	12	-0.787283269541948
1234	3.76	14	2	1	1.44	12	-0.843295284951376
129	4.13	14	1	1	1.37	12	-0.486078682448634
911	5.2	36	1	1	1.3	11	0.715116505130308
1177	4	14	2	1	1.2	12	-0.145704459138006
95	3.65	36	1	1	0.75	11	0.213762147619281
725	5.25	36	2	1	1.45	11	0.625369627356442
761	4.15	36	1	1	1.15	11	-0.0488892287363356
658	2.8	36	1	1	0.45	11	-0.0642493201140062
1294	3.6	36	2	1	0.95	11	-0.0713161521990378
1478	4.1	36	2	1	0.9	11	0.524015269845414
1340	3.35	26	1	1	1.15	12	-0.428282621981765
339	4.55	36	2	1	1.5	11	-0.169961794688011
1066	4.7	60	1	1	1.25	14	0.470158210298119
751	4	36	2	1	1	11	0.23335242575651
282	3.55	60	1	1	0.6	14	0.559466696875997
449	3.36	26	2	1	1.34	12	-0.634294637391194
1159	4.07	60	1	1	0.73	14	0.831604999560422
536	5.2	60	1	1	1.2	14	1.06548963234257
1480	3.8	60	1	1	0.7	14	0.618803852787092
1306	3.6	26	2	1	1.3	12	-0.318029499755632
235	4	60	1	1	0.75	14	0.72347243074264
115	5.2	60	1	1	1.2	14	1.06548963234257
616	2.7	46	2	1	1.2	10	-1.49315309094168
793	4.66	62	1	1	0.99	11	1.00548689940788
1202	3.23	26	2	1	1.27	12	-0.630830646528961
710	3.92	62	1	1	1.03	11	0.189221761772315
589	4.6	60	2	1	0.95	14	1.08839413092432
694	4.31	62	1	1	1.14	11	0.369492633274522
1230	3.45	60	2	1	0.65	14	0.510382663191034
640	3.8	60	2	1	1.2	14	-0.18826297929794
151	5	60	2	1	0.85	14	1.67905697501323
784	4	74	1	1	1.1	13	0.176114145227585
1246	4.07	74	1	1	1.18	13	0.0935838699564617
981	3.55	74	1	1	1.05	13	-0.178554432727963
932	3.95	74	1	1	1.15	13	0.0307827231831324
1289	4.44	62	2	1	1.01	11	0.893601718949586
750	3.77	74	1	1	0.98	13	0.17490955813427
803	4.33	62	2	1	1.12	11	0.573872590451791
296	3.9	74	1	1	1.1	13	0.0761141452275851
423	3.55	74	1	1	1.05	13	-0.178554432727963
1109	3.9	74	2	1	1.1	13	0.222361533587074
631	4.3	32	1	1	1.05	14	0.764271890825366
1373	3.15	74	2	1	0.95	13	-0.241644200279569
625	4.85	74	1	1	1.3	13	0.644788457049777
812	4.47	74	2	1	1.13	13	0.735162680360403
345	4.7	32	1	1	1.3	14	0.687614780603106
662	3.5	74	2	1	1	13	0.0130243776759786
510	4.3	32	1	1	1.3	14	0.287614780603105
1454	2.25	32	2	1	0.95	14	-0.948817876726239
1444	4.1	74	2	1	1.2	13	0.23169868949817
145	5	32	1	1	1.2	14	1.17827762469201
219	2.4	32	2	1	0.65	14	-0.226829344459527
997	3.95	32	1	1	0.9	14	0.700266156958723
1395	4.15	32	2	1	1.15	14	0.569856435095953
44	4.5	32	1	1	1.2	14	0.67827762469201
258	3.85	32	2	1	1.3	14	-0.0161378310374038
1101	4.15	32	1	1	1.15	14	0.423609046736463
1458	3.95	32	2	1	1.1	14	0.465187857140404
98	3.85	32	1	1	1.15	14	0.123609046736462
308	3.35	12	2	1	1.25	12	-0.342397335987072
641	2.75	12	1	1	1.1	12	-0.802650458213205
384	1.82	54	2	1	0.78	8	-1.43959567610856
504	3.25	12	1	1	1.25	12	-0.588644724346562
1364	3.07	12	2	1	1.33	12	-0.774927611258195
246	2	12	1	1	1.2	12	-1.74331330230211
810	3.35	12	1	1	1.35	12	-0.679307568435466
225	2.96	12	2	1	1.14	12	-0.522668207489277
568	2.91	12	1	1	0.99	12	-0.43292132971541
970	2.88	12	1	1	1.27	12	-0.996777293164342
267	4.8	48	2	1	1.3	10	0.708764406017828
1370	2.86	12	1	1	1.14	12	-0.768915595848767
1332	4.73	48	2	1	1.42	10	0.409968993111144
992	3.3	48	1	1	1.4	10	-1.12814582643057
464	4.67	48	2	1	1.48	10	0.235571286657801
781	4.73	48	1	1	1.22	10	0.645047292929462
1270	4.14	48	2	1	1.56	10	-0.446958988613322
29	4.1	48	1	1	1.4	10	-0.328145826430567
1110	3.92	48	2	1	1.18	10	0.0575598189245126
433	4	54	1	1	0.8	8	0.556024366714165
1396	2.45	46	2	1	0.85	10	-1.07583313663052
671	3.67	48	1	1	1.08	10	-0.148024725346072
1201	4.07	72	2	1	0.88	10	0.637776514211182
196	4.95	48	1	1	1.2	10	0.903179861747242
401	4.37	72	2	1	0.98	10	0.747113670122276
200	3.8	72	1	1	1	10	-0.00726628705499355
45	3.22	72	2	1	0.78	10	-0.0215606416999146
109	3.25	46	1	1	1.05	10	-0.803406213167814
964	4.83	46	2	1	1.27	10	0.503382918196086
1414	4.1	72	1	1	0.95	10	0.388065134989458
21	4	26	2	1	1.5	12	-0.299355187933441
1176	3.6	72	1	1	1.1	10	-0.397929131143897
902	3.25	46	2	1	1.15	10	-0.847821668897228
1313	3.13	72	1	1	0.77	10	-0.238741745650514
734	5.6	46	2	1	1.5	10	0.834858376791606
277	4.88	72	1	1	1.07	10	0.939269722082773
1427	3.89	72	1	1	0.96	10	0.158998850580568
930	3.32	70	2	1	1.78	9	-2.15388698674202
1271	4.63	46	1	1	1.12	10	0.443129795969953
244	5.1	70	2	1	1.48	9	0.198101545524693
30	4.71	72	1	1	0.84	10	1.20779426348725
516	4.2	70	2	1	1.42	9	-0.587500748021964
125	3.34	46	1	1	0.86	10	-0.351146809398895
921	5.08	70	2	1	1.67	9	-0.184157858244225
20	6.25	46	1	1	1.65	10	1.05261672229876
682	5.15	70	2	1	1.55	9	0.11463755466246
647	5.2	46	1	1	1.3	10	0.669936676609926
826	4.46	54	1	1	1.18	8	0.291505559176329
238	4.02	70	1	1	1.6	9	-1.25694125574148
608	4.45	4	2	1	1.25	12	-0.088047412481612
599	2.93	70	1	1	1.67	9	-2.48040524660371
67	4.25	4	2	1	1.15	12	-0.0973845683927079
483	3.13	54	1	1	1.12	8	-0.924096734370329
1046	2.5	4	2	1	1.1	12	-1.75205314634826
898	5.56	54	1	1	0.95	8	1.83003010058081
184	3.95	4	2	1	1.05	12	-0.206721724303804
681	4.6	4	1	1	1.3	12	-0.179626222885553
884	3.94	4	2	1	0.96	12	-0.0451251646237898
1111	4.5	4	1	1	1	12	0.292362309381159
374	3.7	4	2	1	1.1	12	-0.552053146348257
1303	4.6	4	1	1	1.1	12	0.201699465292254
447	4.1	4	2	1	1	12	0.0386096977406476
226	4.6	4	1	1	1.2	12	0.011036621203349
714	4.9	42	2	1	1.1	12	1.1163580588837
948	4.6	42	1	1	1.1	12	0.670110670524214
280	3.35	8	2	1	1.45	12	-1.05563169232178
1338	4.5	42	1	1	1	12	0.760773514613118
327	4	42	2	1	0.8	12	0.788346591150416
386	3.76	42	1	1	0.9	12	0.211436358702023
204	4.25	8	1	1	1.05	12	0.460772295674349
944	4.45	4	2	1	1.15	12	0.102615431607291
1099	4.15	42	1	1	1.05	12	0.315442092568666
1371	3.75	42	2	1	0.95	12	0.25235232501706
1121	3.7	42	1	1	1.05	12	-0.134557907431334
69	3.48	42	2	1	0.67	12	0.516208288465992
452	4.9	8	1	1	1.1	12	1.0154408736299
362	3.52	42	2	1	0.98	12	-0.0348465282096111
991	3.75	8	1	1	1.25	12	-0.42055339250346
1004	3.7	42	2	1	1.3	12	-0.464967629294105
556	3.6	8	1	1	1.1	12	-0.284559126370103
1077	3.83	8	2	1	1.17	12	-0.041775728872846
1341	4.57	8	1	1	1.43	12	0.0562534881365124
223	3.35	2	1	1	1.15	13	-0.594620259120353
890	4.02	8	2	1	1.08	12	0.319820830807167
89	3.9	2	1	1	1.25	13	-0.235283103209257
1335	3.35	8	2	1	1.25	12	-0.67430600414397
1472	3.45	2	1	1	1.35	13	-0.875945947298162
290	3.63	8	2	1	1.37	12	-0.623101417050655
86	3.1	2	1	1	1.4	13	-1.32127736934261
839	4.01	8	2	1	1.49	12	-0.471896829957341
1263	3.45	2	1	1	1.4	13	-0.971277369342614
1186	2.65	2	2	1	1.55	13	-1.91102424711648
966	5.43	64	1	1	1.57	13	0.600390029207541
574	2.9	2	2	1	1.05	13	-0.707710026671958
350	4.2	64	1	1	1.05	13	0.361836818469844
1160	4.1	2	2	1	1.35	13	-0.0796985589386727
139	2.55	64	1	1	0.65	13	-0.525511805174538
984	3.45	2	2	1	1.5	13	-1.01569282507203
388	4.32	64	1	1	1.18	13	0.233975121154269
990	3.25	2	2	1	1.15	13	-0.548372870760862
1428	5.28	64	1	1	1.32	13	0.927047139429802
105	1.8	2	2	1	1.55	13	-2.76102424711648
800	3.65	2	2	1	1.45	13	-0.720361403027576
474	3.55	66	1	1	1.35	12	-0.26637874497497
288	2.4	2	2	1	1.1	13	-1.30304144871641
1389	2.15	66	1	1	0.95	12	-0.903727368619353
941	4.93	64	2	1	1.22	13	0.913957371878197
1252	2.2	66	1	1	1.25	12	-1.42571590088607
1222	2.85	64	2	1	1.25	13	-1.22324148134847
577	3.9	66	1	1	1.3	12	0.178952677069483
1105	5.98	64	2	1	1.52	13	1.39196883961148
242	0.48	66	1	1	0.92	12	-2.51652851539268
615	3.77	64	2	1	0.98	13	0.211548197691567
620	3.55	66	1	1	1.35	12	-0.26637874497497
387	4.11	66	1	1	1.24	12	0.503350383522824
1074	4.45	64	2	1	1.25	13	0.376758518651526
544	3.67	58	1	1	1.13	11	-0.334996133707628
2	4.17	58	1	1	1.03	11	0.355666710381275
739	4.25	66	2	1	1.5	12	0.293874377251163
1316	4.43	58	1	1	1.27	11	0.158075884567906
989	4.5	66	2	1	1.75	12	0.0672172670289024
773	3	18	1	1	1.25	11	-0.940749955040429
676	4.9	66	2	1	1.2	12	1.51586290951788
245	3.56	18	1	1	0.99	11	0.114973439590722
292	3.73	66	2	1	1.02	12	0.689056028877904
54	4.05	18	1	1	1.2	11	0.204581467004023
655	3.92	66	2	1	1.18	12	0.573995478335656
1003	4.13	18	1	1	1.17	11	0.341780320230695
1475	4.55	58	2	1	1.35	11	0.271792997656273
878	3.34	18	1	1	1.36	11	-0.810479083538224
560	3.65	58	2	1	0.95	11	0.134444374011888
740	4.6	18	1	1	1.3	11	0.56391862291512
1020	4.1	58	2	1	1.1	11	0.298450107878532
1410	2.75	18	1	1	0.75	11	-0.237435734595908
972	5	58	2	1	1.6	11	0.245135887434011
1013	4.75	58	2	1	1.45	11	0.281130153567369
871	4.45	58	2	1	1.5	11	-0.114201268477084
947	4.28	58	2	1	1.27	11	0.154323272927395
220	4.2	58	2	1	1.2	11	0.207787263789628
517	4.6	18	2	1	1.35	11	0.614834589230156
1194	3.8	18	2	1	1	11	0.482154543541321
1115	3.67	18	2	1	0.78	11	0.771612800536911
555	4.07	18	2	1	1.28	11	0.21829858009239
853	4.26	6	1	2	1.5	14	-0.825099462126591
1509	4.2	6	2	2	1.25	14	-0.26219496354484
885	4.28	6	1	2	0.95	14	0.243546180362385
425	4.97	6	2	2	1.55	14	-0.0641834958115526
834	4.37	6	1	2	1	14	0.238214758317931
1276	4.42	6	2	2	1.35	14	-0.232857807633744
252	5.36	6	1	2	1.4	14	0.465563381962314
422	4.22	6	2	2	1.45	14	-0.623520651722649
790	4.07	6	1	2	1	14	-0.0617852416820686
1331	4.87	6	2	2	1.45	14	0.0264793482773511
1321	4.74	6	1	2	1.05	14	0.512883336273479
1007	4.69	6	2	2	0.85	14	0.990456412810778
227	4.8	14	1	2	1.15	12	0.0589815665831681
668	2.85	14	1	2	1	12	-1.60502416728348
467	4.95	14	2	2	0.95	12	0.736554643120465
319	5.95	14	2	2	1.2	12	1.2598975328982
443	3.57	14	2	2	0.95	12	-0.643445356879536
1116	4.1	14	1	2	0.9	12	-0.164361323194573
1021	4.88	50	1	2	1.12	13	0.424630130279344
49	6	50	2	2	1.35	13	1.25235297723435
11	4.32	50	1	2	1.18	13	-0.249767576173998
1500	4.65	50	2	2	1	13	0.56967293154552
1089	4.28	50	1	2	1.37	13	-0.652026979942915
735	5.53	50	1	2	1.32	13	0.693304442101535
1387	4.97	50	2	2	1.03	13	0.832474078318848
1345	4.76	50	1	2	1.19	13	0.171166139417111
1388	4.78	50	2	2	1.17	13	0.375546096594382
746	3.76	4	1	2	0.74	9	-0.739343741222288
1307	5.45	50	2	2	1.7	13	0.0350330229231899
394	4.85	4	1	2	1.2	9	-0.526392824031247
213	2.56	50	2	2	0.64	13	-0.833940829734424
825	5.01	50	2	2	1.44	13	0.0907564175543403
68	5.1	4	1	2	1.1	9	-0.0857299799423439
562	5.43	4	2	2	0.97	9	0.638379105732723
979	3.9	36	1	2	1	14	-0.314261533295962
287	4.4	4	2	2	1.1	9	-0.639482591582853
1441	4.85	36	1	2	1.45	14	-0.222244331696032
527	4.66	4	2	2	0.94	9	-0.0744220410406067
1315	3.8	36	1	2	1.45	14	-1.27224433169603
696	5.27	4	2	2	1.08	9	0.268649977234927
1464	4.47	36	1	2	1.18	14	-0.087454652655989
1200	4.4	36	1	2	1.1	14	-0.00492437738486728
1457	4.15	36	2	2	1.35	14	-0.585334099247637
854	3.85	36	1	2	0.95	14	-0.268930111251509
566	4.7	36	2	2	1.25	14	0.155328744841266
1298	4.9	40	1	2	1.05	13	0.784843627484084
470	4.1	36	2	2	1.15	14	-0.25400841106983
1369	3.65	36	2	2	1.15	14	-0.704008411069829
940	4.35	26	1	2	1.5	12	-0.640000584256721
1324	3.98	36	2	2	1.02	14	-0.126146713754253
1460	4.91	26	1	2	1.64	12	-0.346928565981186
974	3.5	36	2	2	1	14	-0.568014144936472
1205	4.25	26	1	2	1.5	12	-0.740000584256721
584	4.95	36	2	2	1.1	14	0.691323010974623
465	4.03	26	1	2	1.27	12	-0.521476042852242
883	4.36	36	2	2	1.29	14	-0.260936392794295
497	2.72	26	1	2	1.48	12	-2.23186801543894
473	5.3	26	1	2	1.2	12	0.881987948009993
759	5.1	40	2	2	1.25	13	0.749765327665764
1214	4.75	26	1	2	1.35	12	0.0459936818766362
152	5.05	40	2	2	1.25	13	0.699765327665764
1312	3.83	26	1	2	1.47	12	-1.10280173103005
1334	5.12	26	1	2	1.18	12	0.740120516827774
1393	4.86	40	2	2	0.94	13	1.10082014434137
1254	4.55	60	1	2	1	11	0.00938587528578338
1264	4.8	40	2	2	1.2	13	0.545096749710217
1152	4.56	40	2	2	0.94	13	0.800820144341368
604	3.3	60	1	2	0.75	11	-0.763957014491957
351	4.98	40	2	2	1.12	13	0.87762702498134
97	4.7	60	1	2	1	11	0.159385875285784
81	4.22	40	2	2	0.98	13	0.384555006705807
13	4.6	60	1	2	1.3	11	-0.512602656980929
1238	4.1	40	2	2	1.3	13	-0.345566094378687
380	5.95	12	1	2	1	5	1.47654102428003
726	4.5	40	2	2	1.05	13	0.531091015843573
233	4.05	26	2	2	1.35	12	-0.507758929763873
580	4.1	26	2	2	1.45	12	-0.648421773852779
1049	5.25	12	1	2	1.1	5	0.585878180191121
271	4.54	26	2	2	1.56	12	-0.418150902350575
375	4.6	2	1	2	1.15	12	0.0299712538255887
1448	4.11	2	1	2	0.74	12	0.321688914590096
983	4.52	60	2	2	1.23	11	-0.312891277759207
476	5.13	2	1	2	1.02	12	0.807832951141164
240	4.45	60	2	2	1.4	11	-0.707018112710345
1258	4.6	2	1	2	1.1	12	0.12530267587004
169	3.8	60	2	2	1.05	11	-0.68969815839918
1188	5.05	2	1	2	1.1	12	0.575302675870041
400	3.75	60	2	2	0.8	11	-0.26304104817692
897	4.87	2	1	2	0.93	12	0.719429510821177
874	5.1	60	2	2	1.2	11	0.324307575467464
1059	4	2	1	2	0.85	12	0.00195978609230085
1016	5.13	2	2	2	1.32	12	0.382091807233941
1272	5.35	64	1	2	1.5	13	0.109456012105984
274	3.85	2	2	2	0.8	12	0.0935385964962436
859	4.45	64	1	2	1.1	13	-0.0278926115383991
767	4.1	64	1	2	1	13	-0.187229767449494
1329	4.77	2	2	2	0.98	12	0.670345477136215
1012	4.61	2	2	2	1.09	12	0.300616348638421
34	4.9	64	2	2	1.2	13	0.377691932732187
236	2.85	64	1	2	0.7	13	-0.865241235182781
585	4.65	64	2	2	1.2	13	0.127691932732187
430	3.42	64	1	2	0.98	13	-0.829097198631712
1489	3.85	64	1	2	0.7	13	0.134758764817219
558	4.1	64	2	2	1.2	13	-0.422308067267813
1228	4.5	62	1	2	0.9	9	0.310664492943563
656	5.48	52	1	2	1.12	13	1.22589590687543
716	3.95	52	1	2	1.25	13	-0.551965790440149
466	5.2	52	1	2	1.3	13	0.602702787515399
752	5.07	52	2	2	1.28	13	0.657082744692668
161	1	52	2	2	1.35	13	-3.54638124616956
1292	4.3	52	1	2	1.45	13	-0.583291478617958
228	2.65	52	2	2	1.3	13	-1.80104982412511
458	3.85	52	1	2	1.5	13	-1.12862290066241
1374	5.45	62	2	2	1.2	9	0.83492334903634
1469	6.3	52	1	2	1.3	13	1.7027027875154
699	4.45	52	2	2	1.05	13	0.475607286097149
1215	5.05	62	1	2	1.3	9	0.0980131165879454
1383	5.55	62	2	2	1.3	9	0.744260504947436
913	5.26	62	2	2	1.34	9	0.377995367311874
683	4.65	62	1	2	1.05	9	0.174670226810207
263	5.83	62	2	2	1.12	9	1.36745362430746
993	4.25	62	1	2	1.1	9	-0.320661195234246
802	3.48	66	2	2	1.12	11	-0.377015302265059
795	2.8	66	1	2	1.25	11	-1.45112438794012
66	1.73	66	2	2	0.77	11	-1.45969534795389
1226	3.42	66	2	2	1.38	11	-0.93273869689621
827	4.25	66	1	2	1.25	11	-0.00112438794012437
1257	3.67	66	2	2	1.28	11	-0.492075852807306
1164	4	66	1	2	1.15	11	-0.0604615438512193
703	4.02	66	2	2	0.93	11	0.525244101503859
1346	2.9	48	1	2	1.1	14	-1.17651338576657
1220	4.12	66	2	2	1.23	11	0.0532555692371455
16	5.5	48	1	2	1.4	14	0.851498081966721
967	4.02	66	2	2	1.18	11	0.0485869912815993
1189	5.21	48	1	2	1.34	14	0.675895788420063
1408	3.87	48	1	2	1.28	14	-0.549706505126594
1473	4.98	48	2	2	1.27	14	0.725607167641787
117	1.85	48	2	2	0.9	14	-1.69894030922927
330	5.55	48	1	2	1.2	14	1.28282377014453
845	4.85	48	1	2	1.1	14	0.773486614233432
613	4.45	48	2	2	1.1	14	0.519734002592923
1183	4.25	48	2	2	0.9	14	0.701059690770732
471	4.75	48	2	2	1.2	14	0.629071158504019
1468	3.8	54	2	2	0.95	17	0.400973792788931
637	3.85	54	1	2	0.95	17	0.304726404429441
1301	2.95	54	2	2	0.65	17	0.122962325055644
1204	4.15	54	1	2	1.1	17	0.318732138296084
273	1.73	54	2	2	0.82	17	-1.42116450989549
158	4.4	54	1	2	0.9	17	0.950057826473893
1432	3.4	54	2	2	0.8	17	0.286968058922287
1184	4.85	54	1	2	0.9	17	1.40005782647389
1250	2.86	54	2	2	0.94	17	-0.51995992280218
1376	4.63	54	2	2	0.92	17	1.2881726460156
111	3.1	54	1	2	0.8	17	-0.159279329437203
564	3.4	54	2	2	1.2	17	-0.47568331743333
78	2.35	46	1	2	0.9	13	-1.71877851772744
1057	3.82	54	2	2	0.98	17	0.363774939562259
742	5.9	46	1	2	1.15	13	1.3545643720503
57	2.77	46	2	2	0.83	13	-1.01906713850572
365	4.53	46	2	2	1.17	13	0.0926791915920084
416	3.3	46	1	2	1	13	-0.959441361816344
1218	6.65	70	1	2	1.4	12	1.45301786174335
880	6.6	70	1	2	1.15	12	1.87967497196561
397	5.5	46	2	2	1.2	13	1.00548033836534
1397	4.37	46	2	2	0.78	13	0.676264283538735
1035	6.1	70	1	2	1.1	12	1.47500639401006
1040	6.2	46	2	2	1.3	13	1.51481749427643
731	4.92	70	1	2	0.88	12	0.714464651005646
1001	6.27	46	2	2	1.18	13	1.81361290718312
1178	5.85	70	1	2	1.2	12	1.03434354992115
1245	6.25	70	1	2	1.3	12	1.24368070583225
1144	4.95	70	2	2	0.95	12	0.757248048502904
535	5.03	70	1	2	0.82	12	0.938862357458988
1248	5.1	70	2	2	1.2	12	0.430590938280642
806	5.2	68	1	2	1.5	15	0.775798670227188
1058	4.27	70	2	2	0.78	12	0.40137488345404
606	3.65	68	1	2	1.1	15	-0.0115499534171959
998	4.05	68	2	2	1.3	15	0.153371746764486
132	3.15	72	1	2	0.6	15	-0.0339605232118205
690	3.97	68	2	2	1.53	15	-0.365152794639995
418	3.86	72	1	2	1.04	15	-0.162877037202999
316	4.6	68	2	2	1.55	15	0.226714636542225
1337	4.35	72	1	2	1	15	0.403388100432562
194	1.45	68	2	2	1.15	15	-2.16063398710216
82	4.1	72	1	2	1.1	15	-0.0372747436563428
367	4.86	68	2	2	1.44	15	0.696443765040019
502	3	72	1	2	0.7	15	-0.374623367300725
1280	3.37	68	2	2	0.98	15	0.0834928478489796
1499	2.7	72	1	2	0.5	15	-0.293297679122916
709	1.2	68	2	2	0.85	15	-1.83864545483544
701	3.32	72	1	2	0.58	15	0.174172045605961
14	4.25	72	2	2	1.15	15	0.163641222658696
956	5.25	44	1	2	1.45	8	-0.208051982399632
1045	3.95	72	2	2	0.9	15	0.340298332880956
960	5.65	44	1	2	1.35	8	0.382610861689272
38	2.77	72	2	2	0.73	15	-0.515574832167906
127	5.05	44	1	2	0.95	8	0.54526223804489
928	4.55	72	2	2	1.1	15	0.558972644703148
173	4.95	44	1	2	0.95	8	0.44526223804489
1456	3.05	72	2	2	0.7	15	-0.178375978941235
116	5.21	44	1	2	1.14	8	0.343002834275971
313	4.09	72	2	2	1.01	15	0.270569204383162
987	4.35	44	1	2	1.1	8	-0.440732028088468
1091	3.15	72	2	2	0.75	15	-0.173707400985687
1154	4.16	72	2	2	0.84	15	0.6646960393343
1308	3.31	42	1	2	0.79	14	-0.411211562583436
1086	6.45	44	2	2	1.65	8	0.756869717782048
1439	4.4	42	1	2	1	14	0.278396464829866
297	6.4	44	2	2	1.45	8	1.08819540595986
678	4.3	42	1	2	1.05	14	0.0830650427854129
777	4.43	42	2	2	0.92	14	0.607174128460479
354	3.17	42	1	2	0.73	14	-0.436813856130092
1196	4.61	42	1	2	1.14	14	0.2214684831054
241	4.3	42	2	2	1.1	14	0.133981009100452
1372	4.32	42	1	2	1.05	14	0.103065042785413
1283	4.81	42	2	2	1.19	14	0.472384449420439
1402	5.08	42	1	2	1.22	14	0.538938207834276
550	4.25	42	2	2	1.1	14	0.0839810091004516
408	4.21	42	2	2	0.94	14	0.349041559642699
1434	2.05	18	1	2	1.1	6	-2.55420609232221
315	2.6	18	2	2	0.9	6	-1.47663301578491
1095	5.33	18	1	2	1.2	6	0.535131063588888
708	5.55	18	2	2	1.25	6	0.806047029903924
402	4.65	18	2	2	1.5	6	-0.570610080318335
661	2	68	1	2	1.2	15	-1.8522127975061
1193	3.35	58	2	2	0.95	7	-1.03399555031298
369	4.21	68	1	2	1.44	15	-0.0998036233194695
411	3.32	68	2	2	0.93	15	0.128824269893431
1009	1.85	58	1	2	1.15	7	-3.06156862685027
1079	2.7	68	2	2	1.35	15	-1.29195967527997
112	2.38	68	2	2	1.47	15	-1.84075508818665
1053	4.2	58	1	2	1	7	-0.425574360716919
305	4.05	24	1	2	1	12	0.0627578017103496
776	3.45	24	2	2	1	12	-0.390994809930161
371	3.3	24	1	2	0.8	12	-0.305916510111842
302	4.75	24	2	2	1.5	12	-0.0443090303746816
230	4	24	1	2	1.15	12	-0.273236464423006
1455	4.5	24	2	2	1.2	12	0.277679501892031
268	4.45	24	1	2	1.3	12	-0.109230730556363
765	3.9	32	2	2	1.2	6	-0.967956827634444
1493	3.75	24	1	2	1.2	12	-0.618567886467458
732	4.2	32	2	2	1.2	6	-0.667956827634443
749	5	24	1	2	1.25	12	0.536100691488089
1213	4.1	32	2	2	1.6	6	-1.53060820399006
192	4.24	32	2	2	1.16	6	-0.551691689998881
247	4.8	32	2	2	1.2	6	-0.0679568276344433
39	3.8	32	2	2	1.3	6	-1.25861967172335
835	4.15	92	1	3	1.15	12	-0.0621622198317722
373	4.2	92	1	3	1.1	12	0.0831692022126775
763	3.75	92	2	3	1	12	-0.0299205653389274
817	3.41	92	1	3	1.09	12	-0.687764513378431
295	5.6	92	2	3	1.2	12	1.43875374648326
1503	4.01	92	1	3	1.14	12	-0.183095935422882
622	3.96	92	2	3	1.29	12	-0.372842813196749
557	5.6	96	1	3	1.7	12	0.0196039296396711
908	3.67	92	2	3	1.28	12	-0.64377652878786
1443	4.6	96	1	3	1.3	12	-0.217744694004711
104	4.19	92	2	3	1.16	12	0.105018884118826
166	5.7	96	1	3	1.5	12	0.50092961781748
1133	4.24	92	2	3	1.11	12	0.250350306163277
540	4.45	96	1	3	1.2	12	-0.177081849915806
143	5.2	96	2	3	1.6	12	-0.0434858379119349
1080	4.95	96	1	3	1.55	12	-0.344401804226973
789	4.75	96	2	3	1.4	12	-0.112160149734126
771	4.45	8	1	3	1.05	11	0.662823350018016
951	4.33	8	1	3	1.27	11	0.123365093022427
707	5.35	96	2	3	1.65	12	0.0111827400436129
1014	4.95	8	1	3	1.5	11	0.304840551617947
1290	5.45	96	2	3	1.5	12	0.39717700617697
359	5.12	8	1	3	1.58	11	0.322310276346824
404	4.7	96	2	3	1.4	12	-0.162160149734127
325	4.88	8	1	3	1.27	11	0.673365093022428
406	5.2	96	2	3	1.5	12	0.14717700617697
488	6.75	134	1	3	1.5	10	1.74879889425229
939	5.32	8	2	3	1.58	11	0.668557664706314
525	5.65	134	1	3	1.35	10	0.934793160385643
1403	4.32	8	2	3	1.48	11	-0.140779491204782
511	3.45	134	1	3	0.8	10	-0.216561197125384
1412	4.73	8	2	3	1.62	11	0.00229252707075123
1235	4.28	8	2	3	1.27	11	0.219612481381916
1318	4.55	118	1	3	1	11	0.44287550666079
532	4.47	8	2	3	1.78	11	-0.562768023471495
1351	4.9	118	1	3	1.1	11	0.602212662571885
1490	4.47	8	2	3	1.53	11	-0.086110913249235
886	5.2	118	1	3	1.25	11	0.616218396438529
1030	7.35	134	2	3	1.8	10	1.92305775034506
1023	5.15	118	1	3	1.3	11	0.470886974394077
1322	5.85	134	2	3	1.2	10	1.56703481487849
338	4.9	118	1	3	1.35	11	0.125555552349626
851	5	118	1	3	1.3	11	0.320886974394076
850	3.8	118	1	3	1.25	11	-0.783781603561471
576	4.65	118	2	3	1.25	11	0.212465784798018
307	3.5	90	1	3	1	14	-0.0449331415249206
4	5.25	118	2	3	1.2	11	0.907797206842471
1166	5.3	118	2	3	1.5	11	0.385808674575759
195	4.75	90	1	3	1.2	14	0.823741170297271
392	4.75	118	2	3	1.4	11	0.0264715186646622
272	4.55	90	1	3	0.9	14	1.19572970256398
312	4.9	90	2	3	1.45	14	0.643331448434498
505	4.07	90	1	3	0.88	14	0.753862271381764
614	4.25	90	2	3	1.05	14	0.755982824790116
892	4.49	90	1	3	1.76	14	-0.503970756600594
348	4.7	90	2	3	1.4	14	0.538662870478951
370	4.75	90	1	3	1.3	14	0.633078326208366
395	4.55	90	2	3	1.25	14	0.674657136612308
743	4.35	90	2	3	1.1	14	0.760651402745664
934	4	112	1	3	1.4	12	-0.217488172759436
855	5.13	112	1	3	1.42	12	0.874379258422783
454	3.98	112	2	3	1.12	12	0.442615179048986
59	4.33	112	1	3	1.27	12	0.360373524556139
163	4.1	112	2	3	1.2	12	0.410084903777862
865	3.48	112	2	3	1.27	12	-0.34337908708437
1069	0.57	112	1	3	0.83	12	-2.56070996145268
685	3.42	112	2	3	1.08	12	-0.0411196833154528
861	5.52	78	1	3	1.48	9	0.513108699449295
1302	4.84	112	2	3	1.16	12	1.22635004141342
32	1.92	112	2	3	0.78	12	-0.969131151048739
1360	4.65	78	1	3	1.45	9	-0.299692447324034
481	5.67	78	2	3	1.48	9	0.809356087808784
666	4.8	78	1	3	1.3	9	0.136301818809322
298	5.52	78	2	3	1.73	9	0.182698977586523
253	4.92	78	1	3	1.38	9	0.103771543538199
1146	5.34	78	2	3	1.26	9	0.898814344804374
651	4.1	80	1	3	1.5	13	-0.458825149542673
630	3.84	78	2	3	0.76	9	0.352128565248895
946	4.6	80	1	3	1.05	13	0.899157648857398
1247	3.85	80	2	3	1.4	13	-0.371914917094278
435	3.2	80	2	3	1.5	13	-1.21257776118318
209	3.75	80	1	3	1.45	13	-0.71349372749822
382	3.9	80	2	3	1.2	13	0.0594107710835301
848	3.2	80	1	3	1.4	13	-1.16816230545377
753	3.35	80	2	3	1.3	13	-0.681252073005373
554	5.15	80	1	3	1.6	13	0.400512006368424
578	2.9	80	2	3	0.95	13	-0.463932118694208
820	4.93	82	1	3	1.42	11	0.340082862635277
165	4.83	82	1	3	1.47	11	0.144751440590825
863	5.27	82	1	3	1.38	11	0.756348000270839
612	5.25	82	2	3	1.6	11	0.463137131634739
451	4.75	82	1	3	1.45	11	0.102884009408606
417	4.42	82	2	3	1.38	11	0.052595388630329
419	4	82	1	3	1.4	11	-0.551784568546942
218	5.1	82	2	3	1.5	11	0.503799975723643
1483	4.9	82	1	3	1.5	11	0.157552587364154
551	4.9	82	2	3	1.4	11	0.494462819812548
873	4.35	82	1	3	1.15	11	0.274872541675318
1055	5.35	154	1	3	1.15	9	0.999079013670918
893	4.05	154	2	3	1.1	9	-0.0593421759251402
164	4.35	154	1	3	1.55	9	-0.7635723626847
1180	4	154	2	3	1.4	9	-0.681330708191854
569	4.45	154	1	3	1.25	9	-0.0915838304179868
160	2.9	158	1	3	1.15	15	-0.684465510197359
74	3.2	158	2	3	1.15	15	-0.23821812183787
813	1.2	158	2	3	0.55	15	-1.09424105730444
234	2.6	158	1	3	0.8	15	-0.317145555886195
35	4.95	158	2	3	1.3	15	1.22578761202877
393	3.1	158	1	3	1.3	15	-0.770459776330716
794	3.6	158	2	3	0.95	15	0.543107566339938
264	3.9	158	2	3	1.1	15	0.557113300206582
927	3.5	158	1	3	1.05	15	0.106197333891544
75	4.35	158	2	3	1.15	15	0.91178187816213
1139	1.7	158	1	3	0.8	15	-1.21714555588619
1336	3.85	158	2	3	1.2	15	0.316450456117677
278	4.15	158	1	3	1.2	15	0.470203067758188
311	3.72	174	1	3	1.03	14	0.242008188145128
1436	2.67	174	1	3	1.03	14	-0.807991811854872
636	3.48	174	1	3	1.02	14	0.0210744725540182
356	2.98	174	2	3	1.12	14	-0.523340983175396
413	3	174	1	3	0.8	14	-0.039467270450392
137	2.15	174	2	3	1	14	-1.12454557026871
460	3.18	174	1	3	0.87	14	0.00706873868737468
971	3.55	174	2	3	1.2	14	-0.10587125844652
1106	3.63	174	1	3	1.02	14	0.171074472554019
257	3.15	174	2	3	1	14	-0.124545570268711
999	2.4	174	2	3	0.9	14	-0.683882726179807
1150	2.67	76	1	3	1.18	12	-1.26680201745498
320	3.96	174	2	3	1.09	14	0.513857870051275
1385	5.52	76	1	3	1.78	12	0.439220918011597
632	3.82	174	2	3	1.13	14	0.297592732415715
1501	3.87	76	1	3	1.18	12	-0.0668020174549762
141	4.07	76	2	3	1.18	12	0.279445370904514
1288	3.97	76	1	3	1.48	12	-0.538790549721689
953	5.17	76	2	3	1.43	12	0.902788260682253
575	3.35	76	1	3	0.95	12	-0.148277476050496
65	3.25	142	2	3	1	14	0.45816088599802
1450	3.28	142	2	3	1.12	14	0.259365473091336
1474	4.19	76	1	3	1.26	12	0.100667707273901
1273	3.35	142	2	3	1	14	0.55816088599802
484	4.01	142	1	3	1.04	14	0.995648360002969
489	4.1	76	2	3	1.15	12	0.366644224131185
41	3.95	76	1	3	1.1	12	0.165728257816146
3	3.8	142	2	3	1.1	14	0.817498041909116
797	3.45	142	1	3	1.1	14	0.321250653549626
775	2.85	142	2	3	1.1	14	-0.132501958090884
512	2.9	142	1	3	1	14	-0.0380865023614692
1090	3.25	142	2	3	1	14	0.45816088599802
679	3.5	142	1	3	1	14	0.561913497638531
390	3.55	142	1	3	1.3	14	0.0399249653718172
1401	3.85	148	2	3	1.35	13	-0.0311735214240345
1430	3.2	142	1	3	0.8	14	0.64323918581634
1100	3.55	148	2	3	1.4	13	-0.426504943468487
289	3.3	142	1	3	1.1	14	0.171250653549626
1348	4.05	148	2	3	1.2	13	0.454820744709321
965	3.3	142	1	3	1.05	14	0.266582075594078
593	4.35	148	1	3	1.5	13	0.0365848240831186
610	2.65	148	1	3	1.3	13	-1.28208948773907
652	4.95	88	2	3	1.2	13	1.11323039895416
1209	3.75	148	1	3	1.4	13	-0.372752331827976
1400	3.15	148	1	3	1	13	-0.210100955472359
1131	2.8	88	2	3	1.05	13	-0.750775334912479
1029	3.35	148	1	3	0.95	13	0.0852304665720927
318	3.8	88	2	3	1.05	13	0.249224665087521
521	3.05	148	1	3	1.15	13	-0.596095221605715
1038	4.5	148	1	3	1.2	13	0.758573356349832
343	4.6	88	1	3	1.4	13	0.235657322416866
907	4.2	88	2	3	1.1	13	0.553893243043068
772	3.35	88	1	3	1.1	13	-0.442354145316421
1140	4.7	88	1	3	1.65	13	-0.140999787805395
159	2.6	114	2	3	1.2	14	-0.772875312923393
415	3.4	114	1	3	1	14	0.262202986894927
187	3.4	114	1	3	0.8	14	0.643528675072736
439	3.8	114	2	3	1.55	14	-0.240195267234557
933	2.85	114	1	3	1	14	-0.287797013105073
229	3.1	114	2	3	1	14	0.108450375254416
1229	3.1	114	2	3	1.25	14	-0.368206734967845
888	2.65	114	1	3	1.25	14	-0.964454123327334
1108	3.2	114	1	3	1.2	14	-0.319122701282881
581	4.1	170	2	3	1.35	10	-0.145009141263288
543	3.2	170	1	3	1.2	10	-0.905262263489421
1291	3.95	170	2	3	1.4	10	-0.390340563307741
542	3.05	170	1	3	1.15	10	-0.959930841444968
1461	3.35	170	2	3	1	10	-0.227689186952124
643	3.55	170	1	3	1.2	10	-0.555262263489421
24	4.1	170	2	3	1.25	10	0.0456537028256152
1281	3.5	170	1	3	0.85	10	0.0620576908217423
420	3.25	170	2	3	1.05	10	-0.423020608996576
955	2.25	180	2	3	1	13	-0.651022946995161
60	3.75	180	1	3	1.3	13	0.130741132378636
618	4.3	180	2	3	1.4	13	0.636325676649223
642	2.4	180	1	3	1.3	13	-1.21925886762136
760	3.6	180	2	3	1.65	13	-0.540331433573038
1233	3.65	180	1	3	1.25	13	0.126072554423089
538	3.15	180	2	3	1.5	13	-0.704337167439682
27	2.7	180	2	3	1.1	13	-0.391685791084066
335	2.6	180	1	3	1.35	13	-1.11459028966582
391	4	180	2	3	1.35	13	0.431657098693674
1027	3.8	180	1	3	1.5	13	-0.200584555799172
1251	2.3	180	2	3	0.7	13	-0.0290344147284478
506	4.25	162	1	3	1.1	15	0.764743305873554
1017	2.95	162	2	3	1.1	15	-0.389009305766956
738	2.65	162	2	3	1.2	15	-0.87967214985586
495	4.3	162	1	3	1.1	15	0.814743305873555
1440	3.45	162	2	3	1.4	15	-0.460997838033669
1344	1.9	162	1	3	0.95	15	-1.29926242799309
493	4.15	162	1	3	1.15	15	0.569411883829104
1241	1.8	94	2	3	0.95	16	-0.898111704325958
403	2.3	94	2	3	1.2	16	-0.87476881454822
689	4.1	162	1	3	1.4	15	0.0427547736068421
133	2.9	94	2	3	1.2	16	-0.27476881454822
837	3.15	162	1	3	1.2	15	-0.52591953821535
1088	3.4	94	2	3	1.2	16	0.22523118545178
583	2.05	162	1	3	1.5	15	-2.19790807048206
360	2.35	162	1	3	1.3	15	-1.51658238230425
201	5.2	128	2	3	1.2	12	1.5323640258422
621	4.8	128	2	3	1.35	12	0.846369759708845
841	3.1	128	2	3	1.3	12	-0.758298818246704
571	4.1	128	2	3	1.2	12	0.4323640258422
695	3.8	128	2	3	1.15	12	0.227695447886653
923	2.9	94	1	3	1.4	16	-0.802341891085517
1261	4.25	128	2	3	0.95	12	1.05902113606446
216	3.05	128	2	3	1.3	12	-0.808298818246704
659	2.8	94	1	3	1	16	-0.1396905147299
283	2	108	2	3	1.6	14	-1.83623766330966
355	2.55	94	1	3	1.2	16	-0.771016202907709
623	4.1	108	2	3	1.7	14	0.0730994926014388
440	2.4	94	1	3	1.1	16	-0.730353358818805
279	2.8	108	2	3	1.2	14	-0.273586286954041
976	4.3	128	1	3	1.1	12	0.676779481571615
199	3.4	108	2	3	1.5	14	-0.245574819220753
1411	4.85	128	1	3	1.3	12	0.845453793393806
1491	3.25	128	1	3	1.2	12	-0.563883362517289
693	2.95	108	2	3	1.3	14	-0.314249131042945
1325	4.65	128	1	3	1.35	12	0.550122371349354
485	3.15	108	2	3	1.4	14	-0.30491197513185
588	3	108	1	3	1.5	14	-0.791822207580244
389	4.75	198	2	3	1.35	11	0.507460415521829
1221	3.85	198	2	3	1.25	11	-0.201876740389269
1502	2.65	108	1	3	1	14	-0.188507987135722
207	3.55	198	2	3	1.3	11	-0.59720816243372
675	3	108	1	3	1.35	14	-0.505827941446887
1	4.8	198	2	3	1.5	11	0.271466149388472
446	2.75	108	1	3	1.4	14	-0.851159363491338
1268	3.3	198	2	3	1.55	11	-1.32386527265598
597	4	108	1	3	1.45	14	0.303509214464209
1418	4.55	198	2	3	1.45	11	0.116797571432923
1122	3.95	198	1	3	1.3	11	-0.34345555079321
1445	2.85	182	2	3	1.25	15	-0.785081299028169
1259	4.35	198	1	3	1.5	11	-0.324781238971019
1028	3.6	198	1	3	1.1	11	-0.312129862615402
931	4.6	182	2	3	1.2	15	1.06025012301628
1407	4.2	198	1	3	1.3	11	-0.0934555507932098
309	2.45	182	2	3	0.95	15	-0.613092766761455
1267	4.55	182	1	3	1.3	15	0.673339890567889
499	1.7	182	2	3	0.85	15	-1.17242992267255
730	2.8	182	1	3	1	15	-0.504671577165397
501	3.3	182	1	3	1.1	15	-0.195334421254302
645	4.4	182	1	3	1.15	15	0.809334156701247
1390	3.7	126	2	3	0.8	16	0.582844271477804
1022	3.8	182	1	3	1.05	15	0.39999700079015
833	4.15	126	1	3	1	16	0.505271194940506
1420	4.55	126	1	3	1.1	16	0.714608350851602
900	3.7	126	1	3	1	16	0.0552711949405063
108	4.35	126	1	3	0.9	16	0.89593403902941
704	3.55	192	2	3	1.6	6	-1.04410818703045
286	4.3	192	2	3	1.4	6	0.0872175011473555
657	3.45	192	1	3	1.3	6	-0.718367043123231
183	4.95	192	1	3	1.25	6	0.876964378921222
428	4.9	192	1	3	1.55	6	0.254975846654508
919	3.55	192	1	3	1.4	6	-0.809029887212134
1467	4.39	36	1	4	0.86	11	0.299484685611704
1093	5.26	36	2	4	1.39	11	0.305219000300002
6	5.3	36	1	4	1.3	11	0.370568171620525
769	4.9	36	1	4	1.35	11	-0.124763250423927
291	5.27	36	2	4	1.33	11	0.429616706753343
7	4.75	36	1	4	0.85	11	0.678550970020595
600	4.12	36	2	4	0.93	11	0.0422680831089606
1355	4.85	36	1	4	1.2	11	0.111231015709429
1431	2.9	50	2	4	0.75	13	-0.603820283778212
875	5.45	36	1	4	1.35	11	0.425236749576072
1449	5.55	50	2	4	1.5	13	0.616208385555005
364	5.55	36	1	4	1.3	11	0.620568171620525
736	3.85	50	2	4	1.2	13	-0.511803082178282
1167	4.35	50	1	4	1	13	0.223275217640037
937	2.85	50	2	4	1.7	13	-2.4651173026228
1447	3.1	50	1	4	1.1	13	-1.21738762644887
136	4	50	1	4	1.35	13	-0.794044736671129
1171	3.45	50	2	4	0.8	13	-0.149151705822665
896	3.9	50	1	4	1.15	13	-0.51271904849332
486	4.1	50	2	4	1.2	13	-0.261803082178282
926	4.8	6	1	4	1.1	13	0.496391109592766
1092	5.5	6	1	4	1.5	13	0.433739733237148
1386	3.15	6	2	4	0.75	13	-0.34004154773658
545	4.1	6	2	4	1.2	13	-0.24802434613665
1242	6.04	6	1	4	1.56	13	0.859342026783804
1195	5.8	6	2	4	2	13	-0.0733270988478845
381	3.7	6	1	4	0.7	13	0.159042485948382
361	4.84	6	2	4	1.16	13	0.568240791498912
58	5.8	6	1	4	1.8	13	0.161751200970435
1244	4.45	54	1	4	1.15	15	0.461229432525101
962	4.6	6	2	4	1	13	0.633301342041158
189	2.9	54	1	4	0.85	15	-0.516782035208185
677	2.08	54	2	4	0.72	15	-0.942672949533121
633	3.08	54	1	4	1.17	15	-0.946903136292679
40	4.7	54	2	4	1.3	15	0.571482554751235
334	3.33	54	1	4	1.37	15	-1.07822882447049
1285	4.7	54	1	4	1.5	15	0.0439094782139371
19	2.5	54	1	4	1.1	15	-1.39343914543045
513	4.13	54	1	4	0.92	15	0.579753973929581
128	3.5	54	2	4	0.95	15	0.0388025090623998
996	3.55	54	1	4	0.85	15	0.133217964791815
1006	3.8	54	2	4	1.05	15	0.148139664973495
1097	3.65	44	1	4	1.45	15	-1.14112895431374
1072	3.1	44	2	4	1.1	15	-0.877561611643086
609	5.15	44	1	4	1.25	15	0.740196733864067
1136	3.1	44	2	4	0.7	15	-0.11491023528747
1405	4.85	44	1	4	1.45	15	0.0588710456862582
337	4.5	44	2	4	1.3	15	0.141112700179105
754	4.15	64	1	4	1.1	15	-0.0660219789038514
1398	4.7	44	2	4	1.45	15	0.0551184340457489
349	3.65	64	1	4	1.15	15	-0.661353400948304
438	5.35	64	1	4	1.3	15	0.75265233291834
457	4.5	44	2	4	1.55	15	-0.335544410043156
190	2.2	64	1	4	0.95	15	-1.7300277127705
42	4.15	44	2	4	1.5	15	-0.590212987998703
1102	3.6	64	1	4	0.7	15	0.146629397451764
860	4.6	44	2	4	1.75	15	-0.616870098220965
442	4.15	64	1	4	1.25	15	-0.352016245037208
819	5.05	44	2	4	1.6	15	0.119124167912392
774	4.3	40	1	4	1.4	16	-0.139595215102267
23	4.95	44	2	4	2.05	15	-0.838858630487676
957	4.5	40	1	4	1.3	16	0.251067628986638
587	3.75	64	2	4	1.05	15	-0.22444316849991
146	3.95	40	1	4	1.4	16	-0.489595215102268
357	3.75	64	2	4	1.3	15	-0.701100278722171
526	3.4	40	1	4	1	16	-0.276943838746649
121	5.15	64	2	4	1.5	15	0.317574033100021
1078	4.85	40	1	4	1.45	16	0.315073362853281
818	4.8	64	2	4	1.3	15	0.348899721277829
982	4.85	40	1	4	1.25	16	0.696399051031089
130	4.25	64	2	4	1.3	15	-0.201100278722171
646	4.65	40	1	4	1.4	16	0.210404784897733
629	6.65	64	2	4	1.6	15	1.62691118901112
715	4.25	40	1	4	1.3	16	0.00106762898663781
1311	5.15	44	2	4	1.55	15	0.314455589956844
1191	4	40	1	4	1.3	16	-0.248932371013362
722	4.25	44	2	4	1.5	15	-0.490212987998704
1151	3.7	40	1	4	1.05	16	-0.0722752607911019
1145	5.05	64	2	4	1.05	15	1.07555683150009
988	4.9	72	1	4	1.35	16	0.466928299665674
529	2.1	64	2	4	0.9	15	-1.58844890236655
644	3.4	72	1	4	1.05	16	-0.461083168067614
208	2.05	64	2	4	1	15	-1.82911174645546
548	3.45	72	1	4	1	16	-0.315751746023161
938	4.65	72	1	4	1.25	16	0.407591143754578
1054	3.85	72	1	4	1.15	16	-0.201746012156518
602	3.95	40	2	4	1.05	16	0.323972127568388
628	4.5	72	1	4	0.8	16	1.11557394215465
1284	3.5	40	2	4	1.1	16	-0.221359294476065
210	3.8	72	1	4	1	16	0.0342482539768385
1359	3.95	40	2	4	1.2	16	0.0379778614350315
299	3.05	72	1	4	0.9	16	-0.525088901934257
463	3.95	72	2	4	0.95	16	0.425827064380781
798	3.55	24	1	4	1.3	17	-0.50432866065101
733	2.6	72	2	4	1.25	16	-1.49616146788593
680	2.7	24	1	4	1.2	17	-1.16366581656211
185	4.5	72	2	4	1.2	16	0.49916995415852
215	5.3	24	1	4	1.35	17	1.15033991730454
138	4.35	72	2	4	1.5	16	-0.222818578108193
300	4.05	58	2	4	1.2	14	-0.143729632449347
162	1.8	24	1	4	0.8	17	-1.30101444020649
134	3.85	72	2	4	1.1	16	0.0398327982474238
1103	1.8	24	1	4	0.7	17	-1.11035159611758
426	2.7	72	2	4	0.55	16	-0.0615215592636025
149	3.8	24	1	4	1.15	17	0.0316656054823459
412	1.7	72	2	4	0.55	16	-1.0615215592636
713	3.2	24	1	4	1	17	-0.282340128384297
1117	3.85	24	1	4	1.25	17	-0.108997238606559
1275	6.2	24	2	4	1.75	17	1.43393592930841
1424	4.55	58	1	4	1	14	0.591348667368972
1269	6.45	24	2	4	1.55	17	2.06526161748622
341	4.3	58	1	4	0.9	14	0.532011511457876
785	5.55	24	2	4	1.45	17	1.35592446157512
547	3.4	58	1	4	1.05	14	-0.65398275467548
366	3.95	24	2	4	1.1	17	0.423244415886287
106	4.3	58	1	4	1.05	14	0.24601724532452
261	3	24	2	4	1.1	17	-0.526755584113713
122	3.9	58	1	4	1.2	14	-0.439977020808838
959	4.35	24	2	4	1.65	17	-0.225401226602685
1510	5.3	58	1	4	1	14	1.34134866736897
1361	2.3	58	2	4	1	14	-1.51240394427154
1309	4.6	58	1	4	1.4	14	-0.121302708986646
456	5.5	26	1	4	1.15	13	1.35817952359872
131	6.25	26	1	4	1.35	13	1.72685383542091
737	2.05	58	2	4	1.1	14	-1.95306678836044
1314	4.58	58	2	4	0.77	14	1.20612059713294
1210	3.9	52	1	4	1.05	12	-0.201800906898602
700	4.05	52	1	4	1.3	12	-0.528458017120863
47	5.69	26	2	4	1.46	13	1.10337209528261
496	5.25	26	2	4	1.25	13	1.06376406786931
533	7.05	52	1	4	1.4	12	2.28087913879023
123	2.3	26	2	4	0.95	13	-1.31424739986398
824	3.85	2	1	4	0.95	17	0.166199011908749
1123	5.25	26	2	4	1	13	1.54042117809157
895	5.9	2	1	4	1.35	17	1.45354763555313
64	6.25	26	2	4	1.45	13	1.6824383796915
1327	4.8	2	1	4	1	17	1.0208675898643
398	4.7	26	2	4	1.4	13	0.227769801735949
31	5.25	2	1	4	1	17	1.4708675898643
1347	4.7	26	2	4	1.4	13	0.227769801735949
702	1.25	2	1	4	0.95	17	-2.43380098809125
1326	5	26	2	4	1.35	13	0.623101223780401
1227	3.05	2	1	4	0.75	17	-0.252475299913442
1143	4.85	12	1	4	1.25	15	0.809838379414463
1319	1.5	52	2	4	1.15	12	-2.64621636262802
1470	4.2	12	1	4	1.1	15	0.445832645547819
1350	6.95	52	2	4	1.7	12	1.75513799488301
126	3.5	12	1	4	0.8	15	0.317821177814532
686	7.2	52	2	4	2	12	1.4331494626163
949	4.8	12	1	4	1.25	15	0.759838379414463
1124	5.4	52	2	4	1.7	12	0.205137994883009
1137	4.5	14	1	4	1.2	12	-0.236500181007279
1323	3.9	14	1	4	0.7	12	0.116814039437242
221	4.3	2	2	4	0.75	17	1.14377208844605
110	5.05	14	1	4	1.3	12	0.122836974903818
450	5.15	2	2	4	1.3	17	0.945126445957075
1310	4.75	14	1	4	1.25	12	-0.0818316030517305
453	5.25	2	2	4	1.2	17	1.23578929004598
697	6.15	4	1	4	1.5	10	0.382478797246317
468	5.15	26	2	4	1.5	13	0.487106957647046
239	4.02	4	1	4	0.98	10	-0.756074413491382
326	2.65	2	2	4	0.9	17	-0.792222177687309
424	5.75	4	1	4	1.45	10	0.0778102192907681
1249	4.85	2	2	4	1	17	1.21711497822379
728	5.2	4	1	4	1	10	0.385793017690838
331	5.6	2	2	4	1.25	17	1.49045786800153
84	4.4	4	1	4	0.8	10	-0.0328812941313537
191	2.75	2	2	4	1	17	-0.882885021776213
333	7.15	70	1	4	1.65	12	1.57621042597509
565	2.3	26	2	4	1.35	13	-2.0768987762196
1039	6.2	70	1	4	1.2	12	1.48419322437516
1466	5.4	2	2	4	1.3	17	1.19512644595707
915	6.8	70	1	4	1.5	12	1.51220469210845
520	1.9	2	2	4	0.65	17	-1.06556506746505
1279	6	70	1	4	1.35	12	0.998198958241804
807	5	2	2	4	0.95	17	1.46244640026824
891	6.1	70	1	4	1.4	12	1.00286753619735
1076	1.3	2	2	4	1.1	17	-2.52354786586512
1429	5.65	4	2	4	1.35	10	0.314720451739162
421	1.55	48	1	4	0.9	15	-1.96432754404448
61	5.4	4	2	4	1.35	10	0.064720451739162
673	4.65	48	1	4	1.2	15	0.563683923688805
1094	4.15	12	2	4	1.05	15	0.637411455951762
1033	4.25	48	1	4	0.95	15	0.640341033911066
821	3.3	48	1	4	1	15	-0.404990388133386
980	4.25	12	2	4	1.4	15	0.0700915016405963
56	3.15	48	1	4	1.4	15	-1.317641764489
1417	4.45	12	2	4	1.3	15	0.460754345729501
77	3.95	48	1	4	1.2	15	-0.136316076311195
10	6.55	48	1	4	1.25	15	2.36835250164435
1508	4.1	48	1	4	1.2	15	0.0136839236888049
1237	3.3	48	1	4	1.45	15	-1.26297318653346
1492	1.65	48	1	4	1.15	15	-2.34098465426674
71	5.95	14	2	4	1.6	12	0.597095830996593
1453	4.45	66	1	4	1.25	12	0.379735765604152
648	5.75	14	2	4	1.6	12	0.397095830996594
639	4.15	42	1	4	1.2	12	-0.415100507074475
943	6.1	14	2	4	1.4	12	1.1284215191744
1043	5.15	42	1	4	1.65	12	-0.273083305474542
1320	3.4	14	2	4	0.6	12	-0.0462757281143631
1019	4.8	46	1	4	1.1	16	0.692776905819567
193	4.5	14	2	4	1	12	0.29107289553002
276	5.9	46	1	4	1.45	16	1.1254569515084
436	6	14	2	4	1.5	12	0.837758675085499
1339	4.2	46	1	4	1.35	16	-0.383880204402695
1032	5.2	14	2	4	1	12	0.99107289553002
995	3.5	46	1	4	1.2	16	-0.797885938269339
954	5.2	14	2	4	1.3	12	0.419084363263307
147	3.15	46	1	4	1.3	16	-1.33854878235824
150	5.05	4	2	4	1.45	10	-0.475942392349742
786	3.43	46	1	4	1.07	16	-0.620024240953763
1353	4.6	4	2	4	1.5	10	-1.02127381439419
509	4.45	66	1	4	1.4	12	0.0937414994707941
1379	5.7	4	2	4	1.35	10	0.364720451739161
1025	4.15	66	1	4	0.95	12	0.651724297870864
170	5.65	70	2	4	1.6	12	0.317789236379032
711	4.25	66	1	4	1.5	12	-0.296921344618108
660	5.6	70	2	4	1.3	12	0.839777768645746
33	5.8	66	1	4	1.5	12	1.25307865538189
477	6.45	70	2	4	1.4	12	1.49911492455684
977	5.3	66	1	4	1.7	12	0.371752967204083
801	5.4	70	2	4	1.1	12	1.02110345682355
748	6.05	66	1	4	1.7	12	1.12175296720408
90	4.25	70	2	4	1.6	12	-1.08221076362097
1367	5.25	66	1	4	1.5	12	0.703078655381892
1506	4.8	48	2	4	1.3	15	0.669268467959391
188	2.6	42	1	4	1.25	12	-2.06043192911893
1368	3.85	48	2	4	1.45	15	-0.566725798173965
906	4.9	42	1	4	1.5	12	-0.237089039341186
113	4.5	48	2	4	1.1	15	0.7505941561372
567	4.35	42	1	4	1.5	12	-0.787089039341186
1217	5.6	48	2	4	1.2	15	1.6599313120483
1048	3.9	42	1	4	0.9	12	-0.0931119748077602
176	3.6	46	2	4	0.85	16	0.115681404401317
79	4.45	42	1	4	1.6	12	-0.877751883430092
945	4.95	42	1	4	1.45	12	-0.091757617296734
53	1.55	46	2	4	0.75	16	-1.74365575150978
1282	3.65	42	2	4	1.2	12	-0.768853118714985
986	3.65	74	1	4	0.8	10	-0.289477093286292
43	5.3	46	2	4	1.25	16	1.0530300280457
1300	5.75	46	2	4	1.3	16	1.40769860600125
379	2.65	74	1	4	0.8	10	-1.28947709328629
222	2.8	46	2	4	1.2	16	-1.35163854990985
491	3.85	74	1	4	0.95	10	-0.37547135941965
1488	3.55	46	2	4	1.2	16	-0.601638549909849
914	4.3	74	1	4	0.95	10	0.0745286405803505
368	5.05	46	2	4	1	16	1.27968713826796
1125	5.15	74	1	4	1.2	10	0.447871530358089
669	3.05	46	2	4	1.2	16	-1.10163854990985
829	5.35	60	1	4	1.4	10	0.0655736942939029
1132	5.6	46	2	4	1.4	16	1.06703576191234
73	3.1	60	1	4	1.25	10	-1.89843203957274
270	2.07	66	2	4	1.28	12	-1.91121569926303
770	4	60	1	4	0.8	10	-0.140449241172671
805	5.2	66	2	4	1.6	12	0.608663199652475
51	5.1	60	1	4	0.95	10	0.673556492693972
1010	4.3	66	2	4	1.4	12	0.0899888878302857
531	4.3	60	1	4	1	10	-0.221774929350479
119	3.8	66	2	4	1.7	12	-0.981999644436428
1084	4.05	62	1	4	1.1	11	-0.258790562599699
1129	5.15	42	2	4	1.65	12	-0.126835917115052
1192	2.95	62	1	4	1.05	11	-1.26345914055525
553	3.35	42	2	4	1.35	12	-1.35484738484834
231	4.15	62	1	4	1.05	11	-0.0634591405552474
1120	4.4	74	2	4	1.4	10	-0.537206769460228
901	2.7	62	1	4	1	11	-1.41812771851079
1413	4.85	74	2	4	1.5	10	-0.277869613549133
1494	5.45	74	2	4	1.2	10	0.89411891871758
1425	5.2	60	2	4	1.15	10	0.538478192875654
1147	3.75	60	2	4	1.3	10	-1.1975160732577
1328	5.75	60	2	4	1.1	10	1.18380961492011
1277	3.4	62	2	4	1.3	11	-1.14386886241802
1065	3.45	62	2	4	1.3	11	-1.09386886241802
310	2.4	62	2	4	0.9	11	-1.3812174860624
303	3.8	62	2	4	1.2	11	-0.553206018329115
396	3.1	62	2	4	1.1	11	-1.06254317424021
515	3.7	112	1	5	1	14	-0.320430569607996
530	2.2	42	2	4	1.15	12	-2.12352169667053
653	5.2	112	1	5	1.3	14	0.60758089812529
262	3.6	112	1	5	1.1	14	-0.611093413696902
664	5.4	112	1	5	1.1	14	1.1889065863031
942	6.15	112	2	5	1.3	14	1.70382828648478
1098	5.45	112	1	5	1.2	14	1.0482437422142
832	4.9	112	2	5	1.4	14	0.263165442395876
1127	6.7	118	1	5	1.8	14	0.582989459835647
399	4.75	112	2	5	1.2	14	0.494491130573684
887	4.85	118	1	5	1.3	14	-0.313696319719832
475	1.73	112	2	5	0.95	14	-2.04885175920405
91	6.35	118	1	5	1.3	14	1.18630368028017
494	1.83	112	2	5	1.15	14	-2.33017744738186
1262	5.3	118	1	5	1.3	14	0.136303680280167
251	5.3	118	2	5	1.6	14	-0.289437463627054
847	4.95	118	1	5	1.1	14	0.167629368457975
524	5.25	118	1	5	1.4	14	-0.104359163808736
592	5.6	118	2	5	1.3	14	0.582551068639659
582	5.45	8	1	5	1.2	12	0.730224831590214
1181	4.25	118	2	5	0.95	14	-0.100128977049176
692	5.55	8	1	5	1.6	12	0.067573455234597
1354	5.1	118	2	5	1.4	14	-0.108111775449247
687	4.65	8	1	5	1.45	12	-0.546432278632047
294	2	118	2	5	0.65	14	-1.77814044478246
479	5.45	8	1	5	1.8	12	-0.413752232943212
93	4.5	8	2	5	1.1	12	0.117135064038608
1197	5.3	8	1	5	1.45	12	0.103567721367953
563	5.15	8	2	5	1.25	12	0.481140797905251
1381	3.35	8	1	5	0.8	12	-0.607123792054169
1463	5.85	8	1	5	1.7	12	0.176910611145692
985	5.25	8	2	5	1.7	12	-0.276842000494818
572	4.65	106	1	5	1.6	13	-0.693627976874169
1304	4.65	106	1	5	1.25	13	-0.0263080225630041
1187	5.75	106	2	5	1.5	13	0.743282255574225
1138	5.8	106	1	5	1.5	13	0.647034867214734
804	5.95	106	1	5	1.85	13	0.12971491290357
107	3.05	106	2	5	1.45	13	-1.86138632238132
720	5.55	106	1	5	1.6	13	0.206372023125831
1296	5.85	106	1	5	1.45	13	0.792366289259187
758	5.2	180	2	5	1.5	16	0.86107953844641
1487	5.1	106	1	5	1.5	13	-0.0529651327852658
1297	2.9	180	1	5	1.25	16	-1.10851073969082
409	4.8	180	2	5	1.35	16	0.747073804579768
293	6.05	180	1	5	1.55	16	1.46950072804247
28	4.7	180	2	5	1.3	16	0.742405226624218
1036	2.15	180	1	5	0.8	16	-1.00052794129075
1173	1.45	180	2	5	1	16	-1.93560624110907
973	4.85	180	1	5	1.5	16	0.36483215008692
1037	3.3	182	1	5	0.8	17	-0.188939662191766
144	3.05	182	1	5	0.95	17	-0.724933928325122
285	2.4	182	1	5	0.7	17	-0.898276818102862
1198	1.6	180	2	5	1.2	16	-2.16693192928688
12	4.25	182	1	5	1.05	17	0.284403227585973
8	5.3	180	2	5	1.4	16	1.15174238253532
963	3.6	182	1	5	0.95	17	-0.174933928325122
523	3.2	182	1	5	1	17	-0.670265350369574
431	4.9	180	2	5	1.15	16	1.22839949275758
1255	3.5	182	1	5	1	17	-0.370265350369575
148	5.25	182	2	5	1.3	17	0.953993505723202
534	3.6	182	1	5	1.1	17	-0.460928194458479
37	5.7	182	2	5	1.25	17	1.49932492776765
788	4	80	1	5	1.25	13	-0.809782770705127
328	5.45	130	1	5	1.5	9	-0.423018696109289
1206	4.1	182	2	5	1.1	17	0.18531919390101
1142	5.9	80	1	5	1.25	13	1.09021722929487
62	3	182	2	5	0.9	17	-0.533355117921181
1512	6.95	130	1	5	1.55	9	0.981649881846258
950	6.25	182	2	5	1.35	17	1.85866208367875
1465	4.3	80	1	5	1.25	13	-0.509782770705127
727	2.45	182	2	5	0.9	17	-1.08335511792118
179	5.6	80	1	5	1.6	13	0.122897274983708
764	3.35	182	2	5	0.95	17	-0.278686539965633
1236	5.75	80	1	5	1.3	13	0.844885807250421
255	4.5	182	2	5	1	17	0.775982037989915
1511	4.65	82	1	5	1.2	15	0.075968304607227
867	5.75	80	2	5	1.15	13	1.27712746174327
340	4.4	82	1	5	1.45	15	-0.650688805615034
594	4.9	82	1	5	1.4	15	-0.0553573835705805
175	5.05	82	1	5	1.3	15	0.285305460518322
444	6.2	80	2	5	1.4	13	1.25047035152101
1343	4.65	82	1	5	1.2	15	0.075968304607227
1225	5.5	80	2	5	1.05	13	1.21779030583217
322	4.8	82	1	5	1.2	15	0.225968304607227
1052	5.3	130	2	5	1.15	9	0.240548646561367
1208	3.1	82	1	5	1.25	15	-1.56936311743723
809	4.45	80	2	5	1.1	13	0.0724588837877187
1041	4.95	82	1	5	1.2	15	0.375968304607228
232	3.2	82	1	5	1.1	15	-1.18336885130387
155	4.75	82	2	5	1.1	15	0.512878537055621
857	4.4	82	1	5	1.15	15	-0.0787002733483195
910	5.4	82	2	5	1.2	15	0.972215692966716
266	4.65	82	1	5	1.25	15	-0.0193631174372246
206	4.25	82	2	5	1.1	15	0.012878537055621
1362	5.55	108	1	5	1.3	13	1.33087827012258
103	3.9	82	2	5	1.3	15	-0.718447151122187
779	2.5	108	1	5	1.1	13	-1.33779604169961
808	4.75	108	1	5	1.6	13	-0.0411102621441319
920	5.2	108	2	5	1.2	13	1.31778850257097
528	5.9	108	1	5	1.55	13	1.20422115990032
782	2.55	108	2	5	1.7	13	-2.28552571787355
929	4.7	92	1	5	1.2	11	-0.416118852351209
872	4.7	108	2	5	1.5	13	0.245799970304263
1484	4.25	108	2	5	1.6	13	-0.394862873784642
1005	6.3	92	1	5	1.35	11	0.897886881515435
1199	4.7	108	2	5	1.4	13	0.436462814393166
869	4.25	92	1	5	1.1	11	-0.675456008262306
88	4.45	108	2	5	1.3	13	0.377125658482071
490	6.95	92	1	5	1.4	11	1.45255545947098
154	2.45	108	2	5	1	13	-1.05088580925122
1155	2.7	196	1	5	1.2	13	-1.75451656042388
301	5.4	108	2	5	1.45	13	1.04113139234871
663	5.9	196	1	5	1.3	13	1.25482059548721
549	6	130	2	5	1.6	9	0.0825658481612965
838	6	196	1	5	1.45	13	1.06882632935385
1126	5.7	130	2	5	1.65	9	-0.312765573883157
672	6.15	196	1	5	1.45	13	1.21882632935385
541	6.15	130	2	5	1.5	9	0.423228692250201
1498	3.8	196	1	5	1.5	13	-1.2265050926906
717	7.1	130	2	5	1.6	9	1.1825658481613
1203	5.15	196	1	5	1.45	13	0.218826329353854
180	7.05	130	2	5	1.9	9	0.560577315894583
142	4.25	196	1	5	1.25	13	-0.299847982468337
799	4.4	92	2	5	1.45	11	-1.04652857421398
1067	3.28	170	1	5	1.07	15	-0.899962902107217
448	6.85	92	2	5	1.5	11	1.30814000374157
691	4.55	170	1	5	1.2	15	0.122175400577209
157	5	92	2	5	1.25	11	-0.0652028860361726
1295	2.81	170	1	5	0.59	15	-0.454781250480475
570	5.75	92	2	5	1.3	11	0.589465691919376
579	2.95	170	1	5	0.8	15	-0.715173223067174
212	6.2	92	2	5	1.25	11	1.13479711396383
480	4.12	170	1	5	0.98	15	0.111633657572797
275	3.7	92	2	5	0.8	11	-0.507220087636103
507	4.2	170	1	5	1	15	0.153501088755018
627	3.35	196	2	5	1.45	13	-1.43492628228666
866	4.45	170	1	5	1.2	15	0.0221754005772095
650	5.05	196	2	5	1.5	13	0.169742295668892
1018	5.1	158	1	5	1.3	13	0.33990453410403
514	4.7	196	2	5	1.45	13	-0.0849262822866557
1256	3.92	158	1	5	1.28	13	-0.801962897078189
840	4.9	196	2	5	1.2	13	0.591730827935605
1274	5.8	158	1	5	1.5	13	0.658578845926221
559	2.9	196	2	5	1.2	13	-1.4082691720644
1118	3.75	158	1	5	1.45	13	-1.29608973202933
363	5.35	196	2	5	1.4	13	0.660405139757796
1044	5.75	158	1	5	1.3	13	0.98990453410403
638	4.25	158	1	5	1.1	13	-0.128769777718162
1015	4.95	170	2	5	1.1	15	0.859085633025602
455	5.85	158	1	5	1.45	13	0.803910267970673
924	4.5	170	2	5	1.1	15	0.409085633025603
1446	4.35	170	2	5	0.9	15	0.64041132120341
958	4.45	148	1	5	1.2	14	0.061969104055386
519	4.5	170	2	5	0.85	15	0.885742743247863
25	4.5	96	1	5	0.9	15	-0.0396766117630021
1366	4.7	170	2	5	1.2	15	0.418422788936699
1452	5.25	96	1	5	1.3	15	-0.0523279881186198
1476	3.9	170	2	5	0.85	15	0.285742743247863
719	4.8	96	1	5	0.9	15	0.260323388236998
522	5.7	170	2	5	1.1	15	1.6090856330256
1231	5.25	96	1	5	1.1	15	0.328997700059189
1119	4.15	158	2	5	1.05	13	0.0128090326857802
1363	5.7	96	1	5	1.25	15	0.493003433925833
634	4.75	158	2	5	1	13	0.708140454730232
936	4.7	96	1	5	1.2	15	-0.411665144029715
1375	5.51	158	2	5	1.59	13	0.343229674605697
1134	5.85	96	1	5	1.4	15	0.357009167792476
342	2.5	158	2	5	1.05	13	-1.63719096731422
952	6	96	1	5	1.25	15	0.793003433925833
197	4.85	148	2	5	1.3	14	0.417553648325972
487	5.05	76	1	5	1.35	14	0.22347737438971
882	2.7	148	2	5	0.75	14	-0.683800709185055
462	4.8	76	1	5	1.45	14	-0.217185469699196
1260	4.55	148	2	5	1.4	14	-0.0731091957629326
858	5	76	1	5	1.4	14	0.078145952345257
72	4.45	148	2	5	1.4	14	-0.173109195762934
254	5	76	1	5	1.45	14	-0.0171854696991955
153	3.95	76	1	5	1	14	-0.209202671299126
120	5.55	76	1	5	1.25	14	0.914140218478613
1153	5.6	76	1	5	1.45	14	0.582814530300804
1056	4.3	148	2	5	1	14	0.439542180592683
214	5.3	76	1	5	1.5	14	0.187483108256352
783	3.55	148	2	5	0.9	14	-0.119794975318412
624	6.1	90	1	5	1.45	14	0.969469328690294
376	6.85	96	2	5	1.35	15	1.59858797819642
1107	3.35	90	1	5	1.5	14	-1.87586209335416
243	4.5	90	1	5	1.1	14	0.0367892830014585
1287	3.9	148	2	5	1.05	14	-0.0557892414517691
573	4.35	90	1	5	1.05	14	-0.0178792949540885
306	5.9	96	2	5	1.25	15	0.839250822285322
55	3	90	1	5	0.75	14	-0.795890762687375
601	5.65	96	2	5	1.2	15	0.684582244329774
1031	2.9	90	1	5	0.85	14	-1.08655360677628
852	5.3	90	1	5	1.3	14	0.45546359482365
1299	4.9	148	2	5	1.1	14	0.848879336503781
9	4.4	76	2	5	1.7	14	-0.947595191561966
792	4.6	76	2	5	1.65	14	-0.652263769517515
1026	5.25	174	1	5	1.2	13	0.639256142719006
1416	4.15	90	2	5	1.2	14	-0.357626172727956
1135	5.25	174	1	5	1.1	13	0.829918986807909
1148	2.3	90	2	5	1.1	14	-2.01696332863905
1421	4.55	174	1	5	0.8	13	0.701907519074623
768	4.25	90	2	5	1.45	14	-0.734283282950217
667	4.5	90	2	5	1.1	14	0.183036671360949
405	2.4	134	1	5	0.75	17	-1.33177115283376
1286	6.35	134	1	5	1.35	17	1.47425178263281
1112	4.1	134	1	5	1.1	17	-0.299091107144928
598	4.7	90	2	5	1.3	14	0.00171098318314122
856	4.55	134	1	5	1.05	17	0.246240314899524
1266	4.5	134	1	5	1.2	17	-0.0897539512338312
432	4.85	134	1	5	1.05	17	0.546240314899524
281	3.45	134	1	5	0.95	17	-0.663096841011571
63	5.55	134	1	5	1.35	17	0.674251782632812
500	4.95	78	1	5	1.4	11	-0.469954798483759
1169	3.75	174	2	5	1.1	13	-0.523833624832601
968	5.75	78	1	5	1.6	11	-0.0512804866615673
870	6.1	174	2	5	1.35	13	1.34950926494514
1317	5.65	78	1	5	1.4	11	0.230045201516242
140	4.45	174	2	5	1	13	0.366829219256304
1384	5.35	198	1	5	1.45	12	0.123945930778987
1352	5.05	174	2	5	0.8	13	1.34815490743411
352	5.45	198	1	5	1.25	12	0.605271618956796
684	2.05	174	2	5	0.85	13	-1.74717651461034
498	4.75	198	1	5	1.15	12	0.0959344630457011
922	5.15	174	2	5	1.1	13	0.8761663751674
718	4	198	1	5	0.8	12	0.0132544173568654
353	4.25	174	2	5	1.1	13	-0.0238336248326005
635	1.95	174	2	5	0.7	13	-1.56118224847698
1356	3.4	198	1	5	1	12	-0.968071270820943
1011	5.45	198	1	5	1.15	12	0.7959344630457
961	1.2	134	2	5	1.2	17	-3.24350656287434
1382	3.27	68	1	5	1.23	14	-0.820577319810029
741	3.45	68	1	5	1.4	14	-0.964704154761166
605	5.4	134	2	5	1.4	17	0.57516774894785
706	3.8	134	2	5	0.95	17	-0.166849452652082
358	3.85	134	2	5	1.1	17	-0.402843718785439
912	4.5	68	1	5	1.1	14	0.657284377505546
1358	4.9	134	2	5	1.4	17	0.0751677489478499
1409	5.8	68	1	5	1.1	14	1.95728437750555
757	2.8	68	1	5	1.2	14	-1.23337846658336
1114	2.8	134	2	5	0.9	17	-1.07151803060763
879	4.55	154	1	5	0.95	11	0.0148109286445495
909	5.01	154	1	5	1.04	11	0.303214368964535
1433	5.9	154	1	5	1.2	11	0.888153818422288
237	5.3	154	1	5	1.1	11	0.478816662511193
766	5.45	78	2	5	1.35	11	0.271624011920183
1165	5.5	154	1	5	1	11	0.869479506600097
1207	5.21	94	1	5	1.34	12	0.570399167622034
508	4.7	94	1	5	1.3	12	0.136664305257595
1305	4.8	78	2	5	1.5	11	-0.664370254213173
250	4.55	94	1	5	1.35	12	-0.108667116786856
665	5.2	198	2	5	1.4	12	0.215524741182929
102	5.57	198	2	5	1.13	12	1.10031442022297
1423	4.95	198	2	5	1.4	12	-0.0344752588170714
1113	5.21	94	1	5	1.24	12	0.761062011710938
607	5.25	198	2	5	1.35	12	0.360856163227382
1451	3.97	94	1	5	1.23	12	-0.459871703880171
1083	5.3	198	2	5	1.3	12	0.506187585271833
596	3.1	142	1	5	1.1	16	-0.594343119654551
472	2.7	142	1	5	0.8	16	-0.422354587387838
124	3.25	142	1	5	1.05	16	-0.349011697610099
518	4.7	68	2	5	1.2	14	0.812868921776132
836	2.3	142	1	5	1.45	16	-2.06166307396572
1278	5.25	68	2	5	1.4	14	0.981543233598323
1437	3.55	142	1	5	1.35	16	-0.621000229876812
87	3.3	142	1	5	1.3	16	-0.775668807832361
617	6.1	68	2	5	2	14	0.687566169064898
437	3.5	142	1	5	1.2	16	-0.385005963743455
76	3.55	68	2	5	1	14	0.0441946099539408
100	1.85	142	1	5	1.1	16	-1.84434311965455
744	5.55	154	2	5	1.55	11	0.0170812524706125
918	3.8	142	1	5	1.4	16	-0.466331651921263
461	3.78	154	2	5	0.67	11	-0.0750857195470287
332	2.9	166	1	5	1	11	-0.993068502964761
1075	5.03	154	2	5	1.27	11	0.0309372159195442
1087	4.45	166	1	5	1.5	11	-0.396382723409283
1349	4.85	154	2	5	1.25	11	-0.110930215262675
591	4.55	166	1	5	1.5	11	-0.296382723409283
99	5.53	94	2	5	1.42	12	0.884116280710399
317	4.35	166	1	5	1.1	11	0.266268652946334
329	5.38	94	2	5	1.37	12	0.829447702754852
994	3.05	192	1	5	1.2	16	-0.845214139516351
712	4.77	94	2	5	1.28	12	0.391044262434865
478	3.9	192	1	5	1	16	0.386111548661458
975	4.21	94	2	5	1.74	12	-1.04600482037409
377	4.87	94	2	5	1.48	12	0.109718574257056
383	3.75	192	1	5	1.15	16	-0.0498827174718977
1130	3.1	192	1	5	1	16	-0.413888451338543
1438	3.85	142	2	5	1.4	16	-0.270084263561774
814	2.6	192	1	5	0.7	16	-0.34189991907183
1391	3.4	142	2	5	1.4	16	-0.720084263561775
248	3.4	192	1	5	1.2	16	-0.495214139516351
1158	3.45	142	2	5	1.1	16	-0.0980957312950617
1216	4.2	192	1	5	1.1	16	0.495448704572552
969	4.05	142	2	5	1.25	16	0.215910002571582
323	3.4	192	1	5	0.95	16	-0.0185570292940902
1061	4.65	142	2	5	1.55	16	0.243921470304869
595	2.75	142	2	5	1	16	-0.607432887206157
1185	4.35	128	1	5	1.5	15	-0.520455188897912
1182	4.45	166	2	5	1.55	11	-0.345466757094245
1471	4.5	128	1	5	1.5	15	-0.370455188897911
1104	3.6	166	2	5	1.45	11	-1.00480391300534
70	4.4	128	1	5	1.45	15	-0.375123766853459
168	4.55	166	2	5	1.5	11	-0.150135335049793
1024	4.05	128	1	5	1.1	15	-0.0578038125422937
434	4.55	166	2	5	1.35	11	0.135858931083565
260	3.3	128	1	5	1.25	15	-1.09379807867565
1073	4.05	128	1	5	1.2	15	-0.248466656631198
1060	3.9	166	2	5	1.45	11	-0.704803913005342
5	4.75	128	1	5	1.45	15	-0.0251237668534587
830	5.25	128	1	5	1.45	15	0.474876233146541
1399	3.4	128	1	5	1.1	15	-0.707803812542295
603	2.7	192	2	5	0.95	16	-0.5723096409346
92	3.35	192	2	5	0.95	16	0.0776903590653992
346	3.92	192	2	5	1.38	16	-0.172159870516889
1394	4.1	128	2	5	1.4	15	-0.433544956449517
723	3.65	128	2	5	1.3	15	-0.692882112360612
546	4.5	128	2	5	1.5	15	-0.224207800538421
843	3.5	128	2	5	1.25	15	-0.747550690316161
724	2.75	40	1	6	1.2	16	-0.19550987880234
1497	3.65	40	2	6	1.5	16	0.278748977290437
407	1.75	40	1	6	1.4	16	-1.57683556698015
539	2.3	40	2	6	1.3	16	-0.689925334531755
1062	2.28	40	1	6	1.4	16	-1.04683556698015
905	3.9	40	2	6	1.15	16	1.1960689316016
18	1.8	40	1	6	1.35	16	-1.4315041449357
1223	3.55	40	1	6	0.9	16	1.17647865346437
796	2.6	40	2	6	1.25	16	-0.294593912487302
916	2.85	40	1	6	1.1	16	0.0951529652865646
1243	0.85	40	2	6	1.15	16	-1.8539310683984
114	3.55	54	1	6	1.5	9	-0.47939374820556
336	3.5	54	1	6	1.05	9	0.32858905019451
756	0.63	40	2	6	1	16	-1.78793680226504
889	2.15	54	1	6	0.9	9	-0.735416683672134
561	4.5	54	2	6	1.5	9	0.61685364015393
202	4.9	54	1	6	1.45	9	0.965937673838893
249	3.65	54	2	6	1.55	9	-0.328477781890522
1239	3.4	64	1	6	0.6	14	1.16904141057252
1477	2.75	54	2	6	1.3	9	-0.751820671668262
101	4.8	54	2	6	1.4	9	1.10751648424283
1172	2.25	64	1	6	0.55	14	0.11437283261697
1479	3.2	64	2	6	1.4	14	-0.410013953779227
1415	4.8	64	2	6	1.35	14	1.28531746826523
177	2.2	64	1	6	0.65	14	-0.126290011471934
1156	2.55	62	2	6	0.95	13	-0.0517683018041977
1265	3.5	64	1	6	0.95	14	0.601721456261354
1008	3.17	62	2	6	1.05	13	0.377568854106898
85	3.35	62	1	6	1.05	13	0.41132146574741
1496	3.45	62	2	6	1.2	13	0.371574587973542
1378	3.05	62	2	6	0.95	13	0.448231698195802
1162	1.88	2	1	6	0.95	16	-0.7720518190594
171	3.65	62	2	6	1.3	13	0.380911743884638
1392	1.77	48	1	6	0.9	13	-0.793588854102901
96	1.95	62	2	6	1	13	-0.747099723848649
1096	4.63	42	1	6	1.3	14	1.14901725513928
1333	2.9	2	2	6	0.8	16	0.680189835433446
935	4.15	42	1	6	1.4	14	0.478354411050375
1190	2.64	72	2	6	1	13	-0.10977614681236
904	4.05	42	1	6	1.1	14	0.950342943317088
304	3.6	42	1	6	1	14	0.691005787405992
1068	4.75	42	1	6	1.3	14	1.26901725513928
1085	2.55	72	2	6	1.2	13	-0.58110183499017
1168	4.21	42	1	6	1	14	1.30100578740599
828	3.72	42	2	6	1.4	14	0.194601799409865
537	2.68	42	1	6	1.1	14	-0.419657056682913
1481	3.2	42	1	6	1	14	0.291005787405992
26	1.97	42	2	6	1.2	14	-1.17407251241233
186	2.45	2	1	6	1.05	16	-0.392714663148304
211	3.65	42	2	6	1.1	14	0.696590331676577
1293	4.38	42	2	6	1.35	14	0.949933221454318
1507	8.3	2	1	6	1.1	16	5.36195391480724
729	1.25	42	2	6	1.55	14	-2.56139246672349
36	3.05	2	1	6	1.15	16	0.0166224927627914
94	2.85	2	2	6	1.05	16	0.153532725211184
1002	2.85	2	1	6	1.1	16	-0.0880460851927571
1157	1.98	2	2	6	1.15	16	-0.90713011887772
849	3.78	2	1	6	1.2	16	0.651291070718339
1051	2.15	2	2	6	1.3	16	-1.02312438501108
822	3.4	2	1	6	1.2	16	0.271291070718338
876	2.75	72	2	6	1.1	13	-0.190438990901265
815	2.82	2	1	6	1	16	0.0726167588961468
492	2	72	2	6	0.7	13	-0.177787614545648
1000	3.9	2	1	6	1.2	16	0.771291070718338
48	3.1	72	2	6	0.9	13	0.540886697276544
1212	3.02	72	2	6	1	13	0.270223853187639
1050	1.91	72	1	6	1.05	13	-1.0813549572163
1422	3	72	1	6	1.35	13	-0.563343489483016
762	2.3	72	1	6	0.85	13	-0.310029269038494
864	1.9	72	1	6	0.85	13	-0.710029269038494
816	2.65	46	2	6	1.1	14	-0.360237015879364
135	2.3	46	2	6	1	14	-0.51957417179046
611	3	46	1	6	1.1	14	-0.156484404238854
649	3.5	46	1	6	1	14	0.534178439850051
877	2.75	46	2	6	1.2	14	-0.450899859968268
745	2.1	46	1	6	0.85	14	-0.579827294016592
1462	1.7	46	1	6	1.05	14	-1.3611529821944
1174	6.4	46	1	6	1	14	3.43417843985005
791	0.45	48	2	6	0.8	13	-1.77667862165451
174	1.5	48	1	6	1	13	-1.25425169819181
1504	3	58	1	6	1.1	14	-0.0365545285978146
1442	5.45	48	2	6	1.65	13	1.60268720358981
52	4.07	58	1	6	1.05	14	1.12877689344664
1495	3.46	58	1	6	1	14	0.61410831549109
780	1.35	48	2	6	0.95	13	-1.16267288778786
427	4.1	58	1	6	1.3	14	0.682119783224378
1149	2.2	58	1	6	0.8	14	-0.264565996331101
50	4.85	60	1	6	1.5	11	0.568680977417388
284	3.45	58	2	6	1.3	14	0.178367171583867
670	1.55	60	1	6	0.85	11	-1.49201053600474
321	4.1	60	1	6	1.5	11	-0.181319022582612
503	3.3	60	1	6	0.9	11	0.162658041950813
831	3.3	58	2	6	1	14	0.60035570385058
1042	3.6	60	1	6	1.1	11	0.081332353773004
156	3.55	58	2	6	0.9	14	1.04101854793948
1224	4.25	6	1	6	1.4	11	0.325141267267633
167	3	60	2	6	1.55	11	-1.23040305626758
1357	4.15	6	1	6	1.6	11	-0.156184420910176
1128	3.7	60	2	6	1.4	11	-0.24440879013422
372	2.9	6	1	6	1.7	11	-1.59684726499908
181	2.3	60	2	6	0.9	11	-0.691094569689697
1047	3.95	6	1	6	1.55	11	-0.260852998865723
269	2.75	60	2	6	1.2	11	-0.813083101956411
15	3.55	60	2	6	1.2	11	-0.0130831019564113
172	1.85	44	1	6	1.15	14	-1.33739125301518
978	5.4	60	2	6	1.6	11	1.07426552168797
1232	4.25	44	1	6	1.35	14	0.681283058807012
747	2.85	44	1	6	0.95	14	0.0439344351626296
347	2.4	44	1	6	1.25	14	-0.978054097104083
1240	2.6	44	1	6	1	14	-0.301396986881822
823	3.9	44	2	6	1.35	14	0.477530447166502
265	3.65	44	1	6	1.15	14	0.462608746984821
917	3.3	6	2	6	1.5	11	-0.669274188461782
1505	4.25	44	2	6	1.2	14	1.11352471329986
1342	4.2	4	1	6	1	11	0.579563144903225
1219	3.9	4	1	6	1	11	0.279563144903225
1175	2.6	44	2	6	1.1	14	-0.345812442611237
1170	3.8	4	1	6	0.8	11	0.560888833081033
755	2.5	44	2	6	0.7	14	0.31683893374438
385	4.45	4	1	6	0.9	11	1.02022598899213
414	4.65	4	1	6	1	11	1.02956314490323
314	3.8	4	2	6	0.65	11	0.99313048757388
1377	4.15	4	1	6	0.95	11	0.624894566947677
410	2.95	4	2	6	0.65	11	0.14313048757388
469	3.7	162	1	6	1.1	10	0.394840691600608
787	3.25	4	2	6	0.85	11	0.0618047993960706
1482	2	162	1	6	0.85	10	-0.828502198177131
198	4.6	4	2	6	0.8	11	1.50713622144052
1426	4.7	162	1	6	1.2	10	1.2041778475117
83	4.8	4	2	6	1	11	1.32581053326271
899	4.05	162	1	6	1	10	0.935503535689512
1404	4.35	162	2	6	1.3	10	0.809762391782289
881	2.1	162	1	6	0.7	10	-0.442507932043775
459	4.5	162	2	6	1.15	10	1.24575665791565
552	4.25	24	1	6	1.3	8	0.579336675658686
811	3.95	162	2	6	1.05	10	0.88641950200455
217	2.92	24	1	6	1.5	8	-1.13198901251912
1459	3.45	24	1	6	1.4	8	-0.411326168430218
688	3.9	162	2	6	1.15	10	0.645756657915646
844	2.2	70	1	6	1.05	12	-1.11705286136936
1082	3.91	24	2	6	1.9	8	-0.758393000515249
482	4.45	70	1	6	2	12	-0.678349880213956
378	3.3	70	1	6	1.35	12	-0.589041393636078
1141	3.75	24	2	6	1.5	8	-0.155741624159633
1435	2.65	70	1	6	1.7	12	-1.90636134794724
1064	2.55	70	1	6	1	12	-0.671721439324913
182	2.55	126	1	6	1.1	13	-0.943273305240807
586	3.15	70	2	6	2	12	-1.83210249185447
654	3.9	70	2	6	1.65	12	-0.414782537543301
1070	3.06	126	1	6	1.3	13	-0.814598993418615
903	3.25	70	2	6	1.8	12	-1.35077680367666
705	5.1	126	1	6	1.4	13	1.03473816249248
1365	2.2	70	2	6	1.7	12	-2.21011395958775
1179	2.6	70	2	6	1.1	12	-0.666136895054328
17	4.46	126	2	6	1.45	13	0.445654128807518
1161	3.56	126	2	6	0.95	13	0.498968349252039
842	3.6	126	2	6	1.2	13	0.062311239029778
1034	3.8	126	2	6	1.25	13	0.166979816985326
1380	3.21	126	2	6	1.2	13	-0.327688760970222
