# Supplementary material for: Consequences of Epistasis on Growth in an Erhualian × White Duroc Pig Cross
Source: PLoS One. 2017 Jan 6;12(1):e0162045. doi: 10.1371/journal.pone.0162045 (PMC5218402; doi:10.1371/journal.pone.0162045)
Supplement: S5 Text — Tab delimited text file. (TXT) [file pone.0162045.s005.txt]

Id	growth	mother	sex	batch	parity	weight	group_size	residuals_from_base_model
205	7.8	68	1	1	1	4.25	11	2.44362119131677
1485	7.3	68	1	1	1	5.7	11	1.0565129532266
862	4.2	68	1	1	1	2.4	11	-0.0245510566371649
1211	4.65	50	1	1	1	6.15	12	-2.65908027505239
1253	4.25	50	1	1	1	6.3	12	-3.15085009278585
429	6.27	50	1	1	1	3.5	12	0.582186504905499
846	7.84	50	1	1	1	5	12	1.23448832757085
925	5.03	68	1	1	1	5.95	11	-1.36643674299584
445	6.43	50	1	1	1	5.35	12	-0.389641247140571
1419	8.08	50	1	1	1	5.9	12	0.923869421170057
1071	6.3	40	2	1	1	4.8	9	-0.97386078275948
868	6.6	40	1	1	1	3.65	9	-0.429677209056504
22	7.1	40	2	1	1	4.9	9	-0.235040661248457
674	4.05	40	1	1	1	2.6	9	-2.33728848492225
441	8.45	40	1	1	1	4.8	9	0.716754188320262
619	8.95	40	1	1	1	4.35	9	1.49206364152066
344	8.98	44	2	1	1	5.95	10	1.76138685351789
721	7.78	44	1	1	1	5.9	10	0.132591763842118
224	7.17	44	1	1	1	5.85	10	-0.446818296913392
1330	4.85	14	2	1	1	5.95	12	-1.54928544564176
1081	8.4	44	1	1	1	5.95	10	0.722001824597628
1406	5.85	14	2	1	1	5.65	12	-0.365745810174832
1163	7.25	44	1	1	1	5.35	10	-0.060918904468509
698	5.67	44	1	1	1	6.05	10	-2.06917805389134
256	7.59	44	1	1	1	6.95	10	-0.699796960292141
203	9.55	14	2	1	1	5.95	12	3.15071455435824
590	6.2	44	1	1	1	7	10	-2.12038689953663
324	7.35	54	1	1	1	3.15	6	0.931780217542618
259	7.75	14	1	1	1	4.85	12	1.56430818881673
1234	6.2	14	2	1	1	5.2	12	0.259563643025564
129	5.6	14	1	1	1	5.5	12	-0.983361021361623
911	5.9	36	1	1	1	6.5	10	-2.34542906458254
1177	5.9	14	2	1	1	5.2	12	-0.0404363569744364
95	6.05	36	1	1	1	4.4	10	-0.910651616314032
725	7.5	36	2	1	1	6.7	10	-0.408403792640242
761	5.3	36	1	1	1	5.3	10	-2.21127052271482
658	4	36	1	1	1	3.25	10	-2.2570830136908
1294	6.55	36	2	1	1	4.55	10	-0.0430364051272401
1478	6.45	36	2	1	1	5	10	-0.418345858327636
1340	6	26	1	1	1	4.5	8	-0.891214346898337
339	7.55	36	2	1	1	6.05	10	0.0392654175381084
1066	8.05	60	1	1	1	5.95	13	1.23884194947328
751	5	36	2	1	1	5	10	-1.86834585832764
282	4.55	60	1	1	1	4.15	13	-1.15992023772514
449	6.55	26	2	1	1	4.7	8	-0.00418907495603449
1159	6.3	60	1	1	1	4.8	13	0.192410552096513
536	7.6	60	1	1	1	6.4	13	0.513532496272885
1480	6.8	60	1	1	1	4.5	13	0.875950187563444
1306	4.75	26	2	1	1	4.9	8	-1.92654883193399
235	7	60	1	1	1	4.75	13	0.923000491341002
115	7.1	60	1	1	1	6.4	13	0.0135324962728847
616	4.6	46	2	1	1	3.9	10	-0.978978892801495
793	8.25	62	1	1	1	5.65	6	0.333466859582433
1202	5.6	26	2	1	1	4.5	8	-0.83182931797808
710	6.55	62	1	1	1	4.95	6	-0.938273990994728
589	5.35	60	2	1	1	5.55	13	-0.757053507650555
694	7.95	62	1	1	1	5.45	6	0.155826616560389
1230	4.4	60	2	1	1	4.1	13	-0.819945269560391
640	6.35	60	2	1	1	5	13	0.579435824038816
151	6.15	60	2	1	1	5.85	13	-0.140593143117486
784	4.65	74	1	1	1	5.1	13	-1.39942039788254
1246	6.35	74	1	1	1	5.25	13	0.208809784383995
981	8.75	74	1	1	1	4.6	13	3.00647899456234
932	5.05	74	1	1	1	5.1	13	-0.999420397882538
1289	7.65	62	2	1	1	5.45	6	0.315211645480644
750	5.7	74	1	1	1	4.75	13	-0.135290823171122
803	8	62	2	1	1	5.45	6	0.665211645480643
296	6.3	74	1	1	1	5	13	0.311759480606439
423	5.2	74	1	1	1	4.6	13	-0.543521005437654
1109	5.75	74	2	1	1	5	13	0.221144509526694
631	7	32	1	1	1	5.35	14	-0.267095660279395
1373	3.95	74	2	1	1	4.1	13	-1.02823658407251
625	4.5	74	1	1	1	6.15	13	-2.1918091220168
812	7.35	74	2	1	1	5.6	13	1.45406523859283
345	8.3	32	1	1	1	6	14	0.635235129542256
662	2.65	74	2	1	1	4.5	13	-2.57295609802842
510	2.75	32	1	1	1	5.6	14	-4.67004535650184
1454	4.35	32	2	1	1	3.2	14	-1.14234324384614
1444	7	74	2	1	1	5.3	13	1.28760487405976
145	10.25	32	1	1	1	6.2	14	2.4628753725643
219	5.5	32	2	1	1	3.05	14	0.099426573887329
997	5.7	32	1	1	1	4.85	14	-1.26119626783451
1395	7.95	32	2	1	1	5.3	14	1.17287930788535
44	9.95	32	1	1	1	5.7	14	2.46877476500918
258	7.6	32	2	1	1	5.15	14	0.914649125618814
1101	7.35	32	1	1	1	5.3	14	0.113494278965093
1458	6.35	32	2	1	1	5.05	14	-0.274170995892209
98	5.4	32	1	1	1	5	14	-1.65296608556798
308	5.05	12	2	1	1	4.6	11	0.0172979744517132
641	5.05	12	1	1	1	3.85	11	0.0167620341987824
384	4.25	54	2	1	1	2.6	6	-1.37234542184775
504	7.15	12	1	1	1	4.5	11	1.71909282402043
1364	5.85	12	2	1	1	4.4	11	0.939657731429665
246	5.5	12	1	1	1	3.2	11	0.86443124437713
810	6.55	12	1	1	1	4.7	11	0.996733067042478
225	5.4	12	2	1	1	4.1	11	0.673197366896597
568	5.15	12	1	1	1	3.9	11	0.0861720949542928
970	6.4	12	1	1	1	4.15	11	1.18322239873185
267	6.6	48	2	1	1	6.1	10	-0.774150775680248
1370	5	12	1	1	1	4	11	-0.125007783534684
1332	5.8	48	2	1	1	6.15	10	-1.60474071492474
992	7.7	48	1	1	1	4.7	10	0.722982494245171
464	7	48	2	1	1	6.15	10	-0.404740714924736
781	8.1	48	1	1	1	5.95	10	0.358234013132962
1270	7.95	48	2	1	1	5.7	10	0.820568738275659
29	6.6	48	1	1	1	5.5	10	-0.866456533666644
1110	7.4	48	2	1	1	5.1	10	0.637648009209522
433	6.9	54	1	1	1	4.8	6	-0.527687777525499
1396	5.2	46	2	1	1	3.3	10	-0.0118996218676335
671	5.4	48	1	1	1	4.75	10	-1.60760744499932
1201	5.3	72	2	1	1	4.95	10	-1.02887770901723
196	9.45	48	1	1	1	6.15	10	1.58587425615501
401	8.05	72	2	1	1	5.35	10	1.47640277702686
200	7.95	72	1	1	1	4.8	10	1.25350707979598
45	5.15	72	2	1	1	4	10	-0.597668863371949
109	6.45	46	1	1	1	4.3	10	0.166916564322341
1414	7.05	72	1	1	1	5.05	10	0.200557383573537
21	4.9	26	2	1	1	5.5	8	-2.14362810286785
1176	8.05	72	1	1	1	4.7	10	1.41468695828496
902	3.95	46	2	1	1	4.4	10	-1.93487828524638
1313	6.3	72	1	1	1	3.9	10	0.154125986196769
734	9	46	2	1	1	7.1	10	1.46326499555125
277	8.5	72	1	1	1	5.95	10	1.09993847717275
1427	7.55	72	1	1	1	4.85	10	0.822917140551493
930	8	70	2	1	1	5.1	7	1.27574305204074
1271	8	46	1	1	1	5.75	10	0.829808326232177
244	7.52	70	2	1	1	6.58	7	-0.109719149596121
30	7.1	72	1	1	1	5.55	10	-0.0553420088713459
516	6.73	70	2	1	1	5.62	7	-0.312392316101945
125	6	46	1	1	1	4.2	10	-0.221903557188683
921	9.8	70	2	1	1	6.75	7	2.06627505697262
20	10.9	46	1	1	1	7.9	10	2.41444093871918
682	8.8	70	2	1	1	6.7	7	1.09686499621711
647	8.15	46	1	1	1	6.5	10	0.520959237564853
826	9.51	54	1	1	1	5.64	6	1.5684012431671
238	7.08	70	1	1	1	5.62	7	-0.421777345022201
608	8.6	4	2	1	1	5.7	12	2.31827091005998
599	8.95	70	1	1	1	4.6	7	2.07225741556536
67	5.8	4	2	1	1	5.4	12	-0.298189454473088
483	7.45	54	1	1	1	4.25	6	0.358801554163874
1046	3.25	4	2	1	1	3.6	12	-1.7469516416715
898	8.19	54	1	1	1	6.51	6	-0.283863699687004
184	6.05	4	2	1	1	5	12	0.196530059482821
681	8	4	1	1	1	5.9	12	1.13652612416177
884	4.4	4	2	1	1	4.9	12	-1.3922900620282
1111	8.4	4	1	1	1	5.5	12	1.78124563811768
374	4.8	4	2	1	1	4.8	12	-0.931110183539225
1303	4.4	4	1	1	1	5.7	12	-2.34111411886027
447	9.2	4	2	1	1	5.1	12	3.28535018099385
226	5.4	4	1	1	1	5.8	12	-1.40229399734925
714	8.25	42	2	1	1	6	11	0.285736908594446
948	10.3	42	1	1	1	5.7	11	2.05989151514112
280	5.75	8	2	1	1	4.8	12	-0.0984889257518011
1338	9.35	42	1	1	1	5.5	11	1.23225127211907
327	8.76	42	2	1	1	4.8	11	1.52989545046217
386	6.69	42	1	1	1	4.66	11	-0.913837748573522
204	6.15	8	1	1	1	5.3	12	-0.463773347116944
944	3.4	4	2	1	1	5.6	12	-2.82054921145104
1371	7.7	42	2	1	1	4.7	11	0.531075328951144
1121	7.6	42	1	1	1	4.75	11	-0.0588996392136014
69	6.4	42	2	1	1	4.15	11	-0.432435339359483
452	5	8	1	1	1	6	12	-2.04203249653978
362	10.55	42	2	1	1	4.5	11	3.5034350859291
991	4.7	8	1	1	1	5	12	-1.73023371165001
1004	8.3	42	2	1	1	5	11	0.947535693484214
556	6.2	8	1	1	1	4.7	12	-0.0466940761830825
1077	6	8	2	1	1	5	12	0.0291513172702436
1341	5.7	8	1	1	1	6	12	-1.34203249653978
223	5.9	2	1	1	1	4.5	13	0.292644092416999
890	6.1	8	2	1	1	5.1	12	0.0679714387812673
89	3.3	2	1	1	1	5.15	13	-2.70502511776135
1335	5.3	8	2	1	1	4.6	12	-0.426129168773848
1472	6.2	2	1	1	1	4.8	13	0.409104456950068
290	3.4	8	2	1	1	5	12	-2.57084868272976
86	7.2	2	1	1	1	4.5	13	1.592644092417
839	6.2	8	2	1	1	5.5	12	-0.076748075174641
1263	5.5	2	1	1	1	4.85	13	-0.32148548229442
1186	6.35	2	2	1	1	4.2	13	1.38556875680419
966	8.6	64	1	1	1	7	10	0.281297068510527
574	2.9	2	2	1	1	3.95	13	-1.91148154697337
350	7.3	64	1	1	1	5.25	10	0.0519449420676255
1160	4.05	2	2	1	1	5.45	13	-1.67917972430802
139	5.75	64	1	1	1	3.2	10	-0.243867548908351
984	6.25	2	2	1	1	4.95	13	0.826719668136858
388	8.95	64	1	1	1	5.5	10	1.54899524584518
990	4.9	2	2	1	1	4.4	13	-0.186791000173768
1428	9.9	64	1	1	1	6.6	10	1.82601658246644
105	5.1	2	2	1	1	3.35	13	0.655597723960487
800	4.15	2	2	1	1	5.1	13	-1.3650501495966
474	4.95	66	1	1	1	4.9	12	-1.32324006466308
288	4.75	2	2	1	1	3.5	13	0.213827906227023
1389	4.35	66	1	1	1	3.1	12	-0.822002251861493
941	8.8	64	2	1	1	6.15	10	1.46071106458709
1252	3.1	66	1	1	1	3.45	12	-2.28613182657291
1222	6.3	64	2	1	1	4.1	10	0.214898573611116
577	7.2	66	1	1	1	5.2	12	0.743220299869995
1105	10.1	64	2	1	1	7.5	10	1.9347827049859
242	1.3	66	1	1	1	1.4	12	-2.83194431754889
615	5.4	64	2	1	1	4.75	10	-1.08277063656723
620	5.75	66	1	1	1	4.9	12	-0.523240064663075
387	7.5	66	1	1	1	5.35	12	0.951450482136529
1074	7.8	64	2	1	1	5.7	10	0.736020517787485
544	7.1	58	1	1	1	4.8	11	1.2220498999559
2	5.55	58	1	1	1	5.2	11	-0.572669614000012
739	7.45	66	2	1	1	5.75	12	1.11611599710088
1316	6.4	58	1	1	1	5.7	11	-0.0285690064448962
989	6.45	66	2	1	1	6.25	12	-0.189783395344006
773	6.3	18	1	1	1	4.25	11	0.243887188354974
676	6.75	66	2	1	1	6.1	12	0.20198642238946
245	6.6	18	1	1	1	4.55	11	0.360347552888044
292	6.15	66	2	1	1	4.75	12	0.427914781990647
54	6.8	18	1	1	1	5.25	11	0.132088403465206
655	6.65	66	2	1	1	5.1	12	0.713785207279229
1003	6.4	18	1	1	1	5.3	11	-0.298501535779284
1475	7.3	58	2	1	1	5.9	11	1.20845626549741
878	6.3	18	1	1	1	4.7	11	-0.031422264845423
560	4.75	58	2	1	1	4.6	11	-0.546205314145894
740	7.95	18	1	1	1	5.9	11	0.884419193286855
1020	6.9	58	2	1	1	5.2	11	1.23671541492025
1410	5.8	18	1	1	1	3.5	11	0.202736277022299
972	5.05	58	2	1	1	6.6	11	-1.46980288392543
1013	6.35	58	2	1	1	6.2	11	0.0749166300304767
871	9.05	58	2	1	1	5.95	11	2.92786632625292
947	5.3	58	2	1	1	5.55	11	-0.577414159791174
220	6.95	58	2	1	1	5.4	11	1.16435565794229
517	7	18	2	1	1	5.95	11	0.363214282962623
1194	5.95	18	2	1	1	4.8	11	0.0167828855858581
1115	4.8	18	2	1	1	4.45	11	-0.919087539702724
555	6.1	18	2	1	1	5.35	11	-0.169706446103516
853	6.29	6	1	2	1	5.76	14	-1.3657573262981
1509	7.35	6	2	2	1	5.45	14	0.343285325937984
885	6.27	6	1	2	1	5.23	14	-1.06150397030652
425	8.28	6	2	2	1	6.52	14	0.618660626105933
834	9.83	6	1	2	1	5.37	14	2.41284419980891
1276	5.03	6	2	2	1	5.77	14	-2.17249028522674
252	10.14	6	1	2	1	6.76	14	1.87244388881213
422	8.73	6	2	2	1	5.67	14	1.58868959326224
790	7.28	6	1	2	1	5.07	14	0.0463838352758374
1331	9.38	6	2	2	1	6.32	14	1.84102038308388
1321	7.71	6	1	2	1	5.79	14	0.0358887101552057
1007	7.91	6	2	2	1	5.54	14	0.848223435297903
227	6	14	1	2	2	5.95	8	-0.785870330305647
668	6.45	14	1	2	2	3.85	8	0.948907117962869
467	4.95	14	2	2	2	5.9	8	-1.3458953621409
319	7.5	14	2	2	2	7.15	8	0.439356156746888
443	4.53	14	2	2	2	4.52	8	-0.921613038993019
1116	5.05	14	1	2	2	5	8	-1.15466148466037
1021	5.8	50	1	2	2	6	12	-1.03888777425228
49	5.65	50	2	2	2	7.35	12	-1.55543110493321
11	8.35	50	1	2	2	5.5	12	1.8170116181926
1500	6.25	50	2	2	2	5.65	12	0.0846268293793919
1089	6.1	50	1	2	2	5.65	12	-0.524758199540866
735	8.15	50	1	2	2	6.85	12	0.791083258591415
1387	6.4	50	2	2	2	6	12	0.0204972546679736
1345	3	50	1	2	2	5.95	12	-3.8082978350078
1388	7.5	50	2	2	2	5.95	12	1.15108719391246
746	7.95	4	1	2	2	4.5	8	2.01584456726382
1307	6.35	50	2	2	2	7.15	12	-0.733071347955262
394	6.75	4	1	2	2	6.05	8	-0.132443549315317
213	4.9	50	2	2	2	3.2	12	0.233533852359323
825	7.45	50	2	2	2	6.45	12	0.795187801467578
68	7.4	4	1	2	2	6.2	8	0.425786632951215
562	7.45	4	2	2	2	6.4	8	0.812811904893517
979	6.45	36	1	2	2	4.9	14	-0.132505786882017
287	7.7	4	2	2	2	5.5	8	1.61343081129431
1441	8.7	36	1	2	2	6.3	14	1.26097591427231
527	6.5	4	2	2	2	5.6	8	0.352250932805333
1315	7.2	36	1	2	2	5.25	14	0.403364638406566
696	7.95	4	2	2	2	6.35	8	1.34340184413801
1464	8.55	36	1	2	2	5.65	14	1.50864512445066
1200	7.55	36	1	2	2	5.5	14	0.600414942184124
1457	6.2	36	2	2	2	5.5	14	-0.29020002889562
854	5.5	36	1	2	2	4.8	14	-1.02132590839304
566	8.1	36	2	2	2	5.95	14	1.33449051790399
1298	7.65	40	1	2	2	5.95	12	-0.179174827128636
470	8.05	36	2	2	2	5.25	14	1.71274966732682
1369	6.15	36	2	2	2	4.8	14	0.0880591205272179
940	9.75	26	1	2	2	5.85	12	2.71690251537738
1324	6.25	36	2	2	2	5	14	0.0656993635492649
1460	7.9	26	1	2	2	6.55	12	0.438643365954538
974	5.75	36	2	2	2	4.5	14	-0.128401244005851
1205	9.3	26	1	2	2	5.75	12	2.32808239386635
584	7.95	36	2	2	2	6.05	14	1.12331063941501
465	6.15	26	1	2	2	5.3	12	-0.546608152933252
883	6.25	36	2	2	2	5.65	14	-0.331969846629085
497	8.25	26	1	2	2	4.2	12	2.22637051044549
473	8.4	26	1	2	2	6.5	12	0.969233305199028
759	7.45	40	2	2	2	6.35	12	-0.164509312164284
1214	6.8	26	1	2	2	6.1	12	-0.386047180845065
152	8.6	40	2	2	2	6.3	12	1.0160806270802
1312	9.85	26	1	2	2	5.3	12	3.15339184706675
1334	7.3	26	1	2	2	6.3	12	-0.00840693782301916
1393	7.1	40	2	2	2	5.8	12	-0.178019980474913
1254	8.75	60	1	2	2	5.55	11	2.40917287709069
1264	4.2	40	2	2	2	6	12	-3.20037973745287
1152	5.3	40	2	2	2	5.5	12	-1.79448034500798
604	1.5	60	1	2	2	4.05	11	-3.92312894557466
351	8.4	40	2	2	2	6.1	12	0.938440384058157
97	7.25	60	1	2	2	5.7	11	0.817403059357226
81	7.3	40	2	2	2	5.2	12	0.389059290458947
13	8.4	60	1	2	2	5.9	11	1.84504330237927
1238	9.15	40	2	2	2	5.4	12	2.11669953348099
380	5.65	12	1	2	2	6.95	3	-1.51263659351339
726	8	40	2	2	2	5.55	12	0.874929715747529
233	5.9	26	2	2	2	5.4	12	-0.398403002501972
580	6.75	26	2	2	2	5.55	12	0.359827179764564
1049	3.4	12	1	2	2	6.35	3	-3.39555732257953
271	8.1	26	2	2	2	6.1	12	1.37333784807519
375	5.58	2	1	2	2	5.75	11	-0.566492975033707
1448	6	2	1	2	2	4.85	11	0.404125931367085
983	4.5	60	2	2	2	5.75	11	-1.503801850967
476	5.85	2	1	2	2	6.15	11	-0.541212488989615
240	6.95	60	2	2	2	5.85	11	0.88501827054402
1258	3.8	2	1	2	2	5.7	11	-2.31590303578922
169	3.85	60	2	2	2	4.85	11	-1.60318294456621
1188	7.5	2	1	2	2	6.15	11	1.10878751101039
400	8	60	2	2	2	4.55	11	2.73035669090072
897	5.6	2	1	2	2	5.8	11	-0.577082914278194
874	8.5	60	2	2	2	6.3	11	2.15970881734362
1059	7.9	2	1	2	2	4.85	11	2.30412593136709
1016	5.15	2	2	2	2	6.45	11	-0.965367095536288
1272	0.75	64	1	2	2	6.85	12	-6.94569916128423
274	7.15	2	2	2	2	4.65	11	2.13587071726529
859	5.35	64	1	2	2	5.55	12	-1.55036074092754
767	7.2	64	1	2	2	5.1	12	0.574948712272859
1329	5.5	2	2	2	2	5.75	11	-0.18710794611345
1012	7.3	2	2	2	2	5.7	11	1.64348199313104
34	5.8	64	2	2	2	6.1	12	-0.977465043696652
236	4.7	64	1	2	2	3.55	12	-0.976763171148001
585	4.9	64	2	2	2	5.85	12	-1.72451534747421
430	5.35	64	1	2	2	4.4	12	-0.846792138304305
1489	5.25	64	1	2	2	4.55	12	-1.03856195603777
558	1.4	64	2	2	2	5.3	12	-4.88802601578484
1228	6.4	62	1	2	2	5.4	9	-0.755943857020789
656	7.45	52	1	2	2	6.6	12	-0.844411215958589
716	8.5	52	1	2	2	5.2	12	1.06210708288708
466	7.4	52	1	2	2	6.5	12	-0.833231337469613
752	5.35	52	2	2	2	6.35	12	-2.33207649081589
161	4.55	52	2	2	2	2.35	12	-0.684881351256819
1292	8.3	52	1	2	2	5.75	12	0.525617751197712
228	6.1	52	2	2	2	3.95	12	-0.113759407080448
458	9.1	52	1	2	2	5.35	12	1.57033726515362
1374	7.3	62	2	2	2	6.65	9	-0.161307309212743
1469	9.25	52	1	2	2	7.6	12	0.343789999151642
699	7	52	2	2	2	5.5	12	-0.162047523659589
1215	9	62	1	2	2	6.35	9	1.26284729733393
1383	8.4	62	2	2	2	6.85	9	0.816332933809305
913	9.4	62	2	2	2	6.6	9	1.96928263003175
683	9.05	62	1	2	2	5.7	9	1.71051650751228
263	8.25	62	2	2	2	6.95	9	0.605153055320326
993	7	62	1	2	2	5.35	9	-0.125353917776302
802	3.5	66	2	2	2	4.6	11	-1.82829835191182
795	2.4	66	1	2	2	4.05	11	-3.0511940491427
66	1.85	66	2	2	2	2.5	11	-2.19352090364331
1226	1.55	66	2	2	2	4.8	11	-3.90065810888977
827	7.3	66	1	2	2	5.5	11	0.961697712767135
1257	3.3	66	2	2	2	4.95	11	-2.24242792662324
1164	4.8	66	1	2	2	5.15	11	-1.32417271252145
703	6.2	66	2	2	2	4.95	11	0.657572073376763
1346	6.5	48	1	2	2	4	12	0.482475596139777
1220	7.85	66	2	2	2	5.35	11	2.06285255942086
16	8.85	48	1	2	2	6.9	12	1.05825911995945
967	5.25	66	2	2	2	5.2	11	-0.44537762284568
1189	8.45	48	1	2	2	6.55	12	0.872388694670867
1408	6.95	48	1	2	2	5.15	12	0.228906993516543
1473	7.85	48	2	2	2	6.25	12	0.915313359058056
117	6.85	48	2	2	2	2.75	12	2.05660910617224
330	8.45	48	1	2	2	6.75	12	0.750028937692914
845	9.05	48	1	2	2	5.95	12	1.83946796560473
613	7.7	48	2	2	2	5.55	12	1.19357250848089
1183	6.8	48	2	2	2	5.15	12	0.538292022436799
471	7.05	48	2	2	2	5.95	12	0.298852994524986
1468	5.95	54	2	2	2	4.75	17	0.231171855434106
637	6.2	54	1	2	2	4.8	17	-0.00880311273063761
1301	4.65	54	2	2	2	3.6	17	-0.365259541942659
1204	5.6	54	1	2	2	5.25	17	-0.884112565931034
273	5.1	54	2	2	2	2.55	17	0.727129182191598
158	6.3	54	1	2	2	5.3	17	-0.214702505175522
1432	5	54	2	2	2	4.2	17	-0.382338812876521
1184	7.35	54	1	2	2	5.75	17	0.559988041624082
1250	3.7	54	2	2	2	3.8	17	-1.43761929892061
1376	4.55	54	2	2	2	5.55	17	-1.65826717247771
111	5.2	54	1	2	2	3.9	17	-0.458184206329848
564	5	54	2	2	2	4.6	17	-0.627058326832427
78	5.3	46	1	2	2	3.25	10	0.0377279715232355
1057	5.65	54	2	2	2	4.8	17	-0.0994180838103809
742	5.95	46	1	2	2	7.05	10	-1.63710741105788
57	2.1	46	2	2	2	3.6	10	-2.91701657426793
365	5.2	46	2	2	2	5.7	10	-1.10179402253644
416	5.85	46	1	2	2	4.3	10	-0.0546607526110217
1218	9.2	70	1	2	2	8.05	11	0.895596829572561
880	10	70	1	2	2	7.75	11	1.87913646503949
397	7.3	46	2	2	2	6.7	10	0.386407192573791
1397	6.4	46	2	2	2	5.15	10	0.434695309152932
1035	7.45	70	1	2	2	7.2	11	-0.334374203271135
1040	7	46	2	2	2	7.5	10	-0.403031835338023
731	7.7	70	1	2	2	5.8	11	0.772144095574542
1001	6.85	46	2	2	2	7.45	10	-0.522441896093533
1178	7.85	70	1	2	2	7.05	11	0.157395614462332
1245	6.5	70	1	2	2	7.55	11	-1.49850377798255
1144	8.6	70	2	2	2	5.9	11	2.07034924600582
535	6.45	70	1	2	2	5.85	11	-0.508445843669945
1248	7.5	70	2	2	2	6.3	11	0.725629732049915
806	6.9	68	1	2	2	6.7	15	0.728759390213733
1058	5.7	70	2	2	2	5.05	11	-0.309621786837876
606	6.55	68	1	2	2	4.75	15	1.57176702074878
998	2.25	68	2	2	2	5.35	15	-2.63592722126482
132	2.9	72	1	2	2	3.75	15	-2.3936533394903
690	6.1	68	2	2	2	5.5	15	1.12230296100171
418	6.3	72	1	2	2	4.9	15	0.302778057886467
316	3.65	68	2	2	2	6.15	15	-1.72536624917664
1337	7.6	72	1	2	2	5.35	15	1.32746860468607
194	2.35	68	2	2	2	2.6	15	-0.853480562817961
82	6.2	72	1	2	2	5.2	15	0.0192384224195381
367	7.05	68	2	2	2	6.3	15	1.5828639330899
502	5.45	72	1	2	2	3.7	15	0.18693659975419
1280	6.15	68	2	2	2	4.35	15	1.87587156362495
1499	4.45	72	1	2	2	3.2	15	-0.507164007800926
709	4.3	68	2	2	2	2.05	15	1.43300876887141
701	6.25	72	1	2	2	3.9	15	0.864576842776236
14	7	72	2	2	2	5.4	15	1.15626369436184
956	9.2	44	1	2	2	6.7	8	1.28876414959181
1045	4.05	72	2	2	2	4.85	15	-1.45724697394879
960	10.7	44	1	2	2	7	8	2.60522451412488
38	4.15	72	2	2	2	3.5	15	-0.531318614347599
127	6.4	44	1	2	2	6	8	-1.08297670098535
928	7.35	72	2	2	2	5.65	15	1.3533139981394
173	7.75	44	1	2	2	5.9	8	0.328203177503624
1456	5.5	72	2	2	2	3.75	15	0.665731689429958
116	7.1	44	1	2	2	6.35	8	-0.597106275696773
313	1.05	72	2	2	2	5.1	15	-4.61019667017123
987	7.25	44	1	2	2	5.45	8	0.103512630704018
1091	4	72	2	2	2	3.9	15	-0.926038128303507
1154	5.9	72	2	2	2	5	15	0.300983208317748
1308	7.05	42	1	2	2	4.1	13	0.320003523436517
1086	10.6	44	2	2	2	8.1	8	2.29163087966639
1439	6	42	1	2	2	5.4	13	-1.52533489692018
297	9.25	44	2	2	2	7.85	8	1.09458057588883
678	7.65	42	1	2	2	5.35	13	0.155255042324308
777	5.6	42	2	2	2	5.35	13	-1.43535992875544
354	5.7	42	1	2	2	3.9	13	-0.907636719585531
1196	9.7	42	1	2	2	5.75	13	1.9605355283684
241	8.5	42	2	2	2	5.4	13	1.43405013200007
1372	5.93	42	1	2	2	5.37	13	-1.57698093337349
1283	5.1	42	2	2	2	6	13	-2.33302913893379
1402	7.95	42	1	2	2	6.3	13	-0.125953803320972
550	8.5	42	2	2	2	5.35	13	1.46464007124456
408	7.05	42	2	2	2	5.15	13	0.136999828222516
1434	4.75	18	1	2	2	3.15	6	-0.636739638712474
315	5.15	18	2	2	2	3.5	6	0.00851581549636382
1095	6.92	18	1	2	2	6.53	6	-0.534619531639892
708	6.85	18	2	2	2	6.8	6	-0.310420174639869
402	6.3	18	2	2	2	6.15	6	-0.462750964461523
661	2.75	68	1	2	2	3.2	15	-1.27994486267208
1193	4.45	58	2	2	2	4.3	5	-0.742676803827721
369	6.25	68	1	2	2	5.65	15	0.721148114347989
411	3.55	68	2	2	2	4.25	15	-0.662948557886079
1009	2.05	58	1	2	2	3	5	-2.80672341239128
1079	0.95	68	2	2	2	4.05	15	-3.14058880090812
112	2.3	68	2	2	2	3.85	15	-1.66822904393017
1053	4.9	58	1	2	2	5.2	5	-1.30268073914877
305	6.7	24	1	2	2	5.05	11	-0.884902815756927
776	6.95	24	2	2	2	4.45	11	0.19156148409719
371	7.15	24	1	2	2	4.1	11	0.146306029888352
302	9.1	24	2	2	2	6.25	11	1.24032367129561
230	8.4	24	1	2	2	5.15	11	0.753917305754096
1455	8.3	24	2	2	2	5.7	11	0.77681300298498
268	8.5	24	1	2	2	5.75	11	0.486838034820234
765	7	32	2	2	2	5.1	6	0.112416670309414
1493	7.8	24	1	2	2	4.95	11	0.276277062732049
732	8.55	32	2	2	2	5.4	6	1.47887703484248
749	9	24	1	2	2	6.25	11	0.680938642375351
1213	7.8	32	2	2	2	5.7	6	0.545337399375551
192	7.6	32	2	2	2	5.4	6	0.528877034842481
247	7.1	32	2	2	2	6	6	-0.338202236091378
39	7.95	32	2	2	2	5.1	6	1.06241667030941
835	8.5	92	1	3	1	5.3	12	2.84041498536185
373	7.8	92	1	3	1	5.3	12	2.14041498536185
763	6.15	92	2	3	1	4.75	12	1.28628934597148
817	7.05	92	1	3	1	4.5	12	1.87985401327366
295	5.6	92	2	3	1	6.8	12	-0.517898163052547
1503	7.45	92	1	3	1	5.15	12	1.88218480309531
622	5.75	92	2	3	1	5.25	12	0.580389953526592
557	7.9	96	1	3	1	7.3	11	0.675566944183795
908	6.5	92	2	3	1	4.95	12	1.51392958899352
1443	8.5	96	1	3	1	5.9	11	2.13208524302947
104	5.55	92	2	3	1	5.35	12	0.319210075037616
166	6.25	96	1	3	1	7.2	11	-0.913253177327227
1133	7.45	92	2	3	1	5.35	12	2.21921007503762
540	7.2	96	1	3	1	5.65	11	0.985034939251912
143	7.85	96	2	3	1	6.8	11	1.39085136554894
1080	8.25	96	1	3	1	6.5	11	1.51500597209561
789	8.2	96	2	3	1	6.15	11	2.13852057572729
771	7.4	8	1	3	2	5.5	11	1.48356733731614
951	5.75	8	1	3	2	5.6	11	-0.227612541172832
707	8.05	96	2	3	1	7	11	1.46849160857098
1014	7.05	8	1	3	2	6.45	11	0.552358491670864
1290	8	96	2	3	1	6.95	11	1.44908154781547
359	8.7	8	1	3	2	6.7	11	2.04940879544842
404	6.55	96	2	3	1	6.1	11	0.519110514971776
325	7.25	8	1	3	2	6.15	11	0.935898127137794
406	8	96	2	3	1	6.7	11	1.60203124403791
488	7.25	134	1	3	1	8.25	5	-1.13805775932871
939	6.05	8	2	3	2	6.9	11	-0.263565932609276
525	6.8	134	1	3	1	7	5	-0.823309278216501
1403	5.2	8	2	3	2	5.8	11	-0.440587269230529
511	6.45	134	1	3	1	4.25	5	0.509137380230359
1412	6.65	8	2	3	2	6.35	11	0.672923399080099
1235	4.1	8	2	3	2	5.55	11	-1.38763757300809
1318	5.35	118	1	3	1	5.55	11	-1.38947081499757
532	4.7	8	2	3	2	6.25	11	-1.21589672243093
1351	4.3	118	1	3	1	6	11	-2.71478026819796
1490	5.95	8	2	3	2	6	11	0.187052973791516
886	5.75	118	1	3	1	6.45	11	-1.54008972139836
1030	5.9	134	2	3	1	9.15	5	-2.57929163680925
1023	8	118	1	3	1	6.45	11	0.709910278601638
1322	6.7	134	2	3	1	7.05	5	-0.494514188540735
338	6.15	118	1	3	1	6.25	11	-1.01772996442041
851	4.95	118	1	3	1	6.3	11	-2.24831990366489
850	4.45	118	1	3	1	5.05	11	-1.98357142255268
576	5.25	118	2	3	1	5.9	11	-1.24421536078873
307	8.85	90	1	3	1	4.5	12	2.49085516607525
4	4.25	118	2	3	1	6.45	11	-2.5807046924781
1166	5.25	118	2	3	1	6.8	11	-1.79483426718952
195	6.5	90	1	3	1	5.95	12	-0.74625307201491
392	3.5	118	2	3	1	6.15	11	-3.14716505701117
272	8.6	90	1	3	1	5.45	12	1.65964632042998
312	7.4	90	2	3	1	6.35	12	0.368412442949442
505	8.5	90	1	3	1	4.95	12	1.86554571287486
614	7.9	90	2	3	1	5.3	12	1.5108011670837
892	8	90	1	3	1	6.25	12	0.570207292518161
348	7	90	2	3	1	6.1	12	0.121362139171883
370	7.95	90	1	3	1	6.05	12	0.642567049496115
395	8.7	90	2	3	1	5.8	12	2.00490177463881
743	6.1	90	2	3	1	5.45	12	-0.380968650649767
934	8.5	112	1	3	1	5.4	12	1.12185203889971
855	10.05	112	1	3	1	6.55	12	1.96828343627648
454	5.5	112	2	3	1	5.1	12	-1.2352232967131
59	7.55	112	1	3	1	5.6	12	0.0494922819217578
163	6.3	112	2	3	1	5.3	12	-0.557583053691056
865	7.55	112	2	3	1	4.75	12	1.02890627799832
1069	3.7	112	1	3	1	1.4	12	-1.23095282154122
685	5.2	112	2	3	1	4.5	12	-1.16814402577924
861	8.4	78	1	3	1	7	8	1.33065390802447
1302	8.15	112	2	3	1	6	12	0.864157796886107
32	5.15	112	2	3	1	2.7	12	-0.11690621297766
1360	7.15	78	1	3	1	6.1	8	0.631272814425259
481	7.45	78	2	3	1	7.15	8	0.748269119211256
666	8.25	78	1	3	1	6.1	8	1.73127281442526
298	7	78	2	3	1	7.25	8	0.23708924072228
253	8.6	78	1	3	1	6.3	8	1.95891305744731
1146	8.65	78	2	3	1	6.6	8	2.28475845090063
651	7.75	80	1	3	1	5.6	10	1.41265994810467
630	5.35	78	2	3	1	4.6	8	0.208356020680167
946	8.75	80	1	3	1	5.65	10	2.38207000886018
1247	3.4	80	2	3	1	5.25	10	-2.26382544826365
435	3.65	80	2	3	1	4.7	10	-1.67733611657428
209	4.15	80	1	3	1	5.2	10	-1.94262053793942
382	5.9	80	2	3	1	5.1	10	0.327944369469815
848	5.55	80	1	3	1	4.6	10	-0.175541267005558
753	6.5	80	2	3	1	4.65	10	1.20325382267021
554	5.65	80	1	3	1	6.75	10	-1.39090865451856
578	3.9	80	2	3	1	3.85	10	-0.907307149417977
820	7.95	82	1	3	1	6.35	11	-0.0713581371221625
165	9.4	82	1	3	1	6.3	11	1.40923180212232
863	8.55	82	1	3	1	6.65	11	0.345102227410905
612	9.15	82	2	3	1	6.85	11	1.28212749935321
451	6.5	82	1	3	1	6.2	11	-1.4295883193887
417	6.5	82	2	3	1	5.8	11	-0.725483776512533
419	6.6	82	1	3	1	5.4	11	-0.840149291476884
218	6.7	82	2	3	1	6.6	11	-1.01492280442435
1483	6.35	82	1	3	1	6.4	11	-1.70194807636665
551	6.8	82	2	3	1	6.3	11	-0.731383168957418
873	7.4	82	1	3	1	5.5	11	-0.10132916996586
1055	7.95	154	1	3	1	6.5	5	0.590623926939444
893	6.4	154	2	3	1	5.15	5	0.325937315460888
164	8.95	154	1	3	1	5.9	5	1.9577031978733
1180	5.85	154	2	3	1	5.4	5	-0.377012380761555
569	6.65	154	1	3	1	5.7	5	-0.219937045148741
160	3.95	158	1	3	1	4.05	14	-0.739741393618763
74	5.4	158	2	3	1	4.35	14	0.986103999834563
813	1.25	158	2	3	1	1.75	14	-1.57321915945204
234	2.85	158	1	3	1	3.4	14	-1.44207218344041
35	6.75	158	2	3	1	6.25	14	1.173686308544
393	5.3	158	1	3	1	4.4	14	0.396129031669816
794	3.45	158	2	3	1	4.55	14	-1.08625575714339
264	4.5	158	2	3	1	5	14	-0.311565210343786
927	5.45	158	1	3	1	4.55	14	0.454359213936353
75	5	158	2	3	1	5.5	14	-0.11746460278867
1139	3.75	158	1	3	1	2.5	14	0.00854672296037773
1336	5.95	158	2	3	1	5.05	14	1.10784485041173
278	6.05	158	1	3	1	5.35	14	0.56492018602454
311	4.35	174	1	3	1	4.75	14	-2.02653550611019
1436	4.75	174	1	3	1	3.7	14	-0.984146781975937
636	5.1	174	1	3	1	4.5	14	-1.12358580988775
356	4.8	174	2	3	1	4.1	14	-0.719481267011585
413	3.4	174	1	3	1	3.8	14	-2.39532666046491
137	3.65	174	2	3	1	3.15	14	-1.28827242136631
460	5.95	174	1	3	1	4.05	14	0.00172364331264596
971	6.35	174	2	3	1	4.75	14	0.432849522810064
1106	7.7	174	1	3	1	4.65	14	1.38464437237878
257	6	174	2	3	1	4.15	14	0.449928793743925
999	4.55	174	2	3	1	3.3	14	-0.480042239099772
1150	4	76	1	3	1	3.85	11	-1.32273973562403
320	3.85	174	2	3	1	5.05	14	-2.25069011265687
1385	8.8	76	1	3	1	7.3	11	1.36655445650627
632	7.25	174	2	3	1	4.95	14	1.21048976583211
1501	6.05	76	1	3	1	5.05	11	-0.00689827749175187
141	5.85	76	2	3	1	5.25	11	0.130126994450551
1288	7.45	76	1	3	1	5.45	11	1.14838220855234
953	5.2	76	2	3	1	6.6	11	-1.34580136515063
575	4.8	76	1	3	1	4.3	11	-0.798049188824426
65	2.65	142	2	3	1	4.25	14	-1.52721986551815
1450	4.6	142	2	3	1	4.4	14	0.33101031674838
1474	7.15	76	1	3	1	5.45	11	0.848382208552341
1273	3.9	142	2	3	1	4.35	14	-0.338399744007131
484	4.25	142	1	3	1	5.05	14	-0.876043922350224
489	4.35	76	2	3	1	5.25	11	-1.36987300554945
41	4.9	76	1	3	1	5.05	11	-1.15689827749175
3	2.85	142	2	3	1	4.9	14	-1.7248890756965
797	3.5	142	1	3	1	4.55	14	-1.32014452990534
775	3.4	142	2	3	1	3.95	14	-0.593680230051225
512	5.2	142	1	3	1	3.9	14	0.777524680273006
1090	4.5	142	2	3	1	4.25	14	0.322780134481845
679	4	142	1	3	1	4.5	14	-0.789554590660853
390	6.05	142	1	3	1	4.85	14	1.04631583462773
1401	6.35	148	2	3	1	5.2	13	1.17124755188921
1430	2.75	142	1	3	1	4	14	-1.73365519821597
1100	3.95	148	2	3	1	4.95	13	-1.07580275188834
289	2.85	142	1	3	1	4.4	14	-1.87837471217188
1348	5.95	148	2	3	1	5.25	13	0.740657612644724
965	2.65	142	1	3	1	4.35	14	-2.04778477292739
593	7.9	148	1	3	1	5.85	13	1.86419331279061
610	3	148	1	3	1	3.95	13	-1.87338899591883
652	6.9	88	2	3	1	6.15	10	0.392839478784411
1209	6.45	148	1	3	1	5.15	13	0.842452462213444
1400	6.8	148	1	3	1	4.15	13	1.80425124710321
1131	3.9	88	2	3	1	3.85	10	-1.20002331596912
1029	6.1	148	1	3	1	4.3	13	1.01248142936975
318	5.75	88	2	3	1	4.85	10	0.0381778991411084
521	7.35	148	1	3	1	4.2	13	2.32366130785872
1038	8.05	148	1	3	1	5.7	13	2.10596313052407
343	6.6	88	1	3	1	6	10	-0.274775732402381
907	5.9	88	2	3	1	5.3	10	-0.0871315540592876
772	5.75	88	1	3	1	4.45	10	-0.176487615823242
1140	8.1	88	1	3	1	6.35	10	1.0110946928862
159	3.2	114	2	3	1	3.8	13	-1.62100602839152
415	8.6	114	1	3	1	4.4	13	2.95252967175436
187	5.9	114	1	3	1	4.2	13	0.374889428732314
439	6.05	114	2	3	1	5.35	13	0.280705855029339
933	5.2	114	1	3	1	3.85	13	-0.110980996556265
229	2.85	114	2	3	1	4.1	13	-2.15454566385845
1229	4.75	114	2	3	1	4.35	13	-0.407495360080894
888	4.45	114	1	3	1	3.9	13	-0.891570935800756
1108	6.85	114	1	3	1	4.4	13	1.20252967175436
581	7.1	170	2	3	1	5.45	10	1.75843109726152
543	5.8	170	1	3	1	4.4	10	0.641434792475517
1291	5.55	170	2	3	1	5.35	10	0.269610975750496
542	4.55	170	1	3	1	4.2	10	-0.486205450546529
1461	5.9	170	2	3	1	4.35	10	1.23140976064026
643	5.7	170	1	3	1	4.75	10	0.327305217764099
24	3.3	170	2	3	1	5.35	10	-1.9803890242495
1281	8.2	170	1	3	1	4.35	10	3.07202473172001
420	3.15	170	2	3	1	4.3	10	-1.48800030011525
955	5.1	180	2	3	1	3.25	13	0.592240120219363
60	5.6	180	1	3	1	5.05	13	-0.468382721502476
618	6.4	180	2	3	1	5.7	13	0.39333309723943
642	4.9	180	1	3	1	3.7	13	-0.34245436190129
760	3.45	180	2	3	1	5.25	13	-2.28135744956017
1233	2.45	180	1	3	1	4.9	13	-3.52661290376901
538	2.75	180	2	3	1	4.65	13	-2.61427817862631
27	5.05	180	2	3	1	3.8	13	0.205750788529991
335	4.35	180	1	3	1	3.95	13	-1.04540405812373
391	6.55	180	2	3	1	5.35	13	0.757462671950851
1027	2.65	180	1	3	1	5.3	13	-3.57133241772492
1251	2.3	180	2	3	1	3	13	-2.0548101835582
506	8.65	162	1	3	1	5.35	15	1.49123443356184
1017	3.85	162	2	3	1	4.05	15	-2.0540421171612
738	5.9	162	2	3	1	3.85	15	0.118317639816749
495	7.05	162	1	3	1	5.4	15	-0.139355505682649
1440	5.4	162	2	3	1	4.85	15	-0.993481145073019
1344	3.45	162	1	3	1	2.85	15	-2.17926860421374
493	8.3	162	1	3	1	5.3	15	1.17182437280633
1241	4.5	94	2	3	1	2.75	9	0.10451897881102
403	6.95	94	2	3	1	3.5	9	2.09566989014369
689	7.1	162	1	3	1	5.5	15	-0.150535384171625
133	6.2	94	2	3	1	4.1	9	0.978590619209835
837	5.75	162	1	3	1	4.35	15	-0.796966781548391
1088	7.05	94	2	3	1	4.6	9	1.52269122676495
583	6.4	162	1	3	1	3.55	15	0.342472246363423
360	5.6	162	1	3	1	3.65	15	-0.518707632125554
201	6.55	128	2	3	1	6.4	11	0.51627545361479
621	7.7	128	2	3	1	6.15	11	1.81922514983723
841	3.7	128	2	3	1	4.4	11	-1.11012697660567
571	4.85	128	2	3	1	5.3	11	-0.510745883006463
695	5.35	128	2	3	1	4.95	11	0.203383691704956
923	7.8	94	1	3	1	4.3	9	1.99684583331162
1261	4.25	128	2	3	1	5.2	11	-1.04956600451749
216	3.45	128	2	3	1	4.35	11	-1.32953703736118
659	8.65	94	1	3	1	3.8	9	3.15274522575651
283	2.6	108	2	3	1	3.6	14	-2.82254961059322
355	6.8	94	1	3	1	3.75	9	1.333335165001
623	6.1	108	2	3	1	5.8	14	-0.668506937350712
440	3.95	94	1	3	1	3.5	9	-1.36371513877656
279	4.3	108	2	3	1	4	14	-1.36726912454913
976	7.05	128	1	3	1	5.4	11	1.1686892095843
199	5.05	108	2	3	1	4.9	14	-1.16788803094992
1411	5.25	128	1	3	1	6.15	11	-1.09015987908302
1491	6.45	128	1	3	1	4.45	11	1.14989805522958
693	6.05	108	2	3	1	4.25	14	0.229781179228427
1325	5.15	128	1	3	1	6	11	-1.09839006134956
485	4.6	108	2	3	1	4.55	14	-1.4037584562385
588	7.25	108	1	3	1	4.5	14	0.817446454085728
389	7	198	2	3	1	6.1	10	1.13927040405266
1221	7.05	198	2	3	1	5.1	10	1.80106918894243
1502	4.3	108	1	3	1	3.65	14	-1.61252457875797
207	7.05	198	2	3	1	4.85	10	1.95401888516487
675	6.3	108	1	3	1	4.35	14	-0.0407837281808057
1	7.8	198	2	3	1	6.3	10	1.81691064707471
446	4.55	108	1	3	1	4.15	14	-1.66842397120285
1268	6.3	198	2	3	1	4.85	10	1.20401888516487
597	7.8	108	1	3	1	5.45	14	0.786237608440449
1418	7.4	198	2	3	1	6	10	1.60045028254164
1122	5.2	198	1	3	1	5.25	10	-0.600085657711292
1445	3.6	182	2	3	1	4.1	13	-2.98104827580992
1259	7.75	198	1	3	1	5.85	10	1.58283507135485
1028	6.65	198	1	3	1	4.7	10	1.18640367397808
931	7.26	182	2	3	1	5.8	13	-0.361106210122525
1407	7.35	198	1	3	1	5.5	10	1.39696464606627
309	4.6	182	2	3	1	3.4	13	-1.55278912638708
1267	6.6	182	1	3	1	5.85	13	-1.51108117828727
499	3.65	182	2	3	1	2.55	13	-1.98276015923078
730	6.55	182	1	3	1	3.8	13	-0.306893669263247
501	5.5	182	1	3	1	4.4	13	-1.72397294019711
645	7.25	182	1	3	1	5.55	13	-0.67754154282034
1390	4.8	126	2	3	1	4.5	9	-1.10544866487128
1022	7.45	182	1	3	1	4.85	13	-0.0492823933975011
833	10.15	126	1	3	1	5.15	9	3.38749709603012
1420	7.35	126	1	3	1	5.65	9	0.281597703585232
900	8.95	126	1	3	1	4.7	9	2.46280654923051
108	8.3	126	1	3	1	5.25	9	1.47631721754114
704	9.3	192	2	3	1	5.15	6	3.1391114868287
286	6.2	192	2	3	1	5.7	6	-0.297377844860669
657	4.05	192	1	3	1	4.75	6	-2.32555402813564
183	2.55	192	1	3	1	6.2	6	-4.71266226622581
428	8.25	192	1	3	1	6.45	6	0.834388037551749
919	7.55	192	1	3	1	4.95	6	1.0520862148864
1467	8.4	36	1	4	3	5.25	11	1.70425071267057
1093	8.15	36	2	4	3	6.65	11	1.05711744274515
6	8.05	36	1	4	3	6.6	11	0.528322353069379
769	7.45	36	1	4	3	6.25	11	0.142451927780797
291	8.55	36	2	4	3	6.6	11	1.48770738198964
7	9.55	36	1	4	3	5.6	11	2.64012113795915
600	6.15	36	2	4	3	5.05	11	0.0359954985687745
1355	6.65	36	1	4	3	6.05	11	-0.53518831524125
1431	6.55	50	2	4	3	3.65	12	1.93832737753062
875	7.35	36	1	4	3	6.8	11	-0.294037403908574
1449	6.95	50	2	4	3	7.05	12	0.258211508905413
364	7	36	1	4	3	6.85	11	-0.674627343153064
736	7.4	50	2	4	3	5.05	12	1.93180907868495
1167	6	50	1	4	3	5.35	12	-0.111115585702238
937	3.65	50	2	4	3	4.55	12	-1.51229152887017
1447	5.8	50	1	4	3	4.2	12	0.392453016920996
136	6.25	50	1	4	3	5.35	12	0.138884414297762
1171	3.5	50	2	4	3	4.25	12	-1.47875189340324
896	7.35	50	1	4	3	5.05	12	1.42242404976469
486	8.4	50	2	4	3	5.3	12	2.77885938246251
926	6.4	6	1	4	2	5.9	13	0.453842803443698
1092	5.6	6	1	4	2	7	13	-1.01913585993505
1386	2.65	6	2	4	2	3.9	13	-1.61317459785651
545	1.4	6	2	4	2	5.3	13	-3.71969289670218
1242	9.05	6	1	4	2	7.6	13	2.06378486913109
1195	9.2	6	2	4	2	7.8	13	2.55081014107339
381	6.45	6	1	4	2	4.4	13	1.42154098077835
361	4.6	6	2	4	2	6	13	-0.947952046125022
58	7.4	6	1	4	2	7.6	13	0.413784869131093
1244	5	54	1	4	3	5.6	15	-1.52095043167589
962	5.65	6	2	4	2	5.6	13	0.346767467830886
189	4.3	54	1	4	3	3.75	15	-1.08912267962982
677	4.2	54	2	4	3	2.8	15	-0.14852880506428
633	5.15	54	1	4	3	4.25	15	-0.5450220720747
40	6.25	54	2	4	3	6	15	-0.0562849167115376
334	5.8	54	1	4	3	4.7	15	-0.170331525275096
1285	6.75	54	1	4	3	6.2	15	-0.138029702609749
19	4.95	54	1	4	3	3.6	15	-0.34735286189635
513	6.95	54	1	4	3	5.05	15	0.765538900013485
128	5.5	54	2	4	3	4.45	15	0.142003199867601
996	4.25	54	1	4	3	4.4	15	-1.53679188980817
1006	6.85	54	2	4	3	4.85	15	1.2472836859117
1097	4.6	44	1	4	3	5.1	15	-1.4674153732949
1072	5.7	44	2	4	3	4.2	15	0.642588562026143
609	6.8	44	1	4	3	6.4	15	-0.0627537936516047
1136	5.4	44	2	4	3	3.8	15	0.587308075982049
1405	9.1	44	1	4	3	6.3	15	2.29842608483738
337	1	44	2	4	3	5.8	15	-5.03628949379749
754	6.55	64	1	4	3	5.25	15	0.392498777018788
1398	7.55	44	2	4	3	6.15	15	1.29958093149109
349	5.6	64	1	4	3	4.8	15	-0.282191769780816
438	8.2	64	1	4	3	6.65	15	1.18598047817311
457	7.3	44	2	4	3	6.05	15	1.11076080998007
190	7.2	64	1	4	3	3.15	15	2.3272762252873
42	6.45	44	2	4	3	5.65	15	0.505480323935978
1102	6.5	64	1	4	3	4.3	15	0.923707622664068
860	8.05	44	2	4	3	6.35	15	1.67722117451314
442	7	64	1	4	3	5.4	15	0.750728959285321
819	7.55	44	2	4	3	6.65	15	0.99368153904621
774	8.95	40	1	4	3	5.7	14	1.75668911687063
23	3.6	44	2	4	3	7	15	-3.17044803566521
957	5.6	40	1	4	3	5.8	14	-1.65449076161834
587	5.95	64	2	4	3	4.8	15	0.527193259139439
146	9.75	40	1	4	3	5.35	14	2.77081869158205
357	5.45	64	2	4	3	5.05	15	-0.125756437083003
526	5.85	40	1	4	3	4.4	14	-0.547972462772668
121	8.05	64	2	4	3	6.65	15	1.49536550709337
1078	9.8	40	1	4	3	6.3	14	2.23960984593677
818	2.4	64	2	4	3	6.1	15	-3.81814516121726
982	9.25	40	1	4	3	6.1	14	1.81196960291473
130	10.1	64	2	4	3	5.55	15	4.21834417047211
646	8.1	40	1	4	3	6.05	14	0.692559542159218
629	8.85	64	2	4	3	8.25	15	1.31648745126974
715	7.45	40	1	4	3	5.55	14	0.348458934604101
1311	7	44	2	4	3	6.7	15	0.413091599801722
1191	5.9	40	1	4	3	5.3	14	-1.04859136917346
722	7.95	44	2	4	3	5.75	15	1.944300445447
1151	6.25	40	1	4	3	4.75	14	-0.362102037484085
1145	4.6	64	2	4	3	6.1	15	-1.61814516121726
988	6.05	72	1	4	3	6.25	15	-0.443047323343021
529	4.6	64	2	4	3	3	15	0.278431071941021
644	4.25	72	1	4	3	4.45	15	-1.14180951054144
208	4.05	64	2	4	3	3.05	15	-0.302158867303467
548	5.35	72	1	4	3	4.45	15	-0.0418095105414391
938	6.7	72	1	4	3	5.9	15	0.421082251368396
1054	3.95	72	1	4	3	5	15	-1.77829884223081
602	8.75	40	2	4	3	5	14	2.44433329521373
628	5.55	72	1	4	3	5.3	15	-0.361838477697742
1284	5.7	40	2	4	3	4.6	14	-0.360947190830363
210	6.05	72	1	4	3	4.8	15	0.444060914747142
1359	4.95	40	2	4	3	5.15	14	-1.44743652251974
299	3.6	72	1	4	3	3.95	15	-1.48591011809656
463	5.19	72	2	4	3	4.9	15	-0.017733934821579
798	7	24	1	4	3	4.85	15	0.173182458402986
733	5.05	72	2	4	3	3.85	15	0.484654789312679
680	5.18	24	1	4	3	3.9	15	-1.06560869595173
185	5.9	72	2	4	3	5.7	15	0.202827037266607
215	9	24	1	4	3	6.65	15	1.0719446456014
138	5	72	2	4	3	5.85	15	-0.788942780466858
300	4.4	58	2	4	3	5.25	12	-0.508943228183343
162	4.25	24	1	4	3	2.6	15	-1.20027027559504
134	5.65	72	2	4	3	4.95	15	0.411676125933933
1103	5.4	24	1	4	3	2.5	15	0.0109096028939417
426	4	72	2	4	3	3.25	15	-0.198265939753461
149	6.4	24	1	4	3	4.95	15	-0.487997420085991
412	3.35	72	2	4	3	2.25	15	-0.236467154863693
713	7.9	24	1	4	3	4.2	15	1.47085166858134
1117	8.9	24	1	4	3	5.1	15	1.92023276218055
1275	6.55	24	2	4	3	7.95	15	-1.71400874583504
1424	9	58	1	4	3	5.55	12	3.44813210742947
1269	7.3	24	2	4	3	8	15	-0.994598685079525
341	6.55	58	1	4	3	5.2	12	1.21226168214089
785	8.5	24	2	4	3	7	15	0.817200099810242
547	7.65	58	1	4	3	4.45	12	2.77111077080821
366	7.85	24	2	4	3	5.05	15	1.36020773034529
106	5.65	58	1	4	3	5.35	12	0.220491864407423
261	7.6	24	2	4	3	4.1	15	1.69141657599057
122	8.15	58	1	4	3	5.1	12	2.87344156062987
959	5.6	24	2	4	3	6	15	-1.47100111529999
1510	1.85	58	1	4	3	6.3	12	-4.16071698123786
1361	4.15	58	2	4	3	3.3	12	0.434064402351705
1309	7.8	58	1	4	3	6	12	1.97282265422908
456	5.45	26	1	4	3	6.65	12	-1.74243353416274
131	7.75	26	1	4	3	7.6	12	-0.0236423798080221
737	4.95	58	2	4	3	3.15	12	1.32583422008517
1314	4.35	58	2	4	3	5.35	12	-0.62012310667232
1210	9.45	52	1	4	3	4.95	8	2.18953721867096
700	8.05	52	1	4	3	5.35	8	0.544817704715054
47	6.05	26	2	4	3	7.15	12	-0.98894789768737
496	6.75	26	2	4	3	6.5	12	0.108721312490981
533	8.3	52	1	4	3	8.45	8	-1.10175852844323
123	6.46	26	2	4	3	3.25	12	1.80706736338273
824	3.22	2	1	4	3	4.8	17	-1.55674734280133
1123	5.25	26	2	4	3	6.25	12	-1.23832899128658
895	7.45	2	1	4	3	7.25	17	1.17434563421873
64	5.5	26	2	4	3	7.7	12	-1.87543722937674
1327	5	2	1	4	3	5.8	17	-0.388546127691102
398	5.2	26	2	4	3	6.1	12	-1.19655917355311
31	6.25	2	1	4	3	6.25	17	0.586144419108502
1347	5.5	26	2	4	3	6.1	12	-0.896559173553112
702	1.8	2	1	4	3	2.2	17	-1.38607050208794
1326	7.65	26	2	4	3	6.35	12	1.10049113022445
1227	3.25	2	1	4	3	3.8	17	-0.914948557911567
1143	3.9	12	1	4	3	6.1	13	-1.64844830095973
1319	6.35	52	2	4	3	2.65	8	0.956059452837683
1470	4.8	12	1	4	3	5.3	13	-0.259009273047917
1350	8.85	52	2	4	3	8.65	8	-0.214733256500926
126	0.850000000000001	12	1	4	3	4.3	13	-3.59721048815815
686	10.9	52	2	4	3	9.2	8	1.49877741180971
949	6.5	12	1	4	3	6.05	13	0.982141638284758
1124	9.7	52	2	4	3	7.1	8	1.58355486007822
1137	6.25	14	1	4	3	5.7	12	0.252804883098755
1323	4.6	14	1	4	3	4.6	12	-0.724216453522498
221	4.2	2	2	4	3	5.05	17	-0.27031201010352
110	6.2	14	1	4	3	6.35	12	-0.194864327079591
450	8.15	2	2	4	3	6.45	17	2.8231696910508
1310	6	14	1	4	3	6	12	-0.180734752368173
453	5.75	2	2	4	3	6.45	17	0.423169691050803
697	3.65	4	1	4	3	7.65	10	-3.72840735736212
468	5.85	26	2	4	3	6.65	12	-0.883048505242486
239	4.35	4	1	4	3	5	10	-1.40714057740423
326	2.85	2	2	4	3	3.55	17	-0.702613832768868
424	5.65	4	1	4	3	7.2	10	-1.45309790416173
1249	6.4	2	2	4	3	5.85	17	1.44024896198467
728	6.05	4	1	4	3	6.2	10	-0.441299119271957
331	6.05	2	2	4	3	6.85	17	0.478450177094898
84	4.8	4	1	4	3	5.2	10	-1.07950033438219
191	6.35	2	2	4	3	3.75	17	2.67502641025318
333	6.9	70	1	4	3	8.8	11	-1.53314928072307
565	5	26	2	4	3	3.65	12	0.10234784942682
1039	6.4	70	1	4	3	7.4	11	-1.17663098187739
1466	6.85	2	2	4	3	6.7	17	1.37021999482836
915	7.7	70	1	4	3	8.3	11	-0.427249888278183
520	4.3	2	2	4	3	2.55	17	1.3591849521209
1279	8.05	70	1	4	3	7.35	11	0.503958957367098
807	7.2	2	2	4	3	5.95	17	2.17906908349569
891	8.2	70	1	4	3	7.5	11	0.562189139633631
1076	3.9	2	2	4	3	2.4	17	1.05095476985436
1429	3.85	4	2	4	3	7	10	-2.67135311826351
421	2.3	48	1	4	3	2.45	14	-2.28632203950426
61	4.65	4	2	4	3	6.75	10	-1.71840342204107
673	6.35	48	1	4	3	5.85	14	-0.316437908129465
1094	4.25	12	2	4	3	5.2	13	-0.288444365638685
1033	5.4	48	1	4	3	5.2	14	-0.868768697951118
821	4.8	48	1	4	3	4.3	14	-0.918149791550325
980	4.35	12	2	4	3	5.65	13	-0.463753818839081
56	4.6	48	1	4	3	4.55	14	-1.27109948777277
1417	4.35	12	2	4	3	5.75	13	-0.524933697328057
77	8.3	48	1	4	3	5.15	14	2.06182124129337
10	5.1	48	1	4	3	7.8	14	-2.75944553866451
1508	4.6	48	1	4	3	5.3	14	-1.72994857644009
1237	4.05	48	1	4	3	4.75	14	-1.94345924475072
1492	4.25	48	1	4	3	2.8	14	-0.550451614215673
71	5.55	14	2	4	3	7.55	12	-1.11963784002706
1453	6.55	66	1	4	3	5.7	12	0.495846568863443
648	5.9	14	2	4	3	7.35	12	-0.647278083049104
639	8.65	42	1	4	3	5.35	12	1.40895238599344
943	6.8	14	2	4	3	7.5	12	0.160952099217432
1043	8.45	42	1	4	3	6.8	12	0.321844147903274
1320	6.05	14	2	4	3	4	12	1.55224784633162
1019	6.2	46	1	4	3	5.9	15	0.0285923434498736
193	4.8	14	2	4	3	5.5	12	-0.615450331003032
276	9.05	46	1	4	3	7.35	15	1.99148410535971
436	6.2	14	2	4	3	7.5	12	-0.43904790078257
1339	5.95	46	1	4	3	5.55	15	-0.00727808183870593
1032	6.6	14	2	4	3	6.2	12	0.75629051957413
995	4.1	46	1	4	3	4.7	15	-1.3372491146824
954	6.2	14	2	4	3	6.5	12	0.172750884107199
147	5.35	46	1	4	3	4.45	15	0.0657005815400389
150	5.3	4	2	4	3	6.5	10	-0.915453725818629
786	4.35	46	1	4	3	4.5	15	-0.96488935770445
1353	4.15	4	2	4	3	6.1	10	-1.82073421186272
509	7.55	66	1	4	3	5.85	12	1.40407675112998
1379	5.65	4	2	4	3	7.05	10	-0.901943057508003
1025	6.95	66	1	4	3	5.1	12	1.26292583979731
170	7.95	70	2	4	3	7.25	11	0.92452386477633
711	7.7	66	1	4	3	5.75	12	1.61525662961895
660	8.05	70	2	4	3	6.9	11	1.23865343948775
33	9.05	66	1	4	3	7.3	12	2.01696851303981
477	7.15	70	2	4	3	7.85	11	-0.24255540615753
977	9.4	66	1	4	3	7	12	2.55050814850674
801	3.25	70	2	4	3	6.5	11	-3.31662704655634
748	9.5	66	1	4	3	7.75	12	2.19165905983942
90	7.45	70	2	4	3	5.85	11	1.28104216362201
1367	6.65	66	1	4	3	6.75	12	-0.0465421552708127
1506	5.95	48	2	4	3	6.1	14	-0.410002575431649
188	5.45	42	1	4	3	3.85	12	-0.873349436671909
1368	8.2	48	2	4	3	5.3	14	2.32943645248016
906	6.25	42	1	4	3	6.4	12	-1.63343633814082
113	7.1	48	2	4	3	5.6	14	1.04589681701323
567	6.55	42	1	4	3	5.85	12	-0.996947006451444
1217	5.85	48	2	4	3	6.8	14	-0.938261724854487
1048	6.3	42	1	4	3	4.8	12	-0.604558282317188
176	5.7	46	2	4	3	4.45	15	0.875085610460295
79	5.7	42	1	4	3	6.05	12	-1.9693067634294
945	8.1	42	1	4	3	6.4	12	0.216563661859182
53	3.7	46	2	4	3	2.3	15	0.190452997973297
1282	5.85	42	2	4	3	4.85	12	-0.62576319264142
986	5.1	74	1	4	2	4.45	8	0.957457156741669
43	7.35	46	2	4	3	6.55	15	1.24030816219178
1300	8.7	46	2	4	3	7.05	15	2.2844087697469
379	3.4	74	1	4	2	3.45	8	-0.130744058368565
222	4.1	46	2	4	3	4	15	-0.44960493633931
491	6.65	74	1	4	2	4.8	8	2.29332758203025
1488	4.5	46	2	4	3	4.75	15	-0.508454025006635
914	6	74	1	4	2	5.25	8	1.36801812882985
368	5.4	46	2	4	3	6.05	15	-0.403792445363334
1125	2.7	74	1	4	2	6.35	8	-2.60496053454889
669	4.8	46	2	4	3	4.25	15	0.0974453674382501
829	7.3	60	1	4	3	6.75	10	0.478711678892102
1132	5.9	46	2	4	3	7	15	-0.485001291008613
73	8.7	60	1	4	3	4.35	10	3.34702876262755
270	4.35	66	2	4	3	3.35	12	0.192958742274655
770	1.05	60	1	4	3	4.8	10	-4.57828069057285
805	7.1	66	2	4	3	6.8	12	0.832252934404957
51	3.5	60	1	4	3	6.05	10	-2.89302917168506
1010	6.6	66	2	4	3	5.7	12	1.0052315977837
531	5.25	60	1	4	3	5.3	10	-0.684180083017734
119	5.5	66	2	4	3	5.5	12	0.027591354761654
1084	6.65	62	1	4	3	5.15	11	0.129920086978482
1129	6.5	42	2	4	3	6.8	12	-1.16877082317647
1192	6.5	62	1	4	3	4	11	0.683488689601715
553	6.05	42	2	4	3	4.7	12	-0.333993374907956
231	5.15	62	1	4	3	5.2	11	-1.40066985226601
1120	5.2	74	2	4	2	5.8	8	0.690913826060739
901	3.8	62	1	4	3	3.7	11	-1.83297167493135
1413	3.2	74	2	4	2	6.35	8	-1.64557550562863
1494	3.8	74	2	4	2	6.65	8	-1.22911514109557
1425	4.8	60	2	4	3	6.35	10	-1.31718377823173
1147	6	60	2	4	3	5.05	10	0.678154642124965
1328	4.45	60	2	4	3	6.85	10	-1.97308317067662
1277	4.7	62	2	4	3	4.7	11	-1.08538543090087
1065	4.75	62	2	4	3	4.75	11	-1.06597537014536
310	1.45	62	2	4	3	3.3	11	-3.47886713205519
303	3.5	62	2	4	3	5	11	-2.4689250663678
396	7.8	62	2	4	3	4.2	11	2.32051396154402
515	6.9	112	1	5	2	4.7	13	0.796472260640659
530	4.65	42	2	4	3	3.35	12	-0.908065015306768
653	7.4	112	1	5	2	6.5	13	0.195234447839077
262	5.5	112	1	5	2	4.7	13	-0.603527739359341
664	7.7	112	1	5	2	6.5	13	0.495234447839076
942	8.05	112	2	5	2	7.45	13	0.723410631114055
1098	8.2	112	1	5	2	6.65	13	0.903464630105611
832	4	112	2	5	2	6.3	13	-2.62302076626271
1127	7.3	118	1	5	2	8.5	13	-0.321510523401706
399	6.75	112	2	5	2	5.95	13	0.341108808448705
887	4.05	118	1	5	2	6.15	13	-2.13378337891075
475	6.07	112	2	5	2	2.68	13	1.66169083503825
91	10.8	118	1	5	2	7.65	13	3.69851844375459
494	5.87	112	2	5	2	2.98	13	1.27815119957132
1262	7.9	118	1	5	2	6.6	13	1.44090716788885
251	8.65	118	2	5	2	6.9	13	2.46675256134218
847	10.7	118	1	5	2	6.05	13	4.57739649957822
524	9.45	118	1	5	2	6.65	13	2.96031722864436
592	7.4	118	2	5	2	6.9	13	1.21675256134218
582	9.2	8	1	5	3	6.65	12	1.88480519105379
1181	6.6	118	2	5	2	5.2	13	1.45681049565478
692	7.65	8	1	5	3	7.15	12	0.0289057986089034
1354	7.95	118	2	5	2	6.5	13	2.01147207529809
687	7.9	8	1	5	3	6.1	12	0.92129452274316
294	5.75	118	2	5	2	2.65	13	2.16689739712369
479	8.65	8	1	5	3	7.25	12	0.967725920119925
93	8.2	8	2	5	3	5.6	12	1.9865789441083
1197	6.65	8	1	5	3	6.75	12	-0.72637468743519
563	7.5	8	2	5	3	6.4	12	0.797139916196486
1381	7.1	8	1	5	3	4.15	12	1.31430215327821
1463	5.85	8	1	5	3	7.55	12	-2.015813715347
985	7.05	8	2	5	3	6.95	12	0.0106505845071121
572	9.4	106	1	5	1	6.25	13	0.766338835085726
1304	9.1	106	1	5	1	5.9	13	0.680468409797143
1187	9.56	106	2	5	1	7.25	13	0.773925079116212
1138	10.75	106	1	5	1	7.3	13	1.47395011095147
804	9.2	106	1	5	1	7.8	13	-0.381949281493416
107	6.8	106	2	5	1	4.5	13	-0.303628262436924
720	9.9	106	1	5	1	7.15	13	0.715719928684935
1296	12.2	106	1	5	1	7.3	13	2.92395011095147
758	5	180	2	5	2	6.7	15	-0.69569898062966
1487	11.1	106	1	5	1	6.6	13	2.25220926037431
1297	6.4	180	1	5	2	4.15	15	1.80500289191899
409	9.3	180	2	5	2	6.15	15	3.94079035105971
293	6.7	180	1	5	2	7.6	15	-0.00570291595070582
28	7.7	180	2	5	2	6	15	2.43256016879318
1036	4.75	180	1	5	2	2.95	15	0.889161433786715
1173	4	180	2	5	2	2.45	15	0.904445855151855
973	7.05	180	1	5	2	6.35	15	1.1090455651615
1037	5.7	182	1	5	2	4.1	17	-0.264855328304366
144	13.25	182	1	5	2	4	17	7.34632455018461
285	10.25	182	1	5	2	3.1	17	4.8969434565854
1198	3.95	180	2	5	2	2.8	15	0.640316280440437
12	7	182	1	5	2	5.3	17	0.300986129827912
8	6.4	180	2	5	2	6.7	15	0.70430101937034
963	5.7	182	1	5	2	4.55	17	-0.540164781504763
523	6.9	182	1	5	2	4.2	17	0.873964793206656
431	7.25	180	2	5	2	6.05	15	1.95197022954869
1255	8.65	182	1	5	2	4.5	17	2.44042515773973
148	6.75	182	2	5	2	6.55	17	-0.254377322364041
534	5.35	182	1	5	2	4.7	17	-0.981934599238228
37	6.85	182	2	5	2	6.95	17	-0.399096836319949
788	7.5	80	1	5	2	5.25	12	2.29955622983677
328	8.3	130	1	5	2	6.95	9	1.40975226803077
1206	8.15	182	2	5	2	5.2	17	1.97155103723714
1142	6	80	1	5	2	7.15	12	-0.36286146145379
62	5.25	182	2	5	2	3.9	17	-0.133110542406158
1512	4.9	130	1	5	2	8.5	9	-2.93853584854837
950	9.5	182	2	5	2	7.6	17	1.8532339535017
1465	8.7	80	1	5	2	5.55	12	3.31601659436984
727	4.55	182	2	5	2	3.35	17	-0.496621210716784
179	6.8	80	1	5	2	7.2	12	0.406548599301721
764	5.75	182	2	5	2	4.3	17	0.122169943637936
1236	3.62	80	1	5	2	7.05	12	-2.68168158296481
255	6.85	182	2	5	2	5.5	17	0.488011401770214
1511	6.9	82	1	5	2	5.85	11	-0.0455033070617326
867	7.05	80	2	5	2	6.9	12	1.29947326368891
340	8.5	82	1	5	2	5.85	11	1.55449669293827
594	6.5	82	1	5	2	6.3	11	-0.720812760262127
175	7.75	82	1	5	2	6.35	11	0.498597300493383
444	2.5	80	2	5	2	7.6	12	-3.67878588573393
1343	7.75	82	1	5	2	5.85	11	0.804496692938267
1225	5.75	80	2	5	2	6.55	12	0.213602838400329
322	7.6	82	1	5	2	6	11	0.562726875204802
1052	4.45	130	2	5	2	6.45	9	-1.67496331060409
1208	6.8	82	1	5	2	4.35	11	0.772194870272919
809	5.65	80	2	5	2	5.55	12	0.725401623290096
1041	9.3	82	1	5	2	6.15	11	2.17095705747134
232	6.4	82	1	5	2	4.3	11	0.402784809517407
155	6.9	82	2	5	2	5.85	11	0.413881721858524
857	6.65	82	1	5	2	5.55	11	-0.111963671594803
910	7.9	82	2	5	2	6.6	11	0.955032633191198
266	6.4	82	1	5	2	5.9	11	-0.576093246306222
206	6.15	82	2	5	2	5.35	11	-0.0302188856965921
1362	7.5	108	1	5	2	6.85	13	0.323269112507754
103	6.85	82	2	5	2	5.2	11	0.761550932036873
779	4.4	108	1	5	2	3.6	13	-0.7883848366005
808	8.3	108	1	5	2	6.35	13	1.42916850495264
920	7.2	108	2	5	2	6.4	13	0.757963594628405
528	4.95	108	1	5	2	7.45	13	-2.59381015842611
782	7.15	108	2	5	2	4.25	13	2.02333098214141
929	3	92	1	5	2	5.9	11	-2.33311448265903
872	9.6	108	2	5	2	6.2	13	3.28032335160636
1484	8.25	108	2	5	2	5.85	13	2.14445292631778
1005	0.25	92	1	5	2	7.65	11	-6.15376235621613
1199	9.2	108	2	5	2	6.1	13	2.94150323009534
869	6.8	92	1	5	2	5.35	11	1.80337484903034
88	6.65	108	2	5	2	5.75	13	0.605632804806755
490	3.5	92	1	5	2	8.35	11	-3.33202150563896
154	6.55	108	2	5	2	3.45	13	1.91277001005322
1155	4.4	196	1	5	1	3.9	13	-0.690347894287789
301	6.5	108	2	5	2	6.85	13	-0.217345858571989
663	7.6	196	1	5	1	7.2	13	0.490716115575976
549	7.35	130	2	5	2	7.6	9	0.521468086772673
838	7.65	196	1	5	1	7.45	13	0.387766419353532
1126	7.5	130	2	5	2	7.35	9	0.824417782995115
672	5.65	196	1	5	1	7.6	13	-1.70400339837993
541	7.95	130	2	5	2	7.65	9	1.09087814752818
1498	4.8	196	1	5	1	5.3	13	-1.14686619313346
717	7.95	130	2	5	2	8.7	9	0.448489423393929
1203	7.1	196	1	5	1	6.6	13	0.357795386509837
180	8.2	130	2	5	2	8.95	9	0.545539727171486
142	9.2	196	1	5	1	5.5	13	3.13077404988858
799	5.05	92	2	5	2	5.85	11	0.206860485505712
1067	3.05	170	1	5	2	4.35	14	-1.00239729185418
448	1.35	92	2	5	2	8.35	11	-5.02263647671871
691	3.4	170	1	5	2	5.75	14	-1.50891559069986
157	5.65	92	2	5	2	6.25	11	0.562140971549804
1295	2.25	170	1	5	2	3.4	14	-1.2211884462089
570	1.25	92	2	5	2	7.05	11	-4.32729805636201
579	4.35	170	1	5	2	3.75	14	0.664681979079675
212	6.5	92	2	5	2	7.45	11	0.677982429682081
480	2.5	170	1	5	2	5.1	14	-2.01124638052151
275	4.9	92	2	5	2	4.5	11	0.882788845106898
507	3.7	170	1	5	2	5.2	14	-0.872426259010486
627	5.55	196	2	5	1	4.8	13	0.368418228231675
866	4.4	170	1	5	2	5.65	14	-0.447735712210882
650	5.15	196	2	5	1	6.55	13	-1.10222964532542
1018	4.85	158	1	5	2	6.4	13	-0.583918735196739
514	5.9	196	2	5	1	6.15	13	-0.107510131369511
1256	4.1	158	1	5	2	5.2	13	-0.599760193329016
840	5.7	196	2	5	1	6.1	13	-0.276920192125021
1274	4.5	158	1	5	2	7.3	13	-1.48453764159753
559	4.3	196	2	5	1	4.1	13	-0.453322622345486
1118	4.2	158	1	5	2	5.2	13	-0.499760193329016
363	7.4	196	2	5	1	6.75	13	1.02541059769663
1044	5.5	158	1	5	2	7.05	13	-0.331587945375087
638	4.2	158	1	5	2	5.35	13	-0.59153001106248
1015	3.8	170	2	5	2	6.05	14	-0.833070197246532
455	5.85	158	1	5	2	7.3	13	-0.134537641597529
924	4.9	170	2	5	2	5.6	14	0.542239255953863
1446	3.7	170	2	5	2	5.25	14	-0.443631169334719
958	1.95	148	1	5	2	5.65	14	-3.11708585791333
519	2.85	170	2	5	2	5.35	14	-1.35481104782369
25	4.4	96	1	5	2	5.4	14	-0.662843022802401
1366	4.95	170	2	5	2	5.9	14	0.408699620486932
1452	2.45	96	1	5	2	6.55	14	-3.31641162542563
1476	4.65	170	2	5	2	4.75	14	0.812268223110166
719	4.35	96	1	5	2	5.7	14	-0.896382658269332
522	5.7	170	2	5	2	6.8	14	0.608080714086142
1231	2.15	96	1	5	2	6.35	14	-3.49405186844768
1119	3.7	158	2	5	2	5.2	13	-0.54037516440876
1363	6.85	96	1	5	2	6.95	14	0.83886886061846
634	3.95	158	2	5	2	5.75	13	-0.626864496098133
936	4.25	96	1	5	2	5.9	14	-1.11874241524729
1375	6.9	158	2	5	2	7.1	13	1.49720714430068
1134	5.95	96	1	5	2	7.25	14	-0.244670774848474
342	4.6	158	2	5	2	3.55	13	1.36909283065936
952	4.8	96	1	5	2	7.25	14	-1.39467077484847
197	1.35	148	2	5	2	6.15	14	-3.56360022143796
487	7.05	76	1	5	2	6.4	13	1.08994006992774
882	4.45	148	2	5	2	3.45	14	1.18825649776442
462	6.25	76	1	5	2	6.25	13	0.381709887661205
1260	1.3	148	2	5	2	5.95	14	-3.49124046446
858	5.7	76	1	5	2	6.4	13	-0.260059930072262
72	0	148	2	5	2	5.85	14	-4.73006058597102
254	6.2	76	1	5	2	6.45	13	0.209350130683251
153	6.25	76	1	5	2	4.95	13	1.1770483080179
120	5.6	76	1	5	2	6.8	13	-0.604779444028167
1153	6.8	76	1	5	2	7.05	13	0.44227085974939
1056	2.15	148	2	5	2	5.3	14	-2.24357125428165
214	5.4	76	1	5	2	6.8	13	-0.804779444028168
783	5	148	2	5	2	4.45	14	1.12645771287465
624	6.5	90	1	5	2	7.55	14	-0.802364420817859
376	3	96	2	5	2	8.2	14	-3.3164945915735
1107	4.75	90	1	5	2	4.85	14	-0.900507701615487
243	4.1	90	1	5	2	5.6	14	-2.00935679028281
1287	5.25	148	2	5	2	4.95	14	1.07055832042977
573	5.4	90	1	5	2	5.4	14	-0.58699703330486
306	5.95	96	2	5	2	7.15	14	0.275894132560761
55	4.55	90	1	5	2	3.75	14	-0.427529038236742
601	4.05	96	2	5	2	6.85	14	-1.44056623197231
1031	3.95	90	1	5	2	3.75	14	-1.02752903823674
852	9.7	90	1	5	2	6.6	14	2.97884442482742
1299	7.25	148	2	5	2	6	14	2.42816959629551
9	6.4	76	2	5	2	6.1	13	1.08286473431493
792	4.25	76	2	5	2	6.25	13	-1.15890508341854
1026	9.1	174	1	5	2	6.45	13	2.37695636249018
1416	4.05	90	2	5	2	5.35	14	-1.44702206514011
1135	7.8	174	1	5	2	6.35	13	1.13813624097916
1148	3.9	90	2	5	2	3.4	14	-0.404014434605065
1421	8.85	174	1	5	2	5.35	13	2.79993502586893
768	5.95	90	2	5	2	5.7	14	0.238848360148467
667	3.2	90	2	5	2	5.6	14	-2.44997176136255
405	4.95	134	1	5	2	3.15	15	1.21612782825031
1286	8.1	134	1	5	2	7.7	15	1.58244335700187
1112	4.1	134	1	5	2	5.2	15	-0.888059680773715
598	4.6	90	2	5	2	6	14	-1.29469127531846
856	5.55	134	1	5	2	5.6	15	0.317220805270378
1266	7.3	134	1	5	2	5.7	15	2.0060409267814
432	3.9	134	1	5	2	5.9	15	-1.51631883019655
281	5.15	134	1	5	2	4.4	15	0.651379347138099
63	6.85	134	1	5	2	6.9	15	0.821882384913678
500	4.2	78	1	5	2	6.35	10	-1.54891017477651
1169	6.55	174	2	5	2	4.85	13	1.26521944723407
968	4.75	78	1	5	2	7.35	10	-1.61070895966627
870	6.35	174	2	5	2	7.45	13	-0.525457393479329
1317	2.85	78	1	5	2	7.05	10	-3.32716932419934
140	5.5	174	2	5	2	5.45	13	-0.151859823699794
1384	4.7	198	1	5	1	6.8	11	-1.5608564614092
1352	5.25	174	2	5	2	5.85	13	-0.6465793376557
352	4.1	198	1	5	1	6.7	11	-2.09967658292022
684	6.45	174	2	5	2	2.9	13	2.35822707776911
498	5.5	198	1	5	1	5.9	11	-0.210237555008411
922	6.44	174	2	5	2	6.25	13	0.298701148388392
718	3.65	198	1	5	1	4.8	11	-1.38725889162967
353	7.85	174	2	5	2	5.35	13	2.25932005478918
635	2.6	174	2	5	2	2.65	13	-1.33882322600844
1356	4.9	198	1	5	1	4.4	11	0.107460622326242
1011	4.9	198	1	5	1	6.6	11	-1.23849670443125
961	2.4	134	2	5	2	2.4	15	-0.415638054162109
1382	5.3	68	1	5	3	4.5	12	-0.00841597243119185
741	7.45	68	1	5	3	4.85	12	1.92745445285739
605	4.55	134	2	5	2	6.8	15	-0.957552707677087
706	4.05	134	2	5	2	4.75	15	-0.203365198653063
358	5.7	134	2	5	2	4.95	15	1.32427504436898
912	5.05	68	1	5	3	5.6	12	-0.931394635809937
1358	5.5	134	2	5	2	6.3	15	0.298346684767798
1409	5	68	1	5	3	6.9	12	-1.77673305616664
757	5.15	68	1	5	3	4	12	0.147483420013692
1114	2.6	134	2	5	2	3.7	15	-1.01097647451881
879	8.3	154	1	5	2	5.5	11	2.78081195766015
909	5.55	154	1	5	2	6.05	11	-0.305677374029218
1433	6.3	154	1	5	2	7.1	11	-0.198066098163474
237	5.5	154	1	5	2	6.4	11	-0.569806948740638
766	3.6	78	2	5	2	6.8	10	-1.96483459905664
1165	4.45	154	1	5	2	6.5	11	-1.68098682722962
1207	3.6	94	1	5	2	6.55	12	-2.58052909096711
508	4.1	94	1	5	2	6	12	-1.74403975927774
1305	1.95	78	2	5	2	6.3	10	-3.30893520661176
250	5.8	94	1	5	2	5.9	12	0.0171401192112368
665	1.4	198	2	5	2	6.6	11	-3.92026791607411
102	4.25	198	2	5	2	6.7	11	-1.13144779456309
1423	2.6	198	2	5	2	6.35	11	-2.56731821985167
1113	6.55	94	1	5	2	6.45	12	0.430650787521866
607	5.35	198	2	5	2	6.6	11	0.0297320839258903
1451	5.35	94	1	5	2	5.2	12	-0.00460073136592332
1083	3.4	198	2	5	2	6.6	11	-1.92026791607411
596	4.9	142	1	5	2	4.2	16	1.21675175182676
472	2	142	1	5	2	3.5	16	-1.25498909875041
124	4.9	142	1	5	2	4.3	16	1.15557187333778
518	5.95	68	2	5	3	5.9	12	0.244450757643388
836	3.35	142	1	5	2	3.75	16	-0.0579387949728494
1278	6.45	68	2	5	3	6.65	12	0.28560166897606
1437	3.15	142	1	5	2	4.9	16	-0.961507397596082
87	3.95	142	1	5	2	4.6	16	0.0220322378708504
617	4.4	68	2	5	3	8.1	12	-2.6515065691141
437	3.5	142	1	5	2	4.7	16	-0.48914764061813
76	4.45	68	2	5	3	4.55	12	-0.429620882755424
100	3.25	142	1	5	2	2.95	16	0.331500232938966
744	3.8	154	2	5	2	7.1	11	-2.23868106924322
918	4.85	142	1	5	2	5.2	16	0.554952966936987
461	2.95	154	2	5	2	4.45	11	-1.46741428928533
332	4.2	166	1	5	1	3.9	10	0.281112711985042
1075	5.3	154	2	5	2	6.3	11	-0.249242041331404
1087	4	166	1	5	1	5.95	10	-1.17307479703898
1349	5.95	154	2	5	2	6.1	11	0.523117715646551
591	3.85	166	1	5	1	6.05	10	-1.38425467552796
99	0.75	94	2	5	2	6.95	12	-5.21586357600276
317	5.2	166	1	5	1	5.45	10	0.332824595405902
329	4.9	94	2	5	2	6.75	12	-0.943503819024808
994	4.5	192	1	5	2	4.25	15	-0.112048485752123
712	6.8	94	2	5	2	6.05	12	1.38475533039803
478	3.45	192	1	5	2	4.9	15	-1.55971769593047
975	5.55	94	2	5	2	5.95	12	0.195935208887006
377	3.5	94	2	5	2	6.35	12	-2.0987843050689
383	5.55	192	1	5	2	4.9	15	0.540282304069527
1130	4.5	192	1	5	2	4.1	15	-0.0202786680186566
1438	6.6	142	2	5	2	5.25	16	2.73374805661275
814	4.5	192	1	5	2	3.3	15	0.469160359893158
1391	2.2	142	2	5	2	4.8	16	-1.39094249018685
248	4.8	192	1	5	2	4.6	15	-0.0261780604635398
1158	2.6	142	2	5	2	4.55	16	-0.837992793964405
1216	4.75	192	1	5	2	5.3	15	-0.504437209886378
969	3.05	142	2	5	2	5.3	16	-0.846841882631733
323	5.3	192	1	5	2	4.35	15	0.626771635758901
1061	3.85	142	2	5	2	6.2	16	-0.597460789032523
595	9.9	142	2	5	2	3.75	16	6.95144623394741
1185	6.35	128	1	5	2	5.85	13	1.11614646340459
1182	3.85	166	2	5	1	6	10	-0.894279707363214
1471	5.3	128	1	5	2	6	13	-0.0256233543288786
1104	2.95	166	2	5	1	5.05	10	-1.21307086171793
70	5.55	128	1	5	2	5.85	13	0.316146463404587
168	3.85	166	2	5	1	6.05	10	-0.924869646607701
1024	4.35	128	1	5	2	5.15	13	-0.455594387172577
434	5.25	166	2	5	1	5.9	10	0.566900171125763
260	6.1	128	1	5	2	4.55	13	1.66148488376128
1073	3.1	128	1	5	2	5.25	13	-1.76677426566155
1060	3.3	166	2	5	1	5.35	10	-1.04661049718486
5	5.25	128	1	5	2	6.2	13	-0.197983111306835
830	4.5	128	1	5	2	6.7	13	-1.25388250375172
1399	4.8	128	1	5	2	4.5	13	0.392074823005774
603	6.3	192	2	5	2	3.65	15	2.51441581410199
92	4.55	192	2	5	2	4.3	15	0.366746603923645
346	4.35	192	2	5	2	5.3	15	-0.445052180966122
1394	3.95	128	2	5	2	5.5	13	-0.61033893296374
723	4	128	2	5	2	4.95	13	-0.223849601274368
546	5.15	128	2	5	2	6	13	0.283761674591378
843	3.65	128	2	5	2	4.75	13	-0.451489844296413
724	6.4	40	1	6	4	3.95	14	0.320734868046544
1497	7	40	2	6	4	5.15	14	0.645961355099081
407	6.85	40	1	6	4	3.15	14	1.26017389595836
539	5.7	40	2	6	4	3.6	14	0.294249471678221
1062	5.02	40	1	6	4	3.68	14	-0.894079460033218
905	4.95	40	2	6	4	5.05	14	-1.34285876641194
18	6.35	40	1	6	4	3.15	14	0.76017389595836
1223	4.85	40	1	6	4	4.45	14	-1.53516452439834
796	6.5	40	2	6	4	3.85	14	0.941299775455779
916	5.55	40	1	6	4	3.95	14	-0.529265131953456
1243	5.6	40	2	6	4	2	14	1.17312752750185
114	7.6	54	1	6	4	5.05	9	1.00050296941691
336	8.7	54	1	6	4	4.55	9	2.40640236186179
756	2.12	40	2	6	4	1.63	14	-2.08050692208894
889	5.55	54	1	6	4	3.05	9	0.174100539196442
561	7.6	54	2	6	4	6	9	0.878679152691883
202	9.1	54	1	6	4	6.35	9	1.70516454906021
249	7.7	54	2	6	4	5.2	9	1.4681181806037
1239	6.5	64	1	6	4	4	13	0.997833866344682
1477	5.95	54	2	6	4	4.05	9	0.421686783226932
101	7.65	54	2	6	4	6.2	9	0.806319395713929
1172	3.5	64	1	6	4	2.8	13	-1.2680075917876
1479	8.5	64	2	6	4	4.6	13	3.09013962433108
1415	8.1	64	2	6	4	6.15	13	1.74185150775194
177	6.25	64	1	6	4	2.85	13	1.45140246896792
1156	5.48	62	2	6	4	3.5	10	0.395765353883105
1265	5.05	64	1	6	4	4.45	13	-0.727475586855714
1008	7.11	62	2	6	4	4.22	10	1.58527022876247
85	7.58	62	1	6	4	4.4	10	1.48576141856206
1496	7.33	62	2	6	4	4.65	10	1.54219675125987
1378	6.58	62	2	6	4	4	10	1.18986596143822
1162	3.62	2	1	6	4	2.83	16	0.0154885063477574
171	8.03	62	2	6	4	4.95	10	2.05865711579294
1392	4.73	48	1	6	4	2.67	10	-0.253142433371449
96	0.23	62	2	6	4	2.95	10	-4.51774531442752
1096	8.17	42	1	6	4	5.93	14	0.77031823778132
1333	3.75	2	2	6	4	3.7	16	0.0726085924139164
935	7.35	42	1	6	4	5.55	14	0.182801776039432
1190	5.46	72	2	6	4	3.64	12	0.837313507650648
904	6.55	42	1	6	4	5.15	14	-0.372478710004662
304	7.55	42	1	6	4	4.6	14	0.964010621684713
1068	7.65	42	1	6	4	6.05	14	0.176902383594547
1085	6.25	72	2	6	4	3.75	12	1.56001564131277
1168	6.69	42	1	6	4	5.21	14	-0.269186637098046
828	6.23	42	2	6	4	5.12	14	-0.214739717537712
537	7.47	42	1	6	4	3.78	14	1.38568562529432
1481	6.15	42	1	6	4	4.2	14	-0.191269864359382
26	4.43	42	2	6	4	3.17	14	-0.821732087002664
186	3.2	2	1	6	4	3.5	16	-0.814416679528385
211	7.05	42	2	6	4	4.75	14	0.831625832871504
1293	8.62	42	2	6	4	5.73	14	1.80206302367953
1507	0.25	2	1	6	4	9.4	16	-7.37402951037802
729	5.85	42	2	6	4	2.8	14	0.824633463406552
36	4.8	2	1	6	4	4.2	16	0.357324171048777
94	3.85	2	2	6	4	3.9	16	0.0502488354359629
1002	5.35	2	1	6	4	3.95	16	1.06027386727122
1157	0.37	2	2	6	4	3.13	16	-2.95866610019892
849	2.32	2	1	6	4	4.98	16	-2.59987888116524
1051	1.6	2	2	6	4	3.45	16	-1.92444171136364
822	4.95	2	1	6	4	4.6	16	0.262604657092871
876	5.9	72	2	6	4	3.85	12	1.1488357628238
815	4.78	2	1	6	4	3.82	16	0.569807709306889
492	3.8	72	2	6	4	2.7	12	-0.24759563455297
1000	5.3	2	1	6	4	5.1	16	0.306705264647987
48	5.25	72	2	6	4	4	12	0.407065945090332
1212	5.83	72	2	6	4	4.02	12	0.974829969392537
1050	3.14	72	1	6	4	2.96	12	-1.52604834754457
1422	7.9	72	1	6	4	4.35	12	2.38355134145866
762	3.35	72	1	6	4	3.15	12	-1.43229011667362
864	4.25	72	1	6	4	2.75	12	-0.287570602717715
816	5.75	46	2	6	4	3.75	13	1.24393136809682
135	4.2	46	2	6	4	3.3	13	-0.0307591787027865
611	4.6	46	1	6	4	4.1	13	-0.579583235534858
649	7	46	1	6	4	4.5	13	1.57569725050924
877	6.4	46	2	6	4	3.95	13	1.77157161111886
745	4.65	46	1	6	4	2.95	13	0.173985367088375
1462	4.15	46	1	6	4	2.75	13	-0.203654875933671
1174	3.5	46	1	6	4	7.4	13	-3.69851922567109
791	2.2	48	2	6	4	1.25	10	-1.45500312990772
174	7.1	48	1	6	4	2.5	10	2.22086336005981
1504	0.0500000000000007	58	1	6	4	4.1	13	-4.49495614215898
1442	7.1	48	2	6	4	7.1	10	-0.134026021512866
52	2.08	58	1	6	4	5.12	13	-3.08899090274655
1495	4.54	58	1	6	4	4.46	13	-0.225203704719301
780	4.55	48	2	6	4	2.3	10	0.25260814595802
427	2.3	58	1	6	4	5.4	13	-3.04029456251568
1149	2.1	58	1	6	4	3	13	-1.77197747878024
50	9.1	60	1	6	4	6.35	11	2.64323470516939
284	4.6	58	2	6	4	4.75	13	0.116759676582921
670	1.3	60	1	6	4	2.4	11	-2.74016009451603
321	7.2	60	1	6	4	5.6	11	1.20208379383672
503	5.8	60	1	6	4	4.2	11	0.658602092682393
831	4.25	58	2	6	4	4.3	13	0.0420691297833189
1042	4.35	60	1	6	4	4.7	11	-1.09729729976249
156	4.75	58	2	6	4	4.45	13	0.450299312049851
1224	6.1	6	1	6	3	5.65	10	-0.115558361842955
167	6.35	60	2	6	4	4.55	11	1.45385754689123
1357	5.75	6	1	6	3	5.75	10	-0.526738240331931
1128	7.35	60	2	6	4	5.1	11	2.11736821520186
372	5.2	6	1	6	3	4.6	10	-0.373169637708696
181	3.8	60	2	6	4	3.2	11	-0.270214093507583
1047	5.7	6	1	6	3	5.5	10	-0.42378854410949
269	0.899999999999999	60	2	6	4	3.95	11	-3.62906318217491
15	5.4	60	2	6	4	4.75	11	0.381497789913277
172	2.75	44	1	6	4	3	12	-2.21845695151527
978	5.65	60	2	6	4	7	11	-0.745049476088702
1232	7.85	44	1	6	4	5.6	12	1.29086620777133
747	3.65	44	1	6	4	3.8	12	-1.80789597942709
347	5.35	44	1	6	4	3.65	12	-0.0161261616936228
1240	4.45	44	1	6	4	3.6	12	-0.885536222449132
823	7.1	44	2	6	4	5.25	12	1.21438081140301
265	5.7	44	1	6	4	4.8	12	-0.369694764316854
917	4.35	6	2	6	3	4.8	10	-0.886144365766395
1505	6.3	44	2	6	4	5.45	12	0.292021054425052
1342	7.1	4	1	6	4	5.2	11	1.34030317793919
1219	6.7	4	1	6	4	4.9	11	1.12384281340612
1175	5.95	44	2	6	4	3.7	12	1.01266892798215
1170	6.65	4	1	6	4	4.6	11	1.25738244887306
755	2.05	44	2	6	4	3.2	12	-2.58143167957297
385	7.95	4	1	6	4	5.35	11	2.09853336020573
414	6.35	4	1	6	4	5.65	11	0.314993724738798
314	7.75	4	2	6	4	4.45	11	2.90853729552678
1377	6.9	4	1	6	4	5.1	11	1.20148305642817
410	3.25	4	2	6	4	3.6	11	-1.07143373731692
469	5.5	162	1	6	2	4.8	10	0.639246692139304
787	3.6	4	2	6	4	4.1	11	-1.0273331297618
1482	4.2	162	1	6	2	2.85	10	0.532254322674349
198	5.6	4	2	6	4	5.4	11	0.177328449881497
1426	7.55	162	1	6	2	5.9	10	2.01626802876056
83	7.6	4	2	6	4	5.8	11	1.93260893592559
899	3.35	162	1	6	2	5.05	10	-1.66370300408314
1404	5.3	162	2	6	2	5.65	10	0.378602753903254
881	4.95	162	1	6	2	2.8	10	1.31284426191884
459	6.25	162	2	6	2	5.65	10	1.32860275390326
552	6.95	24	1	6	4	5.55	8	-0.796518256318995
811	6.95	162	2	6	2	5	10	2.4262719640816
217	4.93	24	1	6	4	4.42	8	-2.12518562939356
1459	7.55	24	1	6	4	4.85	8	0.231740893103843
688	5.35	162	2	6	2	5.05	10	0.795682024837117
844	3.3	70	1	6	4	3.25	12	-1.61786251226347
1082	8.39	24	2	6	4	5.81	8	0.943799088529922
482	6	70	1	6	4	6.45	12	-0.875618623910729
378	4.45	70	1	6	4	4.65	12	-1.32438081110915
1141	8.25	24	2	6	4	5.25	8	1.14640640806819
1435	4.75	70	1	6	4	4.35	12	-0.840841175642216
1064	4.6	70	1	6	4	3.55	12	-0.5014021477304
182	4.15	126	1	6	2	3.65	11	0.801557643170818
586	5.95	70	2	6	4	5.15	12	0.329104825366226
654	4.65	70	2	6	4	5.55	12	-1.21561468858968
1070	3.99	126	1	6	2	4.36	11	0.207180505899082
903	3.65	70	2	6	4	5.05	12	-1.9097152961448
705	4.85	126	1	6	2	6.5	11	-0.242068893765021
1365	5.85	70	2	6	4	3.9	12	0.993853306478436
1179	4.45	70	2	6	4	3.7	12	-0.28378693654361
17	3.04	126	2	6	2	5.91	11	-1.2317225817598
1161	1.84	126	2	6	2	4.51	11	-1.57520428291413
842	2.45	126	2	6	2	4.8	11	-1.14262593053216
1034	2.45	126	2	6	2	5.05	11	-1.2955756267546
1380	2.39	126	2	6	2	4.41	11	-0.964024404425149
