# Supplementary material for: Consequences of Epistasis on Growth in an Erhualian × White Duroc Pig Cross
Source: PLoS One. 2017 Jan 6;12(1):e0162045. doi: 10.1371/journal.pone.0162045 (PMC5218402; doi:10.1371/journal.pone.0162045)
Supplement: S6 Text — Tab delimited text file. (TXT) [file pone.0162045.s006.txt]

Id	growth	mother	batch	weight	extra_age_when_measured	residuals_from_base_model
308	38.55	12	1	9.65	11	10.8626783905693
384	25.95	54	1	6.85	11	-1.71839823246736
1364	29.95	12	1	10.25	11	1.87805992122385
225	22.9	12	1	9.5	11	-4.69116699209441
1332	21.05	48	1	11.95	10	-6.06108299076378
464	29.65	48	1	13.15	10	1.76968007054542
1201	28.75	72	1	10.25	9	0.789517601188884
45	27.45	72	1	9.15	9	0.19465146165545
21	32	26	1	10.4	9	5.25154863285172
902	22.65	46	1	8.35	9	-0.560548204767592
930	24.3	70	1	13.1	8	-2.09433843940863
516	21.05	70	1	12.35	8	-4.86356535272688
921	25.65	70	1	16.55	8	-2.95589463814466
608	23.5	4	1	14.3	4	-1.54478881827434
67	28.6	4	1	11.2	10	3.26984493274863
1046	19.15	4	1	6.85	4	-1.11910949056898
184	23.15	4	1	11.05	4	0.188561224013238
884	28.7	4	1	9.3	4	6.86036509293731
374	19.4	4	1	9.6	4	-2.63194414173539
447	25.3	4	1	14.3	10	-2.01735049220259
714	24.55	42	1	14.25	3	0.643657059117192
280	25.25	8	1	10.55	3	0.15873237696513
327	20.44	42	1	13.56	3	-3.0240317011356
944	25.8	4	1	9	9	2.2588729326698
1371	22.4	42	1	12.4	3	-0.320435993734495
69	18.65	42	1	10.55	3	-2.88452904658619
362	25.95	42	1	15.05	3	1.53083243332333
1004	22.5	42	1	13.3	3	-0.797363697752594
1077	25.4	8	1	11	3	0.0202685249560872
890	25.4	8	1	11.2	3	-0.107937631492373
1335	25.9	8	1	9.9	3	1.22540238542265
839	23.1	8	1	11.7	3	-2.72845302261355
1186	24.05	2	1	10.55	4	2.83600997517911
1160	15.5	2	1	9.5	4	-5.04090770346644
990	24.7	2	1	9.3	1	5.42357928994615
1016	38.6	2	2	11.6	11	9.92310977965492
274	39.4	2	2	11.8	11	10.5949036232065
1329	24.15	2	2	11.25	11	-4.30252944656027
1012	34	2	2	13	11	4.42566668451565
34	32.7	64	2	11.9	11	1.04980850886206
585	35.85	64	2	10.75	11	4.93699390844074
558	32.5	64	2	6.7	11	4.18316857652217
752	26.3	52	2	11.7	11	-1.13404231118597
161	19.9	52	2	6.9	11	-4.4570945564228
228	26.75	52	2	10.05	11	0.373658479513864
1374	25.85	62	2	13.95	11	-7.07562990873035
699	17.1	52	2	12.5	11	-10.8468669369798
1383	31.95	62	2	15.25	9	-1.05144936766929
913	40.8	62	2	16	9	7.31777754564896
263	37.2	62	2	15.2	9	4.23060217144283
802	29.5	66	2	8.1	9	0.300338688514763
66	17.75	66	2	4.35	9	-9.0457958780765
1226	25.45	66	2	6.35	9	-2.62785744256116
1257	32.55	66	2	8.25	9	3.25418407117841
703	36.85	66	2	11.15	9	5.69519480267566
1220	35	66	2	13.2	9	2.53108169907888
967	34.95	66	2	10.45	9	4.24391635024529
1473	41.9	48	2	14.1	8	10.0297254641378
117	27.2	48	2	9.6	8	-1.78563601577167
613	27.15	48	2	13.25	8	-4.17539837095617
1183	24.85	48	2	11.95	8	-5.64205835404114
471	18.8	48	2	13	8	-12.3651406753956
1468	29.5	54	2	10.7	7	-3.2598215494016
1301	35.75	54	2	8.25	7	4.56070386709211
273	29.75	54	2	7.65	7	-1.05467766356249
1432	32.4	54	2	9.2	7	0.601724623961903
1250	34.1	54	2	7.5	7	3.39147695377386
1376	33.3	54	2	10.1	7	0.924796919943795
564	30.8	54	2	9.6	7	-1.25468768893504
1057	27.95	54	2	10.45	7	-4.64956385384102
57	24.1	46	2	5.7	7	-0.792791995102778
365	20.5	46	2	10.9	6	-7.34739178377485
397	22.6	46	2	14	6	-7.23458720872607
1397	33.65	46	2	11.55	6	5.38593820776764
1040	34.7	46	2	14.5	6	4.54489740015277
1001	25.7	46	2	14.3	6	-4.32689644339877
1144	30.5	70	2	14.5	6	-0.172756897825249
1248	35.4	70	2	13.8	6	5.17596464974439
1058	31.65	70	2	10.75	6	3.38110853558348
998	32.4	68	2	7.6	6	5.9742838662679
690	28.8	68	2	11.6	5	0.188921016286624
316	37	68	2	9.8	10	7.6489750293826
194	18.55	68	2	4.95	6	-6.17698456078993
367	31.15	68	2	13.35	6	1.03835686837451
1280	25.9	68	2	10.5	5	-2.00594512324681
709	28.05	68	2	6.35	10	0.910531228118636
14	34.8	72	2	12.4	4	3.21660689305464
1045	29.3	72	2	8.9	4	-0.0397853690972063
38	25.75	72	2	7.65	4	-2.7884968912943
928	34.6	72	2	13	4	2.63198842370924
1456	29.95	72	2	9.25	4	0.385853857117979
313	34.05	72	2	6.15	4	6.4730492820692
1091	23.7	72	2	7.9	4	-4.99875458685488
1154	36.3	72	2	10.9	4	5.67815306641814
1086	29.9	44	2	18.7	1	-3.60482355727624
297	36.3	44	2	17.1	1	3.82082569431148
777	24.25	42	2	10.95	1	-0.921916722760475
241	28.6	42	2	13.9	2	1.1582821906366
1283	13.5	42	2	11.1	1	-11.7680713400968
550	25.95	42	2	13.85	1	-1.08090599126324
408	18.4	42	2	12.2	1	-7.57320520056339
411	26	68	2	7.8	5	-0.175162011192526
1079	19.6	68	2	5	5	-4.780275820914
112	25.45	68	2	6.15	5	0.332538779507324
835	24.7	92	3	13.8	4	3.36606818090144
373	20.5	92	3	13.1	4	-0.385210271528926
763	20.9	92	3	10.9	4	1.42505744940419
817	20.15	92	3	11.55	4	0.258387440946677
295	21.1	92	3	12.4	4	0.663511276040701
1503	16	92	3	12.6	4	-4.56469488040776
622	22.3	92	3	11	4	2.76095437117996
557	19.3	96	3	15.2	3	-4.84950501538263
908	19.45	92	3	11.45	4	-0.377509480829087
1443	24.1	96	3	14.4	3	0.463319610411236
104	20.1	92	3	10.9	4	0.625057449404196
166	24.85	96	3	13.45	3	1.82229885354145
1133	18	92	3	12.8	4	-2.69290103685623
540	19.65	96	3	12.85	3	-2.99308267711315
143	23.85	96	3	14.65	3	0.0530619148506553
1080	26.55	96	3	14.75	3	2.68895883662642
789	25.35	96	3	14.35	3	1.74537114952335
771	26.1	8	3	12.9	2	2.66255094795243
951	23.65	8	3	11.35	2	1.20614866042804
707	20.95	96	3	15.05	3	-3.10335039804628
1014	20	8	3	13.5	2	-3.82206752139297
1290	28.05	96	3	14.95	3	4.06075268017796
359	20.6	8	3	15.4	2	-4.44002600765339
404	17.85	96	3	12.65	3	-4.66487652066469
325	20.6	8	3	13.4	2	-3.15796444316873
406	22.3	96	3	14.7	3	-1.52898962426146
488	28.5	134	3	15.5	1	5.4985069370285
939	19.05	8	3	12.95	2	-4.41950059115969
525	25.7	134	3	13.8	1	3.78825926684046
1403	17.6	8	3	11	2	-4.61949056578714
511	16.8	134	3	10.7	1	-3.12454530820832
1412	24.7	8	3	13	2	1.1984478697282
1235	25.05	8	3	9.65	2	3.69590099024001
1318	23.1	118	3	10.9	1	4.20866455130299
532	17.55	8	3	10.95	2	-4.63743902667502
1351	19.7	118	3	10.3	1	1.19328302064839
1490	23.05	8	3	11.95	2	0.221530191082646
886	22.3	118	3	12.2	1	2.57532453438796
1030	28.45	134	3	15.05	1	5.73697078903755
1023	24.05	118	3	14.45	1	2.88300527434272
1322	23.25	134	3	13.75	1	1.37031080595258
338	25.1	118	3	12.4	1	5.2471183779395
851	17.75	118	3	11.25	1	-1.36569622248182
850	24	118	3	9.5	1	6.00610764644225
576	21.35	118	3	11.15	1	2.29840685574241
307	22.15	90	3	13.35	1	0.947009555438125
4	18.3	118	3	10.7	1	-0.463129292248542
1166	21.45	118	3	12.05	1	1.82147915172431
195	18.05	90	3	12.45	1	-2.57606274054378
392	21.35	118	3	9.65	1	3.2599530291059
272	17.45	90	3	14.05	1	-4.2017119921315
312	23.75	90	3	13.75	1	2.2905972425412
505	20.05	90	3	13.45	1	-1.2170935227861
614	15.8	90	3	13.2	1	-5.30683582722552
892	20.25	90	3	14.25	1	-1.52991814857997
348	22.9	90	3	13.1	1	1.85726725099871
370	15.5	90	3	14	1	-6.11966045301939
395	19	90	3	14.5	1	-2.94017584414055
743	18.45	90	3	11.55	1	-1.59913503652568
934	21.6	112	3	13.9	1	1.43676146028249
855	24.4	112	3	16.6	1	2.5059783482282
454	14.4	112	3	10.6	1	-3.64783695831782
59	17.35	112	3	13.15	1	-2.33246545303576
163	17.9	112	3	11.6	1	-0.78886774056015
865	16.2	112	3	12.3	1	-2.93758928812978
1069	13.4	112	3	5.1	1	-1.12216765598501
685	13.8	112	3	9.7	1	-3.67090925429972
861	22.1	78	3	15.4	1	-0.839034012764845
1302	18.35	112	3	14.15	1	-1.97349623527809
32	10.65	112	3	7.85	1	-5.63500230715141
1360	22.75	78	3	13.25	1	1.18918216905616
481	19.4	78	3	14.6	1	-3.02620938697098
666	20.15	78	3	14.35	1	-2.1159516914104
298	18.75	78	3	14.25	1	-3.45184861318617
253	24.1	78	3	14.9	1	1.48148137835632
1146	18.25	78	3	15.25	1	-4.5928793954285
651	19.15	80	3	13.35	1	-2.09790899645408
630	16.55	78	3	9.95	1	-2.89541624954415
946	30.1	80	3	14.4	1	8.17900868219147
1247	17.35	80	3	8.65	1	-0.885064319915134
435	18.65	80	3	8.35	1	0.607244914757562
209	12.15	80	3	9.35	1	-6.53378586748476
382	19	80	3	11	1	-0.741486658184609
848	15.85	80	3	10.15	1	-3.34661049327863
753	22.35	80	3	11.15	1	2.51235872447904
554	23.6	80	3	12.4	1	2.96107024667613
578	18.25	80	3	7.75	1	0.591863384102961
820	21.2	82	3	14.3	1	-0.452035683169559
165	22.8	82	3	15.7	1	0.25052122169118
863	21.3	82	3	15.2	1	-0.928963387187654
612	25	82	3	16	1	2.25821198701848
451	18.8	82	3	12.7	1	-1.82638643158183
417	15.7	82	3	12.3	1	-4.6699741186849
419	20.5	82	3	12	1	0.322335115987798
218	16.7	82	3	13.3	1	-4.31100490092723
1483	22.75	82	3	12.75	1	2.09156202930605
551	24.4	82	3	13.1	1	3.51720125552124
873	20.6	82	3	12.9	1	-0.154592588030297
1055	23.55	154	3	14.45	1	2.92830392822129
893	9.95	154	3	11.55	2	-9.191467082264
164	30.15	154	3	14.85	3	8.51437105734827
1180	12.25	154	3	11.25	4	-7.45667840556738
569	16.65	154	3	12.35	5	-4.14057254502199
311	20.3	174	3	9.1	11	-0.60887810573464
1436	15.35	174	3	8.45	11	-5.14220809727712
636	23	174	3	9.6	11	1.7706065031442
356	21.5	174	3	8.9	11	0.719328050713827
413	22	174	3	7.2	11	2.30908038052578
137	19	174	3	6.8	11	-0.434507306577281
460	18.8	174	3	10	11	-2.68580580975273
971	24.1	174	3	11.1	11	1.90906032978071
1106	20.65	174	3	12.35	11	-2.34222814802221
257	25.35	174	3	10.15	1	7.55564236279135
999	16.95	174	3	7.85	11	-3.15758962793172
1150	16.65	76	3	7.85	1	-0.439913221093509
320	23.3	174	3	8.9	11	2.51932805071383
1385	19.4	76	3	16.1	1	-2.97841717459272
632	26.4	174	3	12.2	11	3.50392646931414
1501	15.9	76	3	11.1	1	-3.27326326338108
141	20.9	76	3	11.1	1	1.72673673661892
1288	18.6	76	3	12.9	1	-1.72711867141727
953	19.2	76	3	11.8	1	-0.421984810950711
575	17.4	76	3	9.1	1	-0.491201698896422
65	20.7	142	3	6.9	9	0.145003186811973
1450	16.6	142	3	9	9	-5.30116145589692
1474	16.9	76	3	12.6	1	-3.23480943674457
1273	25.55	142	3	8.25	9	4.12961163078482
484	22.1	142	3	9.3	9	0.00652930943037688
41	24.25	76	3	9.95	9	2.78383990429326
3	25.25	142	3	7.75	9	4.15012702190599
797	27.15	142	3	8.05	9	5.85781778723329
775	14.05	142	3	7.35	9	-6.79346066519708
512	22.5	142	3	9.1	9	0.534735465878846
1090	24.45	142	3	8.75	9	2.70909623966367
679	16.9	142	3	8.5	9	-4.68064606477576
1401	34.25	148	3	11.55	8	10.7367235609129
1430	23.05	142	3	6.75	9	2.59115780414832
1100	16.7	148	3	8.9	8	-5.11454486614494
289	22.55	142	3	7.25	9	1.77064241302716
1348	20	148	3	11.2	8	-3.2889156653023
965	22.6	142	3	7	9	1.98090010858774
593	20.65	148	3	13.75	8	-4.27354416002024
610	12.85	148	3	6.95	8	-7.7145348407724
652	23.45	88	3	13.05	1	-0.194162863375087
1209	26	148	3	11.6	8	2.45467202180077
1400	29.45	148	3	10.95	8	6.32134203025828
1131	19.25	88	3	7.75	1	-0.996699717490742
1029	19.6	148	3	10.4	8	-3.17609103950844
318	26.9	88	3	10.6	1	4.82636255311862
521	21.85	148	3	11.55	8	-1.66327643908712
1038	21.45	148	3	13.75	8	-3.47354416002024
343	24.9	88	3	12.6	1	1.54430098863396
907	24.3	88	3	11.2	1	1.84174408377322
772	27.8	88	3	10.2	1	5.98277486601555
1140	21.05	88	3	14.45	1	-3.49160595851435
159	19.6	114	3	7	3	1.44258907475103
415	25.2	114	3	13	3	3.19640438129705
187	23.3	114	3	10.1	3	3.15539364979981
439	30.6	114	3	11.4	3	9.62205363288478
933	22.15	114	3	9.05	3	2.67847597115425
229	18.05	114	3	6.95	3	-0.0753593861368564
1229	22.7	114	3	9.1	3	3.19642443204214
888	15.05	114	3	8.35	3	-3.97280248127612
1108	17.15	114	3	11.25	3	-3.73179174977887
581	23.25	170	3	12.55	3	1.46442670393558
543	26.4	170	3	10.2	3	6.12084904220506
1291	11.7	170	3	10.9	3	-9.02787250536458
542	22.85	170	3	8.75	3	3.50034367645643
1461	23.35	170	3	10.25	3	3.03879750309294
643	23.15	170	3	10.45	3	2.71059134664447
24	17.35	170	3	8.65	1	-1.17803268734325
1281	20.05	170	3	12.55	3	-1.73557329606442
60	17.95	180	3	10.65	3	-3.87208878709023
642	19.6	180	3	8.6	3	-0.907975683493458
1233	21.05	180	3	7.35	3	1.34331279430945
335	14.3	180	3	8.3	3	-6.01566644882076
391	16.7	180	3	11.9	3	-5.92337726489314
506	26.2	162	3	14	2	1.35119264748506
1440	30.15	162	3	10.25	2	7.70505808089379
1241	16.25	94	3	7.25	1	-4.73007365040598
403	19.55	94	3	10.45	1	-3.48137215358144
133	28.2	94	3	10.3	1	5.26478246375491
1088	24.35	94	3	11.65	1	0.549390907727769
923	25.9	94	3	12.1	1	1.81092705571872
659	24.55	94	3	12.45	1	0.236566281933907
355	36.45	94	3	10.55	1	13.3545247681943
440	21.05	94	3	7.45	1	-0.058279806854447
1491	28.1	128	3	10.9	1	7.94341245296232
704	26.85	192	3	14.45	1	0.177059948041506
286	41.6	192	3	11.9	1	16.5616884427595
657	4.7	192	3	8.8	1	-18.3511161322893
183	27.55	192	3	8.75	1	4.53093540682278
428	26.1	192	3	14.7	1	-0.733197747519075
919	28.2	192	3	12.5	1	2.77706997341405
1084	36.2	62	4	11.8	7	5.13265839711502
1192	31.5	62	4	10.5	7	1.26599841403004
231	28.65	62	4	10.35	7	-1.48784696863361
901	23.4	62	4	7.5	7	-4.91090923924297
515	17.4	112	5	11.6	0	1.62273436605246
653	17.6	112	5	13.9	0	0.348363566895109
262	15.5	112	5	10.2	0	0.620177461191723
664	13.6	112	5	14.2	0	-3.84394566777759
942	21.5	112	5	15.5	0	3.22271431530738
1098	19.15	112	5	14.85	0	1.28938432376489
832	16.9	112	5	10.3	0	1.95607438296749
1127	10.2	118	5	15.8	0	-8.92078417507181
399	12.3	112	5	12.7	0	-4.1823994944141
887	14.3	118	5	10.2	0	-1.23101179451477
475	22.95	112	5	8.75	0	8.9996720954431
91	15.05	118	5	18.45	0	-5.76951574801398
494	14.65	112	5	8.85	0	0.635569017218868
1262	21	118	5	14.5	0	2.71255584184322
251	15.95	118	5	15.55	0	-3.01052647951123
847	22.25	118	5	16.75	0	2.52023658179798
524	11.7	118	5	16.1	0	-7.61309340974451
592	20.7	118	5	14.3	0	2.54076199829168
582	22.65	8	5	15.85	0	0.611872525938217
1181	6.9	118	5	11.8	0	-9.6566610461025
692	23.2	8	5	14.8	0	1.83495484729266
1354	17.55	118	5	14.45	0	-0.705392619044662
687	24	8	5	14	0	3.14777947308652
294	11.1	118	5	8.4	0	-3.27715638647858
479	27.1	8	5	15.9	0	5.0298209868261
93	22.7	8	5	13.8	0	1.97598562953499
1197	25.1	8	5	13.4	0	4.63239794243192
563	23.1	8	5	13.9	0	2.31188255131076
1381	21.25	8	5	11.25	0	2.16061412425293
1463	19.6	8	5	13.4	0	-0.867602057568078
985	25	8	5	14	0	4.14777947308652
572	15.35	106	5	15.65	0	-6.27141196056281
1304	28.5	106	5	15	0	7.2952580478947
1187	16.69	106	5	16.81	0	-5.67500766796391
1138	24.45	106	5	18.05	0	1.2901141620556
804	34	106	5	17	0	11.51319648341
107	23.2	106	5	11.3	0	4.36707194219132
720	12.45	106	5	17.05	0	-10.0688550557021
1296	25	106	5	19.5	0	0.910619527804222
758	25.3	180	5	11.7	0	6.47395155614402
1487	25.8	106	5	17.7	0	2.86447493584042
1297	18.95	180	5	10.55	0	0.861136955722696
409	16.05	180	5	15.45	0	-5.17991387726472
293	24.2	180	5	14.3	0	3.70727152231396
28	20.3	180	5	13.7	0	0.191889991659359
1036	14.8	180	5	7.7	0	-1.46192531488666
1173	16.05	180	5	6.45	0	0.589363162916248
973	23.6	180	5	13.4	0	3.68419922633206
1037	12.7	182	5	9.8	0	2.80607538697232
144	5.25	182	5	17.25	0	-9.41960394073304
285	2.65	182	5	13.35	0	-9.51958388998795
1198	21.25	180	5	6.75	0	5.59705392824355
12	11.2	182	5	12.3	0	-0.296501568633506
8	25.4	180	5	13.1	0	5.67650846100475
963	5.75	182	5	10.25	0	-4.43238846503673
523	8.9	182	5	11.1	0	-1.82726462994271
431	20.2	180	5	13.3	0	0.348302304556292
1255	14.35	182	5	13.15	0	2.30862226646051
534	2.95	182	5	10.05	0	-7.10418230858827
788	16.95	80	5	12.75	0	-1.00168842049607
328	29.55	130	5	15.25	0	10.2252963233543
1142	20.85	80	5	13.15	0	2.64189926660699
1512	20.1	130	5	13.4	0	1.96120327050257
1465	18.95	80	5	14.25	0	0.0367654061404359
179	19.5	80	5	14	0	0.747023101701014
1236	21.03	80	5	10.67	0	4.41165560656797
1511	14.75	82	5	12.75	0	-2.99683586408134
867	14.05	80	5	13.95	0	-4.67092535918687
340	23.55	82	5	14.35	0	4.77751488433093
594	13.2	82	5	12.8	0	-4.57888740319346
175	14.3	82	5	14.1	0	-4.31222742010848
444	14.1	80	5	10.1	10	-5.94055963743433
1343	19.9	82	5	13.6	0	1.60828797101268
1225	18.1	80	5	12.3	10	-3.35082735836745
322	13.9	82	5	13.6	0	-4.39171202898732
1052	11.7	130	5	10.9	10	-8.62382256377204
1208	19.25	82	5	11.15	0	2.52881338750639
809	25.2	80	5	11.2	10	4.45430650209911
1041	23.55	82	5	15.45	0	4.07238102386437
232	16.8	82	5	10.7	0	0.367277239515438
155	27.65	82	5	12.75	10	6.11556134603823
857	15.8	82	5	12.2	0	-1.59426893384806
910	24.7	82	5	14.5	10	2.04375747711416
266	14.4	82	5	12.3	0	-3.05837201207229
206	22.5	82	5	11.5	10	1.76684982384115
1362	22.15	108	5	14.35	0	2.78570676114317
103	20.35	82	5	12.05	10	-0.735717106392137
779	10.5	108	5	8	0	-4.79374777161804
808	20.35	108	5	14.65	0	0.793397526470475
920	14.6	108	5	13.6	9	-7.69236266306746
528	16.6	108	5	12.4	0	-1.51428321348428
782	21.2	108	5	11.4	9	0.317905057865662
929	13.5	92	5	8.9	0	-0.644998042534407
872	23.8	108	5	15.8	9	0.097369615999412
1484	34.7	108	5	14.1	9	12.0871219458114
1005	10	92	5	7.9	0	-3.50396726029208
1199	25.1	108	5	15.3	9	1.71788500712058
869	17.85	92	5	12.15	0	1.62165191517803
88	10.4	108	5	12.4	9	-11.1231257243767
490	20.55	92	5	11.85	0	4.51396114985072
154	19.6	108	5	10	9	-0.384651846995077
1155	20.2	196	5	8.3	0	2.75693630501103
301	30.05	108	5	13.35	9	7.91789503249312
663	25.7	196	5	14.8	0	4.0902362204359
549	20.85	130	5	14.95	9	-1.69123695286543
838	20.4	196	5	15.1	0	-1.4020730142368
1126	16.75	130	5	14.85	9	-5.72713387464119
672	15.75	196	5	13.25	0	-4.86616606708849
541	23	130	5	15.6	9	0.0420930386770628
1498	20.9	196	5	10.1	0	2.30308089697484
717	20.15	130	5	16.65	9	-3.48098928267739
1203	16.8	196	5	13.7	0	-4.10462991909754
180	28.85	130	5	17.15	9	4.89849532620145
142	22.8	196	5	14.7	0	1.25433929866013
799	13.1	92	5	10.9	6	-4.59962128094732
1067	15.6	170	5	7.4	0	0.784857897072269
448	18.1	92	5	9.7	6	1.16961565774348
691	18.85	170	5	9.15	0	2.9130540281482
157	17.7	92	5	11.9	6	-0.640652063189645
1295	10.35	170	5	5.65	0	-3.34333823400365
570	14.3	92	5	8.3	6	-1.73294124711726
579	17.9	170	5	8.1	0	2.63613634950264
212	21.25	92	5	13.95	6	1.59523483321358
480	10.9	170	5	7.6	0	-4.04334825937619
275	10.8	92	5	9.4	6	-5.93807510758383
507	19.1	170	5	8.9	0	3.32331172370878
627	18.05	196	5	10.35	4	-2.22221791453791
866	14.95	170	5	10.05	0	-1.5638736758699
650	21.1	196	5	11.7	4	-0.0376094705650551
1018	20.75	158	5	11.25	0	3.51780003192619
514	22.95	196	5	12.05	4	1.58802975565013
1256	12.7	158	5	9.3	0	-3.28218994270127
840	23.8	196	5	11.8	4	2.59828745121071
1274	18.2	158	5	11.8	0	0.615233101692908
559	19.6	196	5	8.4	4	0.577792110834633
1118	18.1	158	5	9.4	0	2.0537069790745
363	28.65	196	5	14.15	4	5.94186511294124
1044	17.95	158	5	12.55	0	-0.115539984988839
638	12.95	158	5	9.55	0	-3.19244763826185
1015	11.15	170	5	9.85	4	-6.75070863537361
455	16.35	158	5	13.15	0	-2.10015845433423
924	22.7	170	5	10.5	4	4.38262135616888
1446	18.25	170	5	8.95	4	0.926219068644489
958	15.9	148	5	7.6	0	0.481719210298998
519	19	170	5	8.2	4	2.15699215532624
25	17.9	96	5	9.8	0	0.881183873314647
1366	21.55	170	5	10.85	4	3.00826058238406
1452	22.2	96	5	9	0	5.69400849910851
1476	12.6	170	5	9.4	4	-5.01224478336456
719	18.95	96	5	10.05	0	1.77092617775406
522	15.1	170	5	12.5	4	-4.49944020831578
1231	28.7	96	5	8.5	0	12.5145238902297
1119	21.5	158	5	8.9	4	4.25918125424349
1363	20	96	5	13.8	0	0.417060744345328
634	21.7	158	5	9.7	4	3.94635662844963
936	16.85	96	5	10.15	0	-0.393176900470166
1375	19	158	5	14	0	0.00496538075978492
1134	14.4	96	5	13.2	0	-4.79832078630927
342	10.65	158	5	8.15	4	-6.11004565907476
952	14.75	96	5	12.05	0	-3.71113538673059
197	17.5	148	5	7.5	0	2.14582228852323
487	6.75	76	5	13.45	0	-11.0180834950379
882	24.6	148	5	7.9	0	8.9894099756263
462	20.4	76	5	12.5	0	3.24089574809227
1260	17.25	148	5	7.25	0	2.05607998408381
858	24.2	76	5	12.1	0	7.2973080609892
72	16.65	148	5	5.85	0	2.35352307922307
254	16.35	76	5	12.65	0	-0.905258869244076
153	21.3	76	5	11.2	0	4.9742357650073
120	22.1	76	5	12.4	0	5.00499882631651
1153	17.65	76	5	13.85	0	-0.374495807934871
1056	9.05	148	5	7.45	0	-6.27212617236465
214	19.3	76	5	12.2	0	2.33320498276497
783	24.55	148	5	9.45	0	7.94581226315069
624	15.95	90	5	14.05	0	-2.79010988551889
376	35.8	96	5	11.2	2	17.1262202201993
1107	14.4	90	5	9.6	0	-1.48752290454053
243	15.3	90	5	9.7	0	-0.651625982764758
1287	12.8	148	5	10.2	2	-5.04248138150715
573	13.2	90	5	10.8	0	-3.45675984323132
306	5.3	96	5	13.1	2	-14.5917382660611
55	15.8	90	5	8.3	0	0.745817112374503
601	12.5	96	5	10.9	2	-5.981470545128
1031	17.3	90	5	7.7	0	2.6304355817199
852	18.2	90	5	16.3	0	-1.98242914556413
1299	18.15	148	5	13.25	2	-1.64762526734625
118	26.85	114	5	9.95	0	10.4706709317249
894	11.95	114	5	11.65	0	-5.5190813980871
626	13.6	114	5	12.3	0	-4.28575140654462
9	15.3	76	5	12.5	1	-2.23786453089577
80	17.9	114	5	12.1	0	0.142454749903848
792	11.9	76	5	10.5	1	-4.35580296641112
46	13	114	5	7.9	0	-2.06521596467837
1026	14.95	174	5	15.55	0	-3.39432175470462
1416	17	90	5	9.4	0	1.24068325190794
1135	21.75	174	5	14.15	0	4.30312134043464
1148	21.7	90	5	7.3	0	7.28684789461683
1421	15.8	174	5	14.2	0	-1.67893019867747
768	21.85	90	5	11.65	0	4.6483639918627
667	19.6	90	5	8.8	0	4.22530172125334
405	14.5	134	5	8.1	0	-0.846263167765649
1286	21.2	134	5	15.8	0	0.917799808968411
1112	23	134	5	9.3	0	6.88449989354355
598	24.9	90	5	10.6	0	8.37144631321714
856	10.35	134	5	11.15	0	-6.95140705360476
1266	22	134	5	13	0	3.51268599924694
1063	7.35	114	5	7.45	1	-7.80551239165737
432	21.7	134	5	9.8	0	5.26398450242239
778	14.8	114	5	8.8	1	-1.22090394768451
281	11.95	134	5	9.55	0	-4.32575780201703
1486	19.2	114	5	12.2	1	0.99959139269157
63	20.85	134	5	13.75	0	1.88191291256519
500	23.65	78	5	10.55	0	6.73156738772306
178	10.75	114	5	11.05	1	-6.71322320772975
1169	14.6	174	5	11.4	0	-1.08404400839896
968	16.9	78	5	12.1	0	-1.01203032475255
870	15.2	174	5	13.8	0	-2.02251788578055
1317	25.2	78	5	9.9	0	8.69823739618058
140	7.05	174	5	10.95	0	-8.34558015638991
1384	15.7	198	5	11.5	0	-0.565582768372838
1352	15.9	174	5	11.1	0	0.408265226273745
352	12.4	198	5	10.8	0	-3.41686122080321
684	14.15	174	5	9.35	0	-0.21993090480218
498	19.5	198	5	11.4	0	3.29852030985139
922	12.81	174	5	12.69	0	-3.70097371749156
718	11.15	198	5	8.45	0	-3.16043888253373
353	19.3	174	5	13.2	0	2.46210058356485
635	11.75	174	5	5.25	0	0.00829530239136922
1356	17.6	198	5	9.3	0	2.74468495256028
1011	12.2	198	5	11.5	0	-4.06558276837284
961	14	134	5	4.8	0	0.769138413634037
1382	19.1	68	5	9.8	0	2.98939619840977
741	19.4	68	5	12.3	0	1.68681924280395
605	13.15	134	5	11.35	0	-4.27961321005322
706	11.2	134	5	8.8	0	-4.59498471533528
358	13.85	134	5	10.65	0	-3.13089166248359
912	7.55	68	5	10.65	0	-9.1054799664962
1358	15.2	134	5	11.8	0	-2.51807706206227
1409	10.5	68	5	11.9	0	-6.95676844429912
757	24.75	68	5	9.15	0	9.05606620686729
1114	8.5	134	5	6.3	0	-5.69240775972946
879	13.3	154	5	13.8	0	-3.99342395670858
909	19.8	154	5	11.6	0	3.91684376422454
1433	18.7	154	5	13.4	0	1.66298835618835
237	17.7	154	5	11.9	0	1.62453452955185
1165	14.55	154	5	10.95	0	-0.916486227317938
1207	23.05	94	5	10.15	0	3.12253918770388
508	19.1	94	5	10.1	0	-0.795409273184006
250	26.3	94	5	11.7	0	5.37894147522827
1113	18	94	5	13	0	-3.75439854168676
1451	17.25	94	5	10.55	0	-2.93387312519306
596	20.2	142	5	9.1	0	4.1764198043958
472	11.3	142	5	5.5	0	-2.41586937953181
124	19.5	142	5	9.2	0	3.41231672617157
518	19.15	68	5	11.85	0	1.725283094813
836	14.2	142	5	7.1	0	-0.541518631119541
1278	16.8	68	5	13.1	0	-1.42600538298991
1437	15.95	142	5	8.05	0	0.599502125750245
87	15.45	142	5	8.55	0	-0.221013265370921
617	17.4	68	5	12.5	0	-0.441386913644514
437	15.4	142	5	8.2	0	-0.0466524915861015
76	13.9	68	5	9	0	-1.69777917579636
100	11.6	142	5	6.2	0	-2.56459092710145
918	19.95	142	5	10.05	0	3.31744056126558
332	20.4	166	5	8.1	0	5.60722245928626
1087	20.85	166	5	9.95	0	4.87131551213795
591	11.1	166	5	9.9	0	-4.84663294874993
317	18.85	166	5	10.65	0	2.42259396456832
994	24.95	192	5	8.75	0	4.8425375134354
478	20.85	192	5	8.35	0	0.998949826332332
383	16.35	192	5	10.45	0	-4.84721481637656
1130	24.3	192	5	8.6	0	4.28869213077175
1438	13.85	142	5	11.85	0	-3.9364148467706
814	19.5	192	5	7.8	0	0.00151675656561068
1391	12.2	142	5	7	0	-2.47741555289531
248	20.9	192	5	9.4	0	0.375867504977883
1158	11.45	142	5	7.15	0	-3.32357017023166
1216	20.25	192	5	10.05	0	-0.690802503479631
969	20.85	142	5	8.35	0	5.30719289107755
323	23.65	192	5	9.65	0	2.9656098094173
1061	20.35	142	5	10.05	0	3.71744056126558
595	7.15	142	5	13.65	0	-11.7902702548068
1185	9.7	128	5	12.2	0	-8.37832545734009
1182	15.15	166	5	9.85	0	-0.764581409637815
1471	19.6	128	5	11.3	0	2.098602246678
1104	18.3	166	5	8	0	3.57132553751049
70	3.7	128	5	11.4	0	-13.8655008315462
168	14.3	166	5	9.9	0	-1.64663294874993
1024	21.4	128	5	9.5	0	5.0524576547142
434	7.65	166	5	11.15	0	-9.09792142655284
260	19.15	128	5	10.65	0	2.06527225513552
1073	16.15	128	5	8.35	0	0.539643054292872
1060	12.85	166	5	8.65	0	-2.29534447094702
830	23.8	128	5	11.2	0	6.36270532490224
1399	15	128	5	9.3	0	-1.21933618883734
603	23.35	192	5	9.95	0	2.4733005747446
92	24.05	192	5	8.85	0	3.87843443521116
346	19.95	192	5	9.65	0	-0.734390190582694
724	16.65	40	6	10.35	0	-4.53454267712457
1497	25.85	40	6	12.15	0	3.51160191483924
407	20	40	6	10	0	-0.960181903339755
539	22.7	40	6	9.3	0	2.18853964422987
1062	16.3	40	6	8.7	0	-3.82684188642473
905	15	40	6	10	0	-5.96018190333976
18	23	40	6	9.5	0	2.36033348778141
1223	16.7	40	6	9.3	0	-3.81146035577013
796	25.15	40	6	10.35	0	3.96545732287543
916	21	40	6	9.5	0	0.360333487781411
1243	20.9	40	6	7.6	0	1.47829197404183
114	38.85	54	6	12.65	0	11.8164406038747
336	24.75	54	6	13.25	0	-2.6681778654707
756	19.25	40	6	3.75	0	2.2962604856748
889	22.4	54	6	8.6	0	-2.03738472804387
561	29.4	54	6	13.6	0	1.75746136074449
202	23.05	54	6	15.45	0	-5.77844558640382
249	29.1	54	6	12.9	0	1.90618290831412
1239	23.2	64	6	10.5	0	0.938564898602333
1477	31	54	6	10	0	5.66517217681687
101	35.15	54	6	13.85	0	7.3472036651839
1172	12.2	64	6	6.3	0	-7.36910581597989
1479	24.8	64	6	13.1	0	0.871884864772273
1415	17.45	64	6	14.25	0	-7.2153005348064
177	24.6	64	6	9.1	0	3.23600799374159
1156	24.22	62	6	8.98	0	2.97160637361504
1265	22.2	64	6	9.5	0	0.579595680844662
1008	22.37	62	6	11.33	0	-0.384815964654429
85	20.02	62	6	11.98	0	-3.15148597311195
1496	32.72	62	6	11.98	0	9.54851402688805
1378	22.12	62	6	10.58	0	-0.154042877972682
1162	18.75	2	6	6.45	0	1.86573160280392
171	22.22	62	6	12.98	0	-1.59251675535427
1392	26.8	48	6	7.4	0	6.57966416279834
96	7.92	62	6	3.18	0	-9.61041508937945
1096	21	42	6	14.1	0	-1.48745318210323
1333	20.05	2	6	7.45	0	2.52470082056159
935	22.8	42	6	12.9	0	1.08178375658757
1190	24.9	72	6	9.1	0	1.27199981613904
904	21.6	42	6	11.7	0	0.651020695278355
304	16.35	42	6	12.15	0	-4.88744315673069
1068	30.6	42	6	13.7	0	8.36895913079369
1085	29	72	6	10	0	4.79507211212094
1168	21.4	42	6	11.9	0	0.322814538829888
828	22.85	42	6	11.35	0	2.12538146906317
537	25.75	42	6	11.25	0	5.08948454728741
1481	18.15	42	6	10.35	0	-1.9335877486945
26	16.4	42	6	7.6	0	-1.9207530975281
186	5.5	2	6	6.7	0	-11.5445260927567
211	25.7	42	6	11.8	0	4.68691761705412
1293	18.65	42	6	14.35	0	-3.99771087766382
1507	8.45	2	6	9.65	0	-10.4855669003715
729	28.35	42	6	8.65	0	9.35616458111746
36	15.4	2	6	9	0	-3.11889689191402
94	12.15	2	6	7.75	0	-5.56760841411111
1002	15.8	2	6	9.3	0	-2.91120612658672
1157	10.5	2	6	3.5	0	-4.49322758958121
849	22.3	2	6	7.3	0	4.87085543789794
1051	14.55	2	6	5.05	0	-1.43682530205682
822	18.25	2	6	9.55	0	-0.621463822147298
876	25.15	72	6	9.75	0	1.10532980768152
815	19.5	2	6	8.6	0	1.23751542098292
492	19.1	72	6	6.5	0	-2.86132015003091
1000	14.7	2	6	10.4	0	-4.71633998705328
48	24.35	72	6	9.25	0	0.62584519880269
1212	21.55	72	6	9.85	0	-2.55877327054271
1050	19.1	72	6	6.1	0	-2.60490783713397
1422	32.85	72	6	12.25	0	7.2027528520757
762	17.4	72	6	6.5	0	-4.56132015003091
864	19.1	72	6	7	0	-3.18183554115207
816	23.7	46	6	9.5	0	3.34756321102521
135	19.5	46	6	7.5	0	0.429624775509865
611	21.6	46	6	8.7	0	1.76038783681907
649	19.4	46	6	11.5	0	-2.23449835345945
877	20.95	46	6	10.35	0	0.0526870461192317
745	21.4	46	6	7.6	0	2.26552169728563
1462	18.9	46	6	6.9	0	0.214243244855261
1174	21.6	46	6	10.9	0	0.350120115885947
791	18.05	48	6	3.45	0	0.361735752655534
174	28.4	48	6	9.6	0	6.76939644186521
1504	16.35	58	6	4.15	0	-3.65439169158192
1442	27.8	48	6	14.2	0	3.2206548435505
52	19.3	58	6	7.2	0	-2.65953557742103
1495	27	58	6	9	0	3.88660901454278
780	22.15	48	6	6.85	0	2.28223109303162
427	19.8	58	6	7.7	0	-2.48005096854219
1149	21.9	58	6	5.1	0	1.28662906528786
50	27.05	60	6	15.45	0	2.10941612422709
284	29.65	58	6	9.35	0	6.31224824075796
670	16.4	60	6	3.7	0	-1.00847218442554
321	19.9	60	6	12.8	0	-3.34185230283074
503	23.5	60	6	10	0	2.05303388744778
831	23.95	58	6	8.55	0	1.12507286655183
1042	15.45	60	6	9.05	0	-5.38798686942201
156	28.3	58	6	9.2	0	5.05840285809431
1224	26.75	6	6	11.75	0	3.33997970051248
167	29.1	60	6	10.9	0	7.07610618342969
1357	20.2	6	6	11.5	0	-3.04976260392694
1128	21.15	60	6	12.45	0	-1.86749152904592
372	22.3	6	6	9.8	0	0.139989725885023
181	20.2	60	6	7	0	0.67612623417477
1047	20.2	6	6	11.2	0	-2.85745336925424
269	19.15	60	6	4.85	0	1.00434241599578
15	19.85	60	6	10.15	0	-1.69312072988857
172	23.25	44	6	5.75	0	2.75023557748251
978	22.65	60	6	12.65	0	-0.495697685494392
1232	29.05	44	6	13.45	0	3.61429855421657
747	21.55	44	6	7.45	0	-0.0395167523294511
347	24	44	6	9	0	1.41688553519494
1240	18.95	44	6	8.05	0	-3.02413522167485
823	16.65	44	6	12.35	0	-8.08056758531687
265	23	44	6	10.5	0	-0.544660638168558
917	26.85	6	6	9.15	0	5.10665973434254
1505	32.75	44	6	11.75	0	8.40405088402853
1342	14.2	4	6	12.3	0	-7.86123183335841
1219	21.4	4	6	11.6	0	-0.212510285788785
1175	23.85	44	6	9.65	0	0.850215526737426
1170	23.75	4	6	11.25	0	2.36185048799603
755	21.25	44	6	5.25	0	1.07075096860367
385	18.7	4	6	13.3	0	-4.00226261560074
414	20.5	4	6	12	0	-1.36892259868571
314	29.8	4	6	12.2	0	7.80287124486582
1377	19.5	4	6	12	0	-2.36892259868571
410	19.65	4	6	6.85	0	1.08238592986228
469	22.7	162	6	10.3	0	-1.61449922603188
787	15.3	4	6	7.7	0	-3.8124902350437
1482	35.75	162	6	7.05	0	13.5188508162557
198	12.5	4	6	11	0	-8.72789181644339
1426	29.15	162	6	13.45	0	2.81625380990479
83	30.1	4	6	13.4	0	7.33363430617502
899	23	162	6	8.4	0	-0.0965407397714557
1404	22.45	162	6	10.95	0	-2.28116923448939
881	15.25	162	6	7.75	0	-7.42987073131394
459	24.3	162	6	11.9	0	-1.0401484776196
552	20.3	24	6	12.5	0	-1.23540814782364
811	23.25	162	6	11.95	0	-2.12220001673172
217	16.85	24	6	9.35	0	-2.66616118376029
1459	16	24	6	12.4	0	-5.4713050695994
688	24	162	6	10.4	0	-0.378602304256113
844	16.85	70	6	6.55	0	-2.12905027933794
1082	20.6	24	6	14.2	0	-2.02516047763559
482	24.95	70	6	12.45	0	2.18886810543232
378	22.5	70	6	9.1	0	1.88632122594412
1141	26.3	24	6	13.5	0	4.12356106993403
1435	15.9	70	6	9.1	0	-4.71367877405588
1064	23.25	70	6	8.15	0	3.24530046907433
182	19.8	126	6	7.8	0	2.49671615587424
586	21.9	70	6	11.1	0	0.00425966145946433
654	17.8	70	6	10.2	0	-3.51881263452244
1070	14.85	126	6	8.35	0	-2.80585077435905
903	24.7	70	6	8.7	0	4.34273353884105
705	7.05	126	6	11.35	0	-12.528943121086
1365	19.65	70	6	9.75	0	-1.38034878251339
1179	19.65	70	6	8.15	0	-0.354699530925668
17	15.65	126	6	8.95	0	-2.39046924370444
1161	19.45	126	6	6.35	0	3.07621079012561
842	19.15	126	6	7.25	0	2.19928308610751
1034	15.3	126	6	7.5	0	-1.81097460945307
1380	16	126	6	6.8	0	-0.662253061883437
