# Supplementary material for: Consequences of Epistasis on Growth in an Erhualian × White Duroc Pig Cross
Source: PLoS One. 2017 Jan 6;12(1):e0162045. doi: 10.1371/journal.pone.0162045 (PMC5218402; doi:10.1371/journal.pone.0162045)
Supplement: S7 Text — Tab delimited text file. (TXT) [file pone.0162045.s007.txt]

Id	growth	mother	sex	batch	parity	weight	interval	castration	residuals_from_base_model
308	66.8	12	2	1	1	48.2	80	cast	6.94606273711789
384	56	54	2	1	1	32.8	80	cast	2.37331354360358
1364	55.6	12	2	1	1	40.2	80	cast	-1.73573280189486
225	51.8	12	2	1	1	32.4	80	cast	-3.08048345243228
1332	45.8	48	2	1	1	33	81	cast	-7.87426608897069
464	62.8	48	2	1	1	42.8	81	cast	6.04093344631993
1201	47	72	2	1	1	39	82	cast	-9.23851669993629
45	37.6	72	2	1	1	36.6	82	cast	-17.8830553616401
964	64.2	46	2	1	1	30.8	82	cast	6.65103711182037
21	54.2	26	2	1	1	42.4	82	cast	-4.29354674752108
902	59.2	46	2	1	1	31	82	cast	1.58808200029569
930	65.8	70	2	1	1	37.4	83	cast	6.78040324041025
516	72.8	70	2	1	1	33.4	83	cast	15.0395054709039
921	71	70	2	1	1	42.2	83	cast	10.4694805638179
608	46.8	4	2	1	1	37.8	87	cast	-9.83659449838464
67	46.4	4	2	1	1	39.8	81	cast	-8.04023811129859
1046	68.6	4	2	1	1	26	87	cast	15.6777570815716
184	66.6	4	2	1	1	34.2	87	cast	11.0965975090596
884	61.8	4	2	1	1	38	87	cast	5.10045039009067
374	54.4	4	2	1	1	29	87	cast	0.533430408701349
447	60.6	4	2	1	1	39.6	81	cast	6.22271700022608
714	54	42	2	1	1	38.8	88	cast	-7.11181551900436
280	39.4	8	2	1	1	35.8	88	cast	-19.8466370722232
327	52.4	42	2	1	1	34	88	cast	-7.200892842412
944	61	4	2	1	1	34.8	82	cast	7.66265509309629
1371	55	42	2	1	1	34.8	88	cast	-4.85271328851073
69	48.6	42	2	1	1	29.2	88	cast	-9.48997016581966
362	61.8	42	2	1	1	41	88	cast	-0.00432174577585442
1004	52.2	42	2	1	1	35.8	88	cast	-7.96748884613413
1077	71.4	8	2	1	1	36.4	88	cast	11.9644975932028
890	59	8	2	1	1	36.6	88	cast	-0.498457518321935
1335	70	8	2	1	1	35.8	88	cast	10.7533629277768
839	49.2	8	2	1	1	34.8	88	cast	-9.73186151459979
1186	59.6	2	2	1	1	34.6	87	cast	1.26466058688157
1160	47.4	2	2	1	1	25	87	cast	-7.91349405993372
990	70	2	2	1	1	34	90	cast	10.4405721702892
274	46.6	2	2	2	2	51.2	80	cast	-4.24654265687649
1329	43.4	2	2	2	2	35.4	80	cast	-2.47308884642666
1012	30.8	2	2	2	2	47	80	cast	-18.7244853148582
34	54.2	64	2	2	2	44.6	80	cast	4.9941807986499
585	52.2	64	2	2	2	46.6	80	cast	2.36462968340309
558	45.6	64	2	2	2	39.2	80	cast	-1.9060311901837
752	46.8	52	2	2	2	38	80	cast	0.895060160315495
161	32	52	2	2	2	26.8	80	cast	-10.3794535943023
228	42	52	2	2	2	36.8	80	cast	-3.52720917053641
699	40.6	52	2	2	2	29.6	80	cast	-2.66082515564788
1383	34.4	62	2	2	2	47.2	82	cast	-14.0355238099319
913	52	62	2	2	2	56.8	82	cast	0.542630836883355
263	37.8	62	2	2	2	52.4	82	cast	-12.2723567095736
802	42	66	2	2	2	37.6	82	cast	-6.58460856605269
66	47.3	66	2	2	2	22.1	82	cast	3.59441257711013
1226	62	66	2	2	2	31.8	82	cast	15.2410896681631
1257	46.6	66	2	2	2	40.8	82	cast	-2.99189035044758
703	51.6	66	2	2	2	48	82	cast	-0.258274365336121
1220	57	66	2	2	2	48.2	82	cast	5.0787705231392
967	46.4	66	2	2	2	45.4	82	cast	-4.63985791551526
1473	52.8	48	2	2	2	56	84	cast	-0.109878738739972
117	64.8	48	2	2	2	36.8	84	cast	17.9338119676294
613	39.4	48	2	2	2	40.4	84	cast	-8.59938003981482
1183	29	48	2	2	2	36.8	84	cast	-17.8661880323706
471	49.4	48	2	2	2	31.8	84	cast	4.10768975574648
1468	43.2	54	2	2	2	40.2	84	cast	-5.22278499096269
1301	48.6	54	2	2	2	44	84	cast	-1.01893210993165
273	46.8	54	2	2	2	37.4	84	cast	-0.741413429617154
1432	49.2	54	2	2	2	41.6	84	cast	0.336529228364526
1250	56	54	2	2	2	41.6	84	cast	7.13652922836452
564	56.4	54	2	2	2	40.4	84	cast	7.91425989751262
1057	51.8	54	2	2	2	38.4	84	cast	3.94381101275944
57	38.6	46	2	2	2	29.8	84	cast	-10.158977571265
365	23.2	46	2	2	2	31.4	84	cast	-26.0626184634624
397	57.6	46	2	2	2	36.6	86	cast	5.75857946945155
1397	44.6	46	2	2	2	45.2	86	cast	-9.94849032610976
1040	57.2	46	2	2	2	49.2	86	cast	1.39240744339662
1001	56.2	46	2	2	2	40	86	cast	3.28834257353196
1144	51.8	70	2	2	2	45	86	cast	-1.60766582195858
1248	53	70	2	2	2	49.2	86	cast	-1.72972316397689
1058	59.2	70	2	2	2	42.4	86	cast	6.61075062786227
690	50.8	68	2	2	2	40.4	86	cast	-4.02940051305078
316	71	68	2	2	2	46.8	81	cast	16.5109588367701
1280	59.2	68	2	2	2	36.4	86	cast	5.62970171744283
14	54.4	72	2	2	2	47.2	86	cast	3.1135643193987
1045	46.8	72	2	2	2	38.2	87	cast	-2.12444024571278
38	57.4	72	2	2	2	33.4	87	cast	9.98648243087958
928	44.2	72	2	2	2	47.6	87	cast	-7.6833304873728
1456	61	72	2	2	2	39.2	87	cast	11.7607841966638
313	45	72	2	2	2	40.2	90	cast	-5.96694511212601
1091	50	72	2	2	2	31.6	90	cast	1.74012468343528
1154	53.6	72	2	2	2	47.2	87	cast	1.84257973567656
1086	44.2	44	2	2	2	48.6	90	cast	-12.074881965695
297	60.4	44	2	2	2	53.4	90	cast	2.6141953577126
777	59.8	42	2	2	2	35.2	90	cast	8.29658624773112
1283	59.6	42	2	2	2	24.6	90	cast	11.4332071585392
550	66.4	42	2	2	2	39.8	90	cast	13.4486186826635
408	54.6	42	2	2	2	30.6	90	cast	4.5445538127988
411	53	68	2	2	2	33.8	86	cast	0.248118167263698
112	69.4	68	2	2	2	31.6	86	cast	17.3406243940352
835	50	92	1	3	1	38.5	87	not.cast	-4.18350591728179
373	44.9	92	1	3	1	33.6	87	not.cast	-7.7411056849271
763	61.7	92	2	3	1	31.8	87	cast	5.60419000233309
817	50.8	92	1	3	1	31.7	87	not.cast	-1.24303212544263
295	60	92	2	3	1	33.5	87	cast	3.3690715543733
1503	50.9	92	1	3	1	28.6	87	not.cast	-0.167227896810068
622	55.2	92	2	3	1	33.3	87	cast	-1.36797333410201
557	49	96	1	3	1	34.5	88	not.cast	-8.51630849458427
908	52.6	92	2	3	1	30.9	87	cast	-3.21251199580584
1443	56	96	1	3	1	38.5	88	not.cast	-2.7754107250779
104	57.5	92	2	3	1	31	87	cast	1.65601044843181
166	67.7	96	1	3	1	38.3	88	not.cast	8.98754438644679
1133	54.7	92	2	3	1	30.8	87	cast	-1.0810344400435
540	66	96	1	3	1	32.5	88	not.cast	9.11324262066254
143	62.5	96	2	3	1	38.5	88	cast	-0.296711041539837
1080	79.7	96	1	3	1	41.3	88	not.cast	20.0432177135766
789	78.8	96	2	3	1	39.7	88	cast	15.6255582893121
771	62	8	1	3	2	39	89	not.cast	2.34403312541112
951	66.5	8	1	3	2	35	89	not.cast	8.10313535590475
707	71.5	96	2	3	1	36	88	cast	9.49022785251867
1014	60	8	1	3	2	33.5	89	not.cast	2.07529869233986
1290	51	96	2	3	1	43	88	cast	-13.2132010508452
359	69.5	8	1	3	2	36	89	not.cast	10.7883597982813
404	53	96	2	3	1	30.5	88	cast	-7.27850658055259
325	56	8	1	3	2	34	89	not.cast	-2.08208908647184
406	55	96	2	3	1	37	88	cast	-7.32454770510473
488	72.5	134	1	3	1	44	90	not.cast	10.6162027085186
939	63	8	2	3	2	32	89	cast	1.52616171231303
525	44	134	1	3	1	39.5	90	not.cast	-16.4673072821761
1403	61.4	8	2	3	2	28.6	89	cast	0.996398608232617
511	37.5	134	1	3	1	27.5	90	not.cast	-19.1900005906952
1412	70.3	8	2	3	2	37.7	89	cast	7.03194103385961
1235	62.8	8	2	3	2	34.7	89	cast	0.476267706729828
1318	48.5	118	1	3	1	34	90	not.cast	-7.6382674270527
532	56.5	8	2	3	2	28.5	89	cast	-3.87212383600504
1351	59	118	1	3	1	30	90	not.cast	4.12083480344093
1490	63	8	2	3	2	35	89	cast	0.581835039442808
886	68	118	1	3	1	34.5	90	not.cast	11.7043447941356
1030	68	134	2	3	1	43.5	90	cast	2.25229017086833
1023	71	118	1	3	1	38.5	90	not.cast	13.445242563642
1322	77.5	134	2	3	1	37	90	cast	13.7983312954205
338	58	118	1	3	1	37.5	90	not.cast	0.760018121265375
851	47	118	1	3	1	29	90	not.cast	-7.56438963893567
850	51	118	1	3	1	33.5	90	not.cast	-4.980879648241
576	48.5	118	2	3	1	32.5	90	cast	-11.1874044070795
307	76	90	1	3	1	35.5	90	not.cast	17.150378899019
4	39.5	118	2	3	1	29	90	cast	-19.0856899553976
1166	66	118	2	3	1	33.5	90	cast	5.99782003529706
195	58	90	1	3	1	30.5	90	not.cast	0.724256687135991
392	77.5	118	2	3	1	31	90	cast	18.2847589293556
272	55.5	90	1	3	1	31.5	90	not.cast	-2.09051887048741
312	79.5	90	2	3	1	37.5	90	cast	15.9995274673102
505	72.5	90	1	3	1	33.5	90	not.cast	14.2799300142658
614	50.5	90	2	3	1	29	90	cast	-10.3248802928908
892	68.5	90	1	3	1	34.5	90	not.cast	9.96515445664237
348	66.5	90	2	3	1	36	90	cast	3.47169080374531
370	56	90	1	3	1	29.5	90	not.cast	-0.960967755240603
395	59.5	90	2	3	1	33.5	90	cast	-2.74137030219617
743	53.5	90	2	3	1	30	90	cast	-7.63965585051424
934	42.5	112	1	3	1	35.5	90	not.cast	-12.9688246253051
855	56	112	1	3	1	41	90	not.cast	-1.20009019223387
454	43	112	2	3	1	25	90	cast	-13.1849815867213
59	57.5	112	1	3	1	30.5	90	not.cast	3.6050531628119
163	43.5	112	2	3	1	29.5	90	cast	-14.1014715960266
865	65	112	2	3	1	28.5	90	cast	7.71330396159677
1069	49.5	112	1	3	1	18.5	90	not.cast	-0.617640145707213
685	62	112	2	3	1	23.5	90	cast	6.28718174971381
861	44	78	1	3	1	37.5	90	not.cast	-12.4752282012667
1302	73	112	2	3	1	32.5	90	cast	14.4542017311031
32	43.5	112	2	3	1	18.5	90	cast	-10.6389404621692
1360	49.5	78	1	3	1	36	90	not.cast	-6.50306486483157
481	48.5	78	2	3	1	34	90	cast	-10.8948140660467
666	51	78	1	3	1	34.5	90	not.cast	-4.53090152839646
298	63.5	78	2	3	1	33	90	cast	4.41996149157671
253	55.5	78	1	3	1	39	90	not.cast	-1.4473915377018
1146	77.5	78	2	3	1	33.5	90	cast	18.262573712765
651	44	80	1	3	1	32.5	90	not.cast	-12.3380301676455
630	47.5	78	2	3	1	26.5	90	cast	-9.53399738387115
946	58	80	1	3	1	44.5	90	not.cast	-2.11533685912638
1247	66.5	80	2	3	1	26	90	cast	8.18671064044471
435	66	80	2	3	1	27	90	cast	7.3719350828213
209	63	80	1	3	1	21.5	90	not.cast	10.124500966212
382	49.5	80	2	3	1	30	90	cast	-10.0723915900489
848	42.5	80	1	3	1	26	90	not.cast	-11.7919890430934
753	60	80	2	3	1	33.5	90	cast	-0.674106041730845
554	76.5	80	1	3	1	36	90	not.cast	19.0602553806726
578	62.5	80	2	3	1	26	90	cast	4.18671064044471
820	60	82	1	3	1	35.5	90	not.cast	3.7659896293678
165	75	82	1	3	1	38.5	90	not.cast	17.8216629564976
863	59.5	82	1	3	1	36.5	90	not.cast	2.9512140717444
612	74	82	2	3	1	41	90	cast	12.0134237459771
451	50.5	82	1	3	1	31.5	90	not.cast	-4.47490814013857
417	60.5	82	2	3	1	28	90	cast	2.60550599508142
419	51	82	1	3	1	32.5	90	not.cast	-4.28968369776198
218	55.5	82	2	3	1	30	90	cast	-3.0240451201654
1483	56	82	1	3	1	35.5	90	not.cast	-0.234010370632198
551	80	82	2	3	1	37.5	90	cast	19.115138197659
873	68	82	1	3	1	33.5	90	not.cast	12.3955407446146
1055	59	154	1	3	1	38	90	not.cast	0.103492897933876
893	57	154	2	3	1	21.5	89	cast	-0.253026134019706
164	69	154	1	3	1	45	88	not.cast	8.84203316201432
1180	54.5	154	2	3	1	23.5	87	cast	-2.44060808182223
569	46	154	1	3	1	29	86	not.cast	-8.17958874856689
257	69.5	174	2	3	1	35.5	90	cast	7.63362122316988
1150	46	76	1	3	1	24.5	90	not.cast	-6.96986758162562
1385	40.5	76	1	3	1	35.5	90	not.cast	-15.9323987154831
1501	63.5	76	1	3	1	27	90	not.cast	9.74319352431586
141	74	76	2	3	1	32	90	cast	14.6480154197369
1288	54.5	76	1	3	1	31.5	90	not.cast	-0.673296484989471
953	57	76	2	3	1	31	90	cast	-2.03720902263971
575	50.5	76	1	3	1	26.5	90	not.cast	-3.09941869687243
1474	46.5	76	1	3	1	29.5	90	not.cast	-8.04374536974266
652	63.5	88	2	3	1	36.5	90	cast	3.33263350307446
1131	43	88	2	3	1	27	90	cast	-14.1769986995032
318	65.5	88	2	3	1	37.5	90	cast	5.01785794545106
343	52.5	88	1	3	1	37.5	90	not.cast	-3.96084173808701
907	58.5	88	2	3	1	35.5	90	cast	-1.35259093930213
772	58.5	88	1	3	1	38	90	not.cast	1.88177048310128
1140	44	88	1	3	1	35.5	90	not.cast	-11.8312906228402
24	52	170	2	3	1	26	90	cast	-7.37536499434841
1241	46.5	94	2	3	1	23.5	90	cast	-9.792910842678
403	56	94	2	3	1	30	90	cast	-2.33895196723014
133	60.5	94	2	3	1	38.5	90	cast	-0.514544207029104
1088	61	94	2	3	1	36	90	cast	0.772394687029404
923	37	94	1	3	1	38	90	not.cast	-19.8358561117555
659	48	94	1	3	1	37	90	not.cast	-8.52108055413206
355	50	94	1	3	1	47	90	not.cast	-9.66883613036613
440	35.5	94	1	3	1	28.5	90	not.cast	-18.3454883143331
1084	51.2	62	1	4	3	48	83	not.cast	7.04952264014575
1192	21.2	62	1	4	3	42	83	not.cast	-21.0618240141138
231	44.6	62	1	4	3	39	83	not.cast	3.2825026587564
901	49.5	62	1	4	3	30.9	83	not.cast	10.732184675506
515	46	112	1	5	2	29	90	not.cast	-1.06790940600459
653	48.5	112	1	5	2	31.5	90	not.cast	0.645151699936889
262	42.3	112	1	5	2	25.7	90	not.cast	-3.72915006584735
664	43.2	112	1	5	2	27.8	90	not.cast	-3.4901787368565
942	63	112	2	5	2	37	90	not.cast	17.6777466562724
1098	45	112	1	5	2	34	90	not.cast	-3.64178719412163
832	43	112	2	5	2	27.2	90	not.cast	0.762547120981836
1127	38	118	1	5	2	26	90	not.cast	-9.26518887131705
399	26.2	112	2	5	2	25	90	not.cast	-15.3449466522467
887	42.5	118	1	5	2	24.5	90	not.cast	-4.29302553488194
475	38.5	112	2	5	2	31.7	90	not.cast	-5.15394288832349
91	37.5	118	1	5	2	33.5	90	not.cast	-12.1260055534926
494	49.1	112	2	5	2	23.5	90	not.cast	8.02721668418844
1262	51.5	118	1	5	2	35.5	90	not.cast	1.24444333126058
251	37.9	118	2	5	2	31.5	90	not.cast	-6.83259391498149
847	55	118	1	5	2	39	90	not.cast	3.64272887957866
524	43.2	118	1	5	2	27.8	90	not.cast	-4.63178487503918
592	63.6	118	2	5	2	35	90	not.cast	17.7656916333366
582	36.5	8	1	5	3	38.5	90	not.cast	-9.16073690505104
1181	34.5	118	2	5	2	18.7	90	not.cast	-6.20346677740189
692	43	8	1	5	3	38	90	not.cast	-2.50334912623934
1354	48.8	118	2	5	2	32	90	not.cast	3.9100183062068
687	47	8	1	5	3	38	90	not.cast	1.49665087376066
294	43.3	118	2	5	2	19.5	90	not.cast	2.34471277649939
479	42	8	1	5	3	43	90	not.cast	-5.07722691435637
93	57.7	8	2	5	3	36.5	90	not.cast	16.9326747334601
1197	35.5	8	1	5	3	38.5	90	not.cast	-10.160736905051
563	31.2	8	2	5	3	37	90	not.cast	-9.72471304535163
1381	39.5	8	1	5	3	32.5	90	not.cast	-4.27208355931059
1463	33	8	1	5	3	33	90	not.cast	-10.9294713381223
985	58.4	8	2	5	3	39	90	cast	8.56057499967532
572	55	106	1	5	1	31	90	not.cast	8.00442260482131
1304	38.5	106	1	5	1	43.5	90	not.cast	-12.4302718654713
1187	54.7	106	2	5	1	33.5	90	cast	2.89618339430086
1138	46.5	106	1	5	1	42.5	90	not.cast	-4.11549630784787
804	48.5	106	1	5	1	51	90	not.cast	-4.79108854764684
107	66.5	106	2	5	1	34.5	90	cast	14.3814078366774
720	42.5	106	1	5	1	29.5	90	not.cast	-4.02341405874358
1296	54.5	106	1	5	1	44.5	90	not.cast	3.25495257690531
758	57.2	180	2	5	2	37	90	not.cast	11.4347569438236
1487	38.5	106	1	5	1	43.5	90	not.cast	-12.4302718654713
1297	48.5	180	1	5	2	29.5	90	not.cast	0.831713102734817
409	42.9	180	2	5	2	31.5	90	not.cast	-1.13397748924769
293	44.5	180	1	5	2	38.5	90	not.cast	-6.00126691587585
28	29	180	2	5	2	34	90	not.cast	-15.8209163833062
1036	40.5	180	1	5	2	22.5	90	not.cast	-4.96485799390133
1173	44.1	180	2	5	2	22.5	90	not.cast	2.89900252936296
973	49.5	180	1	5	2	37	90	not.cast	-0.529103579440736
1037	40	182	1	5	2	22.5	90	not.cast	-4.33634247204081
144	37	182	1	5	2	22.5	90	not.cast	-7.33634247204081
285	38.5	182	1	5	2	16	90	not.cast	-3.79030134748866
1198	60.2	180	2	5	2	28	90	not.cast	17.2677369624342
12	47.5	182	1	5	2	23.5	90	not.cast	2.84888197033578
8	52.3	180	2	5	2	38.5	90	cast	-2.22256723233779
963	36	182	1	5	2	16	90	not.cast	-6.29030134748866
523	50	182	1	5	2	20	90	not.cast	6.4505964220177
431	22.9	180	2	5	2	33.5	90	not.cast	-21.7635286044945
1255	39	182	1	5	2	27.5	90	not.cast	-6.91022026015785
534	25.5	182	1	5	2	13	90	not.cast	-15.8459746746184
788	37.8	80	1	5	2	29.7	90	not.cast	-11.3017845115516
328	50.2	130	1	5	2	44.8	90	not.cast	-5.37313947105135
1142	45	80	1	5	2	34	90	not.cast	-5.45531940933221
1512	48	130	1	5	2	33.5	90	not.cast	-4.01617566990685
1465	37.8	80	1	5	2	33.2	90	not.cast	-12.4034989632335
179	50	80	1	5	2	33.5	90	not.cast	-0.297931630520509
1236	45.8	80	1	5	2	31.7	90	not.cast	-3.93133562679838
1511	46.5	82	1	5	2	27.5	90	not.cast	-0.860931814896553
867	46.8	80	2	5	2	28	90	not.cast	2.49719445967253
340	46.1	82	1	5	2	37.9	90	not.cast	-4.53459761417998
594	49	82	1	5	2	26	90	not.cast	2.11123152153856
175	49.6	82	1	5	2	28.4	90	not.cast	1.95577018324239
444	53.2	80	2	5	2	24.2	80	not.cast	14.8031874158629
1343	50	82	1	5	2	33.5	90	not.cast	0.75041483936301
1225	44.6	80	2	5	2	30.4	80	not.cast	4.25157895859778
322	36.5	82	1	5	2	27.5	90	not.cast	-10.8609318148966
1052	53	130	2	5	2	22.6	80	not.cast	13.388584268674
1208	56.6	82	1	5	2	30.4	90	not.cast	8.32621906799557
809	40.6	80	2	5	2	36.4	80	not.cast	-1.63707438714267
1041	51.5	82	1	5	2	39	90	not.cast	0.519149272434269
232	34.5	82	1	5	2	27.5	90	not.cast	-12.8609318148966
155	45	82	2	5	2	40.4	80	cast	-5.73299098747901
857	45	82	1	5	2	28	90	not.cast	-2.51831959370825
910	37	82	2	5	2	39.2	80	cast	-13.3552603183309
266	27.8	82	1	5	2	26.7	90	not.cast	-19.3091113687978
206	37.4	82	2	5	2	34	80	cast	-11.3184274186892
1362	52.5	108	1	5	2	36.5	90	not.cast	1.75912739552556
103	41.6	82	2	5	2	32.4	80	cast	-6.61478652649176
779	30.5	108	1	5	2	18.5	90	not.cast	-14.5749125672531
808	37	108	1	5	2	35	90	not.cast	-13.2687092680393
920	37.2	108	2	5	2	28.2	81	not.cast	-2.42551369943659
528	51	108	1	5	2	29	90	not.cast	2.61994407770111
782	42.6	108	2	5	2	32.6	81	not.cast	1.58947384702042
929	44.6	92	1	5	2	22.4	90	not.cast	0.426300904037028
872	46.6	108	2	5	2	39.6	81	not.cast	3.38604494365657
1484	59.6	108	2	5	2	48.8	81	not.cast	13.4901098135212
1005	45.1	92	1	5	2	17.9	90	not.cast	2.34279091334236
1199	40.8	108	2	5	2	40.4	81	not.cast	-2.66577550244214
869	53	92	1	5	2	30	90	not.cast	6.43400666609913
88	39.6	108	2	5	2	22.8	81	not.cast	1.6742743117298
490	47.6	92	1	5	2	32.4	90	not.cast	0.278545327802952
154	38.6	108	2	5	2	29.6	81	not.cast	-1.46619948010935
1155	48.5	196	1	5	1	28.5	90	not.cast	-0.669871682133916
301	46	108	2	5	2	43.4	81	not.cast	1.58989782468763
663	57.5	196	1	5	1	40.5	90	not.cast	4.5528216263852
549	43.6	130	2	5	1	35.8	81	cast	-6.9798832745758
838	50.5	196	1	5	1	35.5	90	not.cast	-0.873300585497759
1126	58.8	130	2	5	1	31.6	81	cast	9.54217406744251
672	57	196	1	5	1	29	90	not.cast	7.67274053905439
541	49.6	130	2	5	1	38.6	81	cast	-1.86125483592135
1498	55	196	1	5	1	31	90	not.cast	5.04318942380757
717	56.4	130	2	5	1	36.8	81	cast	5.50534116780079
1203	45.5	196	1	5	1	30.5	90	not.cast	-4.29942279738073
180	65.2	130	2	5	1	46	81	cast	11.4094060376654
142	42.5	196	1	5	1	37.5	90	not.cast	-9.50285170074458
799	45.2	92	2	5	2	24	84	cast	-0.672732802289509
1067	42.5	170	1	5	2	23	90	not.cast	-5.55486391026785
448	55.8	92	2	5	2	27.8	84	cast	8.73112007874154
691	49	170	1	5	2	28	90	not.cast	-0.628741698384886
157	37.6	92	2	5	2	29.6	84	cast	-10.0354759249806
1295	37	170	1	5	2	16	90	not.cast	-8.851435006904
570	39	92	2	5	2	22.6	84	cast	-6.43204702161675
579	56	170	1	5	2	26	90	not.cast	7.00080941686193
212	29	92	2	5	2	35.2	84	cast	-20.3982190476717
480	42	170	1	5	2	18.5	90	not.cast	-4.63837390096252
275	35.4	92	2	5	2	20.2	84	cast	-9.27658568332056
507	47	170	1	5	2	28	90	not.cast	-2.62874169838489
627	40.8	196	2	5	1	28.4	86	not.cast	-2.1905952682187
866	51	170	1	5	2	25	90	not.cast	2.31558497448533
650	53.4	196	2	5	1	32.8	86	not.cast	9.02439227823831
1018	56	158	1	5	2	32	90	not.cast	3.94810111771792
514	34.4	196	2	5	1	35	86	not.cast	-10.6681139485332
1256	42	158	1	5	2	22	90	not.cast	-6.90414330604801
840	64.6	196	2	5	1	35.6	86	not.cast	19.3430207168928
1274	55	158	1	5	2	30	90	not.cast	3.57765223296473
559	57.4	196	2	5	1	28	86	not.cast	14.5353149548307
1118	55.5	158	1	5	2	27.5	90	not.cast	4.86459112702325
363	46.2	196	2	5	1	42.8	86	not.cast	-1.32336329799576
1044	53.5	158	1	5	2	30.5	90	not.cast	1.92026445415303
638	40.5	158	1	5	2	22.5	90	not.cast	-8.56153108485972
1015	35	170	2	5	2	21	86	not.cast	-6.27751393686817
455	54.5	158	1	5	2	29.5	90	not.cast	3.23504001177643
924	57.4	170	2	5	2	33.2	86	not.cast	12.2822242601263
1446	55	170	2	5	2	27.2	86	not.cast	11.7708776058667
519	42.8	170	2	5	2	27.2	86	not.cast	-0.429122394133302
25	38.3	96	1	5	2	27.7	90	not.cast	-11.662929775441
1366	53.8	170	2	5	2	32.4	86	not.cast	8.93404470622499
1452	51.8	96	1	5	2	31.2	90	not.cast	0.735355772877078
1476	39.2	170	2	5	2	22	86	not.cast	-2.39228949449158
719	43	96	1	5	2	29	90	not.cast	-7.37213800035142
522	52.6	170	2	5	2	27.6	86	not.cast	9.24496738281734
1231	59.8	96	1	5	2	37.2	90	not.cast	6.84670242713663
1119	59.8	158	2	5	2	30.4	86	cast	6.114380028342
1363	66.2	96	1	5	2	33.8	90	not.cast	14.3169393230562
634	62	158	2	5	2	31.4	86	cast	7.9996044707186
936	43	96	1	5	2	27	90	not.cast	-6.74258688510461
1375	55	158	2	5	2	33	90	not.cast	6.89718608335881
1134	38.9	96	1	5	2	27.6	90	not.cast	-11.0314522196787
342	55.4	158	2	5	2	18.8	86	cast	5.36577649677353
952	55.2	96	1	5	2	26.8	90	not.cast	5.52036822642008
197	54	148	2	5	2	25	90	not.cast	10.3144355585756
487	33.3	76	1	5	2	20.2	90	not.cast	-11.9614585890966
882	40.5	148	2	5	2	32.5	90	not.cast	-5.54638112359994
462	48.1	76	1	5	2	32.9	90	not.cast	-1.15910817091384
1260	38.5	148	2	5	2	24.5	90	not.cast	-5.02817666261269
858	47.7	76	1	5	2	36.3	90	not.cast	-2.62934506683342
72	67.5	148	2	5	2	22.5	90	not.cast	24.6013744526341
254	44	76	1	5	2	29	90	not.cast	-4.03148349618255
153	42.5	76	1	5	2	32.5	90	not.cast	-6.63319794786448
120	53.5	76	1	5	2	34.5	90	not.cast	3.73725093688871
1153	51.5	76	1	5	2	31.5	90	not.cast	2.68157760975893
1056	62.5	148	2	5	2	16.5	90	not.cast	21.4900277983746
214	53.5	76	1	5	2	31.5	90	not.cast	4.68157760975893
783	49	148	2	5	2	34	90	not.cast	2.48145553996495
624	68	90	1	5	2	30	90	not.cast	17.2365185606961
376	37.2	96	2	5	2	47	88	cast	-21.9174291865904
1107	43.5	90	1	5	2	24	90	not.cast	-5.37482809356347
243	53.5	90	1	5	2	25	90	not.cast	4.31039634881313
1287	26	148	2	5	2	23	88	cast	-24.3992049984595
573	41.5	90	1	5	2	24	90	not.cast	-7.37482809356347
306	73	96	2	5	2	18.4	88	cast	22.885151761439
55	55.9	90	1	5	2	24.1	90	not.cast	6.99369435067419
601	54.8	96	2	5	2	23.4	88	cast	3.11127397332201
1031	55.5	90	1	5	2	25	90	not.cast	6.31039634881313
852	43.5	90	1	5	2	34.5	90	not.cast	-8.67997144860924
1299	32	148	2	5	2	31.4	88	cast	-21.0433196824961
118	50.7	114	1	5	2	36.8	90	not.cast	-0.193447539641845
894	38.4	114	1	5	2	23.6	90	not.cast	-8.33841017901288
626	57.1	114	1	5	2	25.9	90	not.cast	9.63760603845328
9	60	76	2	5	2	27.8	89	cast	8.79593144022574
80	49	114	1	5	2	30	90	not.cast	0.247026252197315
792	55.4	76	2	5	2	22.4	89	cast	5.89571945139213
46	37.1	114	1	5	2	20.9	90	not.cast	-8.78851617342968
1026	49.5	174	1	5	2	30.5	90	not.cast	-0.416326577502751
1416	21.6	90	2	5	2	26.4	90	not.cast	-23.7664289085953
1135	61.1	174	1	5	2	35.9	90	not.cast	9.48388541133085
1148	56	90	2	5	2	29	90	not.cast	9.8151546415838
1421	49	174	1	5	2	30	90	not.cast	-0.758938798691048
768	43	90	2	5	2	33.5	90	not.cast	-4.60133536772153
667	36.6	90	2	5	2	28.4	90	not.cast	-9.39598002384216
405	45.4	134	1	5	2	22.6	90	not.cast	-3.39272626359213
1286	57	134	1	5	2	37	90	not.cast	3.67450570663081
1112	69.7	134	1	5	2	32.3	90	not.cast	17.8539508274608
598	44.5	90	2	5	2	35.5	90	not.cast	-3.73088648296834
856	48.5	134	1	5	2	21.5	90	not.cast	0.0535268497936201
1266	70	134	1	5	2	35	90	not.cast	17.3040568218776
1063	41.2	114	2	5	2	14.8	89	cast	-6.31870100466669
432	50.5	134	1	5	2	31.5	90	not.cast	-1.09422872644045
778	55.4	114	2	5	2	23.6	89	cast	5.11127408824732
281	51.5	134	1	5	2	21.5	90	not.cast	3.05352684979362
1486	60.2	114	2	5	2	31.4	89	cast	7.45602473878475
63	60.4	134	1	5	2	34.6	90	not.cast	7.82996704492699
500	45.3	78	1	5	2	34.2	90	not.cast	-3.78159476636105
178	43.4	114	2	5	2	21.8	89	cast	-6.32212990803053
1169	37	174	2	5	2	26	90	not.cast	-7.23597604493312
968	45.5	78	1	5	2	29	90	not.cast	-1.94476186671933
870	51	174	2	5	2	29	90	not.cast	5.81969728219666
1317	56.9	78	1	5	2	35.1	90	not.cast	7.53510723177789
140	40	174	2	5	2	18	90	not.cast	-1.71777158394586
1384	57.3	198	1	5	1	27.2	90	not.cast	10.3380199861258
1352	43	174	2	5	2	27	90	not.cast	-1.55075160255652
352	38.3	198	1	5	1	23.2	90	not.cast	-7.40287778338057
684	52	174	2	5	2	23.5	90	not.cast	8.5509628491254
498	56.6	198	1	5	1	30.9	90	not.cast	8.4733504229192
922	42.5	174	2	5	2	25.5	90	not.cast	-1.57858826612141
718	47.4	198	1	5	1	19.6	90	not.cast	2.8303142240637
353	29.5	174	2	5	2	32.5	90	not.cast	-16.7820171694853
635	46	174	2	5	2	17	90	not.cast	4.59700397367754
1356	51.1	198	1	5	1	26.9	90	not.cast	4.23245265341283
1011	33.8	198	1	5	1	23.7	90	not.cast	-12.0602655621923
961	45.2	134	2	5	2	18.8	90	not.cast	1.86728137864112
1382	38.1	68	1	5	3	28.9	90	not.cast	-9.03283552180604
741	54.3	68	1	5	3	31.7	90	not.cast	6.28579291684842
605	33.5	134	2	5	2	24.5	90	not.cast	-11.6269392998123
706	37	134	2	5	2	20	90	not.cast	-6.71044929050697
358	39.5	134	2	5	2	24.5	90	not.cast	-5.6269392998123
912	41.8	68	1	5	3	18.2	90	not.cast	-1.96473705523558
1358	42	134	2	5	2	27	90	not.cast	-3.91387819387081
1409	54.6	68	1	5	3	22.4	90	not.cast	9.51320560274611
757	58.1	68	1	5	3	33.9	90	not.cast	9.39328669007693
1114	56.2	134	2	5	2	14.8	90	not.cast	14.1263836091347
879	48.9	154	1	5	2	27.1	90	not.cast	-0.210579429222591
909	50.6	154	1	5	2	31.4	90	not.cast	0.135885672996764
1433	49.9	154	1	5	2	32.1	90	not.cast	-0.784457217339629
237	54.4	154	1	5	2	29.6	90	not.cast	4.50248167671889
1165	56.5	154	1	5	2	25.5	90	not.cast	7.89306146297486
1207	64.8	94	1	5	2	33.2	90	not.cast	15.8299406595853
508	60.8	94	1	5	2	29.2	90	not.cast	13.0890428900789
250	68	94	1	5	2	38	90	not.cast	17.5190179829929
1113	58	94	1	5	2	31	90	not.cast	9.72244688635678
1451	41.2	94	1	5	2	27.8	90	not.cast	-6.07027132924831
596	46.7	142	1	5	2	29.3	90	not.cast	-1.5135760997727
472	45.2	142	1	5	2	16.8	90	not.cast	0.921118370519885
124	57.3	142	1	5	2	28.7	90	not.cast	9.27528923480133
518	51	68	2	5	3	31	90	not.cast	7.46999633044911
836	55.7	142	1	5	2	21.3	90	not.cast	10.0046283612146
1278	37.1	68	2	5	3	29.9	90	not.cast	-6.08375055616514
1437	48	142	1	5	2	24	90	not.cast	1.45473435563135
87	54	142	1	5	2	24	90	not.cast	7.45473435563135
617	47.1	68	2	5	3	29.9	90	not.cast	3.91624944383486
437	52.4	142	1	5	2	23.6	90	not.cast	5.98064457868071
76	42.1	68	2	5	3	22.9	90	not.cast	1.11967834719871
100	51.2	142	1	5	2	17.8	90	not.cast	6.60634281289648
918	56	142	1	5	2	30	90	not.cast	7.56608100989091
332	50.5	166	1	5	1	28.5	90	not.cast	4.89998866949529
1087	52.2	166	1	5	1	30.8	90	not.cast	5.87600488696146
591	45	166	1	5	1	21	90	not.cast	1.76080535167085
317	45.5	166	1	5	1	29.5	90	not.cast	-0.414786888128113
994	58.3	192	1	5	2	33.7	90	not.cast	7.95757023880222
478	47.8	192	1	5	2	29.2	90	not.cast	-1.12593975189245
383	47.2	192	1	5	2	26.8	90	not.cast	-0.970478413596261
1130	51.1	192	1	5	2	32.9	90	not.cast	1.00939068490096
1438	30.3	142	2	5	2	25.7	90	not.cast	-12.5165235690641
814	38.7	192	1	5	2	27.3	90	not.cast	-9.62786619240796
1391	36.8	142	2	5	2	19.2	90	not.cast	-3.970482444512
248	49.2	192	1	5	2	30.3	90	not.cast	-0.0721928652781827
1158	32.4	142	2	5	2	18.6	90	not.cast	-8.18161710993795
1216	34.7	192	1	5	2	30.3	90	not.cast	-14.5721928652782
969	33.8	142	2	5	2	29.2	90	not.cast	-10.1182380207461
323	46.7	192	1	5	2	33.3	90	not.cast	-3.51651953814841
1061	33.6	142	2	5	2	30.4	90	not.cast	-10.6959686898942
595	27.2	142	2	5	2	20.8	90	not.cast	-14.0741233367094
1185	61.1	128	1	5	2	21.9	90	not.cast	9.10962271615357
1182	39	166	2	5	1	25	90	not.cast	-1.23443635555848
1471	66.6	128	1	5	2	30.9	90	not.cast	11.7766426975429
1104	29.2	166	2	5	1	26.3	90	not.cast	-11.4436445804689
70	50.4	128	1	5	2	15.1	90	not.cast	0.550096507992727
168	39.8	166	2	5	1	24.2	90	not.cast	-0.182615909459756
1024	65.1	128	1	5	2	30.9	90	not.cast	10.2766426975429
434	22.2	166	2	5	1	18.8	90	not.cast	-16.0828278982934
260	58.2	128	1	5	2	29.8	90	not.cast	3.72289581092865
1073	72.5	128	1	5	2	24.5	90	not.cast	19.6912062663327
1060	38.5	166	2	5	1	21.5	90	not.cast	-0.632721903876558
830	74	128	1	5	2	35	90	not.cast	17.8860629112869
1399	50.2	128	1	5	2	24.3	90	not.cast	-2.54583862214261
603	44.2	192	2	5	2	33.3	90	not.cast	-1.75265901488411
92	65.1	192	2	5	2	32.9	90	not.cast	19.2732512081652
346	46.4	192	2	5	2	29.6	90	not.cast	1.61201054832249
724	48.3	40	1	6	4	27	90	not.cast	6.11253107710685
1497	48.2	40	2	6	4	38	90	not.cast	6.81386046651368
407	46.4	40	1	6	4	30	90	not.cast	3.26820440423664
539	44.7	40	2	6	4	32	90	not.cast	5.20251381225413
1062	41.3	40	1	6	4	25	90	not.cast	-0.257917807646329
905	45.7	40	2	6	4	25	90	not.cast	8.40594271561798
18	44.6	40	1	6	4	32.5	90	not.cast	0.681265510178115
1223	36.2	40	1	6	4	26	90	not.cast	-5.67269336526973
796	35	40	2	6	4	35.5	90	not.cast	-5.59920063942781
916	46	40	1	6	4	30.5	90	not.cast	2.71081662542493
1243	34.9	40	2	6	4	28.5	90	not.cast	-3.49577173606396
114	30.3	54	1	6	4	51.5	90	not.cast	-16.1359720916857
336	33.6	54	1	6	4	38	90	not.cast	-8.58650206376971
756	48.7	40	2	6	4	23	90	not.cast	12.0354938308648
889	40.3	54	1	6	4	31	90	not.cast	0.316926839594146
561	45.5	54	2	6	4	43	90	not.cast	6.00348067137756
202	50.2	54	1	6	4	38.5	90	not.cast	7.8561101574186
249	29.9	54	2	6	4	42	90	not.cast	-9.28174377099902
1239	39.4	64	1	6	4	33.7	90	not.cast	-2.71492725772204
1477	24.2	54	2	6	4	41	90	not.cast	-14.6669682133756
101	44.7	54	2	6	4	49	90	not.cast	3.31482732563713
1172	40.7	64	1	6	4	18.5	90	not.cast	3.36966121815377
1479	43.6	64	2	6	4	37.9	90	not.cast	4.42687592352397
1415	20.1	64	2	6	4	31.7	90	not.cast	-17.1215156192109
177	46.9	64	1	6	4	33.7	90	not.cast	4.78507274227796
1156	48	62	2	6	4	33.2	90	not.cast	12.8370020530373
1265	44.1	64	1	6	4	31.7	90	not.cast	2.61462385752478
1008	24.9	62	2	6	4	33.7	90	not.cast	-10.4203857257744
85	39.6	62	1	6	4	32	90	not.cast	0.550872198921063
1496	35.8	62	2	6	4	44.7	90	not.cast	-2.98291685963191
1378	30.2	62	2	6	4	32.7	90	not.cast	-4.80561016815103
1162	41.5	2	1	6	4	25.2	90	not.cast	2.49746020686502
171	33.2	62	2	6	4	35.2	90	not.cast	-2.59254906220954
1392	33.8	48	1	6	4	34.2	90	not.cast	-6.7039948821282
96	28.1	62	2	6	4	11.1	90	not.cast	-0.106458123485417
1096	50.9	42	1	6	4	35.1	90	not.cast	7.79774800624782
1333	30.8	2	2	6	4	27.5	90	not.cast	-4.66266305240452
935	52.1	42	1	6	4	35.7	90	not.cast	8.80888267167377
1190	22.7	72	2	6	4	34	90	not.cast	-13.6817919288422
904	43	42	1	6	4	33.3	90	not.cast	0.464344009969956
304	38.8	42	1	6	4	28.5	90	not.cast	-2.2247333134377
1068	54.7	42	1	6	4	44.3	90	not.cast	8.70181287611248
1085	31.8	72	2	6	4	39	90	not.cast	-6.15566971695927
1168	42	42	1	6	4	33.3	90	not.cast	-0.535655990030044
828	33	42	2	6	4	34.2	90	not.cast	-5.55509346862681
537	60.6	42	1	6	4	37	90	not.cast	16.8996744467633
1481	40.2	42	1	6	4	28.5	90	not.cast	-0.82473331343769
26	20.5	42	2	6	4	24	90	not.cast	-14.8443827808681
186	28.4	2	1	6	4	12.2	90	not.cast	-6.51045754403068
211	37.5	42	2	6	4	37.5	90	not.cast	-2.09385280878406
1293	32.8	42	2	6	4	33	90	not.cast	-5.37736279947872
1507	31.3	2	1	6	4	18.1	90	not.cast	-5.46763333400879
729	35.3	42	2	6	4	37	90	not.cast	-4.13646502997236
36	40	2	1	6	4	24.4	90	not.cast	1.24928065296376
94	19.4	2	2	6	4	19.9	90	not.cast	-13.6703688144666
1002	50.9	2	1	6	4	25.1	90	not.cast	11.9289377626274
1157	29.4	2	2	6	4	14	90	not.cast	-1.81319302448852
849	49.9	2	1	6	4	29.6	90	not.cast	9.51244775332204
1051	36.5	2	2	6	4	19.6	90	not.cast	3.5240638528204
822	59.3	2	1	6	4	27.8	90	not.cast	19.4790437570442
876	38.7	72	2	6	4	34.9	90	not.cast	2.03491006929669
815	46.4	2	1	6	4	28.1	90	not.cast	6.48461108975714
492	24.7	72	2	6	4	25.6	90	not.cast	-9.03767724480562
1000	33	2	1	6	4	25.1	90	not.cast	-5.97106223737264
48	24.5	72	2	6	4	33.6	90	not.cast	-11.7558817057929
1212	50.6	72	2	6	4	31.4	90	not.cast	15.0366245209786
1050	31.4	72	1	6	4	25.2	90	not.cast	-6.47562754502055
1422	54.1	72	1	6	4	45.1	90	not.cast	9.96033885827365
762	46.9	72	1	6	4	23.9	90	not.cast	9.43358067988987
864	43	72	1	6	4	26.1	90	not.cast	4.84107445311837
816	38.4	46	2	6	4	33.2	90	not.cast	-1.6215772434988
135	52.7	46	2	6	4	27	90	not.cast	14.6300312137663
611	54.9	46	1	6	4	30.3	90	not.cast	11.5274113503448
649	39.4	46	1	6	4	30.9	90	not.cast	-4.16145398422925
877	50.1	46	2	6	4	31.3	90	not.cast	10.6764963159857
745	41.1	46	1	6	4	29	90	not.cast	-1.86338042474478
1462	58.6	46	1	6	4	25.8	90	not.cast	16.6439013596501
1174	57.9	46	1	6	4	32.5	90	not.cast	13.8349051235733
791	31.5	48	2	6	4	21.5	90	not.cast	-0.742484777046627
174	39.6	48	1	6	4	38	90	not.cast	-2.10014200109715
1504	41.1	58	1	6	4	20.5	90	not.cast	1.70905341804787
1442	34	48	2	6	4	42	90	not.cast	-4.69538370832647
52	36.2	58	1	6	4	26.5	90	not.cast	-5.07959992769257
1495	42.5	58	1	6	4	36	90	not.cast	-1.76996772511495
780	32.2	48	2	6	4	29	90	not.cast	-2.40330145922218
427	33.9	58	1	6	4	27.5	90	not.cast	-7.69437548531599
1149	53.4	58	1	6	4	27	90	not.cast	11.9630122934957
50	34.8	60	1	6	4	42.5	90	not.cast	-9.99913684219423
284	50.9	58	2	6	4	39	90	not.cast	9.94956612527913
670	43.1	60	1	6	4	20.1	90	not.cast	5.35183564857009
321	37.4	60	1	6	4	32.7	90	not.cast	-4.31433637748486
503	35.7	60	1	6	4	33.5	90	not.cast	-6.26615682358356
831	40.3	58	2	6	4	32.5	90	not.cast	1.39560724983127
1042	39.6	60	1	6	4	24.5	90	not.cast	0.466823195027089
156	50.1	58	2	6	4	37.5	90	not.cast	9.62172946171424
1224	38.9	6	1	6	3	38.5	90	not.cast	-3.86558309034646
167	53.4	60	2	6	4	40	90	not.cast	13.6516625751286
1357	50	6	1	6	3	31.7	90	not.cast	9.3748907014927
1128	23.4	60	2	6	4	33.6	90	not.cast	-14.3337738560816
372	31.3	6	1	6	3	32.1	90	not.cast	-9.45101952155667
181	28.8	60	2	6	4	27.2	90	not.cast	-6.91921028729181
1047	47.8	6	1	6	3	31.4	90	not.cast	7.26932336877973
269	49.5	60	2	6	4	24	90	not.cast	14.7880714971031
15	36.9	60	2	6	4	30	90	not.cast	0.299418151362659
172	43.5	44	1	6	4	29	90	not.cast	1.76440316647809
978	45.2	60	2	6	4	35.3	90	not.cast	6.9311076959586
1232	52	44	1	6	4	42.5	90	not.cast	6.0149331385621
747	64.2	44	1	6	4	29	90	not.cast	22.4644031664781
347	20.2	44	1	6	4	33	90	not.cast	-22.7946990640155
1240	41.2	44	1	6	4	27	90	not.cast	0.0939542817249048
823	42.5	44	2	6	4	29	90	not.cast	5.02826368974239
265	61	44	1	6	4	33.5	90	not.cast	17.8479131571728
917	38.6	6	2	6	3	36	90	not.cast	0.885216326976341
1505	45.8	44	2	6	4	44.5	90	not.cast	3.44924254657958
1342	32.8	4	1	6	4	26.5	90	not.cast	-3.9057213189167
1219	31.9	4	1	6	4	33	90	not.cast	-6.85176244346884
1175	24.8	44	2	6	4	33.5	90	not.cast	-14.0882263195629
1170	36.5	4	1	6	4	35	90	not.cast	-2.88131355871568
755	42	44	2	6	4	26.5	90	not.cast	5.3152025838009
385	28.8	4	1	6	4	32	90	not.cast	-9.63698688584545
414	31	4	1	6	4	32.5	90	not.cast	-7.59437466465715
314	26.1	4	2	6	4	42	90	not.cast	-11.2208819388152
1377	26.3	4	1	6	4	31.5	90	not.cast	-11.9795991070337
410	26.6	4	2	6	4	26.5	90	not.cast	-5.84186079565242
469	53.6	162	1	6	2	33	90	not.cast	7.07009415626186
787	39	4	2	6	4	23	90	not.cast	7.65985365602952
1482	40.7	162	1	6	2	42.8	90	not.cast	-8.91470630844752
198	28.4	4	2	6	4	23.5	90	not.cast	-3.09753412278219
1426	58.6	162	1	6	2	42.6	90	not.cast	9.04824880307716
83	23.2	4	2	6	4	43.5	90	not.cast	-14.5930452752503
899	55.8	162	1	6	2	31.4	90	not.cast	9.77373504845932
1404	33.8	162	2	6	2	33.4	90	not.cast	-8.5919555435232
881	43.8	162	1	6	2	23	90	not.cast	0.417849732495931
459	42.7	162	2	6	2	36.2	90	not.cast	-0.573327104868739
552	45.4	24	1	6	4	32.8	90	not.cast	3.98046848901849
811	40.1	162	2	6	2	35.2	90	not.cast	-2.85855154724534
217	46	24	1	6	4	26.2	90	not.cast	6.65798716933297
1459	36.5	24	1	6	4	28.4	90	not.cast	-3.53451905743852
688	34.6	162	2	6	2	34.4	90	not.cast	-8.10673110114661
844	42.9	70	1	6	4	23.4	90	not.cast	2.7772320905728
1082	48.6	24	2	6	4	34.8	90	not.cast	10.814777897036
482	20.5	70	1	6	4	37.4	90	not.cast	-24.0296257161549
378	23.3	70	1	6	4	31.6	90	not.cast	-19.4039274819391
1141	16.7	24	2	6	4	39.8	90	not.cast	-22.6590998910811
1435	40.4	70	1	6	4	25	90	not.cast	-0.226408801624643
1064	36.3	70	1	6	4	31.4	90	not.cast	-6.34097237041445
182	47.2	126	1	6	2	27.6	90	not.cast	2.27650533332452
586	42.6	70	2	6	4	33	90	not.cast	3.71924726065239
654	42.6	70	2	6	4	28	90	not.cast	5.29312504876942
1070	28.6	126	1	6	2	23.2	90	not.cast	-14.9384822131325
903	36.8	70	2	6	4	33.4	90	not.cast	-2.20666296239697
705	56.6	126	1	6	2	18.4	90	not.cast	14.5724404634599
1365	51.1	70	2	6	4	29.4	90	not.cast	13.3524392680967
1179	46.4	70	2	6	4	27.8	90	not.cast	9.15608016029411
17	57.7	126	2	6	2	24.6	90	not.cast	17.984692529459
1161	30.7	126	2	6	2	25.8	90	not.cast	-9.39303813968904
842	31.8	126	2	6	2	26.4	90	not.cast	-8.48190347426308
1034	25.6	126	2	6	2	22.8	90	not.cast	-13.5487114668188
1380	49.2	126	2	6	2	22.8	90	not.cast	10.0512885331812
