# Supplementary material for: Consequences of Epistasis on Growth in an Erhualian × White Duroc Pig Cross
Source: PLoS One. 2017 Jan 6;12(1):e0162045. doi: 10.1371/journal.pone.0162045 (PMC5218402; doi:10.1371/journal.pone.0162045)
Supplement: S8 Text — Tab delimited text file. (TXT) [file pone.0162045.s008.txt]

Id	growth	mother	sex	batch	weight	moved	castration	residuals_from_base_model
1071	98.7	40	2	1	11.1	105.and.after	cast	17.9642242358084
22	87.8	40	2	1	12	105.and.after	cast	6.35002696321159
344	68.67	44	2	1	14.93	105.and.after	cast	-15.52131278369
1330	63	14	2	1	10.8	105.and.after	cast	-8.11632873665296
1406	62.7	14	2	1	11.5	105.and.after	cast	-8.97181550422825
203	60.7	14	2	1	15.5	105.and.after	cast	-14.1460256046585
1234	86.8	14	2	1	11.4	105.and.after	cast	15.2075397482825
1177	50.3	14	2	1	11.1	105.and.after	cast	-21.0543944941852
725	76	36	2	1	14.2	105.and.after	cast	-1.04953333369264
1294	89.5	36	2	1	11.1	105.and.after	cast	14.9104794941408
1478	80.75	36	2	1	11.45	105.and.after	cast	5.88273611035316
339	87.6	36	2	1	13.6	105.and.after	cast	11.0265981813719
751	68.3	36	2	1	10	105.and.after	cast	-5.41661272824088
449	80.75	26	2	1	11.25	105.and.after	cast	3.54722182284949
1306	73.15	26	2	1	9.65	105.and.after	cast	-2.78309413697841
616	75.3	46	2	1	8.5	105.and.after	cast	-5.09483983089136
1202	84.3	26	2	1	10.1	105.and.after	cast	8.00980722672321
589	95.7	60	2	1	10.9	105.and.after	cast	13.7189124136235
1230	71.1	60	2	1	8.5	105.and.after	cast	-8.97656152611835
640	59.45	60	2	1	11.35	105.and.after	cast	-22.8881862226749
151	77.6	60	2	1	12	105.and.after	cast	-5.2539953639948
1289	65.9	62	2	1	13.1	105.and.after	cast	-17.0471429326089
803	50.55	62	2	1	13.45	105.and.after	cast	-32.6748863163965
1109	89.05	74	2	1	10.75	105.and.after	cast	3.2404922732361
1373	77.15	74	2	1	8.05	105.and.after	cast	-6.51691590897347
812	96.85	74	2	1	12.95	105.and.after	cast	9.29467671799947
662	72.45	74	2	1	7.15	105.and.after	cast	-10.5027186363767
1454	78.45	32	2	1	7.55	105.and.after	cast	1.18186266629336
1444	84.5	74	2	1	12.3	105.and.after	cast	-2.53951414068062
219	63.45	32	2	1	8.55	105.and.after	cast	-14.6116898588142
1395	103.55	32	2	1	13.25	105.and.after	cast	21.7586132731802
258	70.85	32	2	1	12.75	105.and.after	cast	-10.544610464266
1458	83.4	32	2	1	11.4	105.and.after	cast	3.07668544462922
308	105.35	12	2	1	9.65	105.and.after	cast	27.7761486010917
384	81.95	54	2	1	6.85	105.and.after	cast	2.35021409988477
1364	85.55	12	2	1	10.25	105.and.after	cast	7.5000170860272
225	74.7	12	2	1	9.5	105.and.after	cast	-2.75481852014212
267	67.1	48	2	1	12.7	105.and.after	cast	-17.7869701061512
1332	66.85	48	2	1	11.95	105.and.after	cast	-17.4418057123205
464	92.45	48	2	1	13.15	105.and.after	cast	7.20593125755039
1270	88.35	48	2	1	13.65	105.and.after	cast	2.70915499499661
1110	82.7	48	2	1	12.5	105.and.after	cast	-2.02825960112968
1396	77.1	46	2	1	8.5	105.and.after	cast	-3.29483983089136
1201	75.75	72	2	1	10.25	105.and.after	cast	-3.26492411116806
401	100.2	72	2	1	13.4	105.and.after	cast	18.6853854347431
45	65.05	72	2	1	9.15	105.and.after	cast	-13.0920163335498
21	86.2	26	2	1	10.4	105.and.after	cast	9.67174146919092
902	81.85	46	2	1	8.35	105.and.after	cast	1.57419304787479
734	84.1	46	2	1	16.1	105.and.after	cast	-2.32583902170883
930	90.1	70	2	1	13.1	105.and.after	cast	4.30329530201196
244	95.5	70	2	1	14.1	105.and.after	cast	8.90974277690439
516	93.85	70	2	1	12.35	105.and.after	cast	8.64845969584263
921	96.65	70	2	1	16.55	105.and.after	cast	8.11553909039087
682	77.9	70	2	1	15.5	105.and.after	cast	-9.80123075824619
608	70.3	4	2	1	14.3	105.and.after	cast	-9.39144052294674
67	75	4	2	1	11.2	105.and.after	cast	-2.2314276951133
1046	87.75	4	2	1	6.85	105.and.after	cast	13.9705257891046
184	89.75	4	2	1	11.05	105.and.after	cast	12.6376051836528
884	90.5	4	2	1	9.3	105.and.after	cast	14.7763221025911
374	73.8	4	2	1	9.6	105.and.after	cast	-2.16174365494119
447	85.9	4	2	1	14.3	105.and.after	cast	6.20855947705327
714	78.55	42	2	1	14.25	105.and.after	cast	-1.94251271760805
280	64.65	8	2	1	10.55	105.and.after	cast	-14.957517838012
327	72.84	42	2	1	13.56	105.and.after	cast	-7.10496147528382
944	86.8	4	2	1	9	105.and.after	cast	11.3143878601233
1371	77.4	42	2	1	12.4	105.and.after	cast	-1.62444054615906
69	67.25	42	2	1	10.55	105.and.after	cast	-10.3063683747101
362	87.75	42	2	1	15.05	105.and.after	cast	6.62264526230591
1004	74.7	42	2	1	13.3	105.and.after	cast	-5.03863781875586
1077	96.8	8	2	1	11	105.and.after	cast	16.8353835256896
890	84.4	8	2	1	11.2	105.and.after	cast	4.2766730206681
1335	95.9	8	2	1	9.9	105.and.after	cast	16.8082913033079
290	25.2	8	2	1	8.4	105.and.after	cast	-52.7013799090307
839	72.3	8	2	1	11.7	105.and.after	cast	-8.22010324188567
1186	83.65	2	2	1	10.55	upto.104	cast	0.0475050745713048
574	98.15	2	2	1	6.85	upto.104	cast	17.4836494174693
1160	62.9	2	2	1	9.5	upto.104	cast	-19.8692647740658
984	98.8	2	2	1	11.2	upto.104	cast	14.6816959332514
990	94.7	2	2	1	9.3	upto.104	cast	12.0894457309557
105	77.55	2	2	1	8.45	upto.104	cast	-4.38603462270282
288	94.35	2	2	1	8.25	upto.104	cast	12.5726758823187
941	82.25	64	2	1	14.95	upto.104	cast	-7.22980450370625
1222	80.8	64	2	1	10.4	upto.104	cast	-5.06914051446684
1105	102	64	2	1	17.6	upto.104	cast	10.4172813047587
615	85.25	64	2	1	10.15	upto.104	cast	-0.420752383189949
1074	77.5	64	2	1	13.5	upto.104	cast	-10.8291533423003
739	94.6	66	2	1	13.2	upto.104	cast	2.78895752370437
989	91.1	66	2	1	12.7	upto.104	cast	-0.31426621374186
676	93.95	66	2	1	12.85	upto.104	cast	2.416700907492
292	112.9	66	2	1	10.9	upto.104	cast	22.9141283314517
655	99.05	66	2	1	11.75	upto.104	cast	8.38960868511033
1475	101.8	58	2	1	13.2	upto.104	cast	8.23810617865256
560	80.45	58	2	1	9.35	upto.104	cast	-10.0567165996833
1020	99.1	58	2	1	12.1	upto.104	cast	6.41101395627088
871	114.8	58	2	1	15	upto.104	cast	19.809711633459
947	90.95	58	2	1	10.85	upto.104	cast	-0.74704538734467
220	83.55	58	2	1	12.35	upto.104	cast	-9.337374175006
517	83.85	18	2	1	12.95	upto.104	cast	-2.54022311280711
1194	73.05	18	2	1	10.75	upto.104	cast	-11.5944075575705
1115	83.55	18	2	1	9.25	upto.104	cast	0.0959212300908519
555	84.35	18	2	1	11.45	upto.104	cast	-0.849894325145769
1457	37.3	36	2	2	11.7	105.and.after	cast	-32.9207230280422
566	74.55	36	2	2	14.05	105.and.after	cast	2.46442853795497
470	80.7	36	2	2	13.3	105.and.after	cast	9.20959293178565
1324	69.95	36	2	2	11.25	105.and.after	cast	0.086375608256148
974	62.75	36	2	2	10.25	105.and.after	cast	-6.32007186663628
584	51.2	36	2	2	14	105.and.after	cast	-20.8458938357896
883	70.7	36	2	2	11.9	105.and.after	cast	0.320566466936228
759	74.8	40	2	2	13.8	105.and.after	cast	-3.23343858910054
152	79.1	40	2	2	14.9	105.and.after	cast	0.19365363328113
1393	61.5	40	2	2	12.9	105.and.after	cast	-15.8192413165037
1264	50.8	40	2	2	10.2	105.and.after	cast	-24.3766494987133
1152	79.2	40	2	2	10.8	105.and.after	cast	3.54721898622213
351	80.5	40	2	2	14.5	105.and.after	cast	1.91107464332416
81	76.5	40	2	2	12.5	105.and.after	cast	-0.501820306460715
1238	74.45	40	2	2	14.55	105.and.after	cast	-4.17860298293122
726	58.45	40	2	2	13.55	105.and.after	cast	-19.3850504578237
233	75.9	26	2	2	11.3	105.and.after	cast	3.50247318947561
580	81.5	26	2	2	12.3	105.and.after	cast	8.30892066436803
271	67.8	26	2	2	14.2	105.and.after	cast	-6.89882913333633
240	74	60	2	2	12.8	105.and.after	cast	-4.64390839119937
169	83.3	60	2	2	8.7	105.and.after	cast	7.90965696174162
400	73.25	60	2	2	12.55	105.and.after	cast	-5.19552025992249
874	77.8	60	2	2	14.8	105.and.after	cast	-2.43101344141451
274	86	2	2	2	11.8	105.and.after	cast	13.3453717276317
1329	67.55	2	2	2	11.25	105.and.after	cast	-4.66817438355919
1012	64.8	2	2	2	13	105.and.after	cast	-8.80689130249742
34	86.9	64	2	2	11.9	105.and.after	cast	11.7803380073166
585	88.05	64	2	2	10.75	105.and.after	cast	13.8429234111903
558	78.1	64	2	2	6.7	105.and.after	cast	7.10681113787597
752	73.1	52	2	2	11.7	105.and.after	cast	3.41020787056745
161	51.9	52	2	2	6.9	105.and.after	cast	-13.9807400089163
228	68.75	52	2	2	10.05	105.and.after	cast	0.369569536994916
699	57.7	52	2	2	12.5	105.and.after	cast	-12.6246341495186
1383	66.35	62	2	2	15.25	105.and.after	cast	-13.4583518687087
913	92.8	62	2	2	16	105.and.after	cast	12.3964837374607
263	75	62	2	2	15.2	105.and.after	cast	-4.76867424245329
802	71.5	66	2	2	8.1	105.and.after	cast	-4.32411728880226
66	65.05	66	2	2	4.35	105.and.after	cast	-7.79829531964889
1226	87.45	66	2	2	6.35	105.and.after	cast	13.014599630136
1257	79.15	66	2	2	8.25	105.and.after	cast	3.20684983243162
703	88.45	66	2	2	11.15	105.and.after	cast	10.2055475096197
1220	92	66	2	2	13.2	105.and.after	cast	12.1287648331492
967	81.35	66	2	2	10.45	105.and.after	cast	3.66103427719497
1473	94.7	48	2	2	14.1	105.and.after	cast	13.5469853515797
117	92	48	2	2	9.6	105.and.after	cast	14.4179717145637
613	66.55	48	2	2	13.25	105.and.after	cast	-13.9284950020789
1183	53.85	48	2	2	11.95	105.and.after	cast	-25.5968767194391
471	68.2	48	2	2	13	105.and.after	cast	-12.080106870802
1468	72.7	54	2	2	10.7	105.and.after	cast	-5.11003412889787
1301	84.35	54	2	2	8.25	105.and.after	cast	8.48416955761564
273	76.55	54	2	2	7.65	105.and.after	cast	1.16030107268018
1432	81.6	54	2	2	9.2	105.and.after	cast	4.98029465876346
1250	90.1	54	2	2	7.5	105.and.after	cast	14.8293339514463
564	87.2	54	2	2	9.6	105.and.after	cast	10.2628736487204
1057	79.75	54	2	2	10.45	105.and.after	cast	2.13835400237902
57	62.7	46	2	2	5.7	105.and.after	cast	-10.6279637677087
365	43.7	46	2	2	10.9	105.and.after	cast	-33.754436898268
397	80.2	46	2	2	14	105.and.after	cast	0.285550273898536
1397	78.25	46	2	2	11.55	105.and.after	cast	0.279753960412052
1040	91.9	46	2	2	14.5	105.and.after	cast	11.5887740113448
1001	81.9	46	2	2	14.3	105.and.after	cast	1.74748451636627
1144	82.3	70	2	2	14.5	105.and.after	cast	0.237250759742835
1248	88.4	70	2	2	13.8	105.and.after	cast	6.89273752731815
1058	90.85	70	2	2	10.75	105.and.after	cast	11.7630727288962
690	79.6	68	2	2	11.6	105.and.after	cast	1.67529892063585
316	108	68	2	2	9.8	105.and.after	cast	31.5036934658294
1280	85.1	68	2	2	10.5	105.and.after	cast	8.04820669825415
14	89.2	72	2	2	12.4	upto.104	cast	6.22898863616881
1045	76.1	72	2	2	8.9	upto.104	cast	-4.09357752595473
38	83.15	72	2	2	7.65	upto.104	cast	3.94836313042973
928	78.8	72	2	2	13	upto.104	cast	-4.64714287889572
1456	90.95	72	2	2	9.25	upto.104	cast	10.4786790902576
313	79.05	72	2	2	6.15	upto.104	cast	1.03869191809108
1091	73.7	72	2	2	7.9	upto.104	cast	-5.70002500084716
1154	89.9	72	2	2	10.9	upto.104	cast	8.11931742383015
1086	74.1	44	2	2	18.7	upto.104	cast	-15.3329551270273
297	96.7	44	2	2	17.1	upto.104	cast	8.53672891314477
777	84.05	42	2	2	10.95	upto.104	cast	3.92626129156504
1283	73.1	42	2	2	11.1	upto.104	cast	-7.1427715872011
550	92.35	42	2	2	13.85	upto.104	cast	9.92495896875313
408	73	42	2	2	12.2	upto.104	cast	-8.11567936481941
411	79	68	2	2	7.8	105.and.after	cast	4.09079851604457
112	94.85	68	2	2	6.15	105.and.after	cast	21.250160182472
835	74.7	92	1	3	13.8	not.moved	not.cast	0.834060994136749
373	65.4	92	1	3	13.1	not.moved	not.cast	-7.91045223828795
763	82.6	92	2	3	10.9	not.moved	cast	8.21115563000748
817	70.95	92	1	3	11.55	not.moved	not.cast	-1.13044582437125
295	81.1	92	2	3	12.4	not.moved	cast	5.52082684234614
1503	66.9	92	1	3	12.6	not.moved	not.cast	-6.01367597573417
622	77.5	92	2	3	11	not.moved	cast	3.03180037749675
557	68.3	96	1	3	15.2	not.moved	not.cast	-14.8633869676997
908	72.05	92	2	3	11.45	not.moved	cast	-2.77529825880167
1443	80.1	96	1	3	14.4	not.moved	not.cast	-2.42854494761362
104	77.6	92	2	3	10.9	not.moved	cast	3.21115563000748
166	92.55	96	1	3	13.45	not.moved	not.cast	10.7753299512386
1133	72.7	92	2	3	12.8	not.moved	cast	-3.19659416769686
540	85.65	96	1	3	12.85	not.moved	not.cast	4.35146146630311
143	86.35	96	2	3	14.65	not.moved	cast	0.798859234168305
1080	106.25	96	1	3	14.75	not.moved	not.cast	23.4437116685987
789	104.15	96	2	3	14.35	not.moved	cast	18.8369249917006
771	88.1	8	1	3	12.9	not.moved	not.cast	9.7832238914781
951	90.15	8	1	3	11.35	not.moved	not.cast	13.0632303053948
707	92.45	96	2	3	15.05	not.moved	cast	6.58143822412529
1014	80	8	1	3	13.5	not.moved	not.cast	1.20709237641357
1290	79.05	96	2	3	14.95	not.moved	cast	-6.73920652336396
359	90.1	8	1	3	15.4	not.moved	not.cast	9.79934257870919
404	70.85	96	2	3	12.65	not.moved	cast	-13.1140357156166
325	76.6	8	1	3	13.4	not.moved	not.cast	-2.11355237107568
406	77.3	96	2	3	14.7	not.moved	cast	-8.29081839208706
488	101	134	1	3	15.5	not.moved	not.cast	18.090396580401
939	82.05	8	2	3	12.95	not.moved	cast	0.869338578281543
525	69.7	134	1	3	13.8	not.moved	not.cast	-11.8605641269162
1403	79	8	2	3	11	not.moved	cast	-0.633233997758708
511	54.3	134	1	3	10.7	not.moved	not.cast	-24.8005512990827
1412	95	8	2	3	13	not.moved	cast	13.7796609520262
1235	87.85	8	2	3	9.65	not.moved	cast	9.2880619111365
1318	71.6	118	1	3	10.9	not.moved	not.cast	-3.35149902629138
532	74.05	8	2	3	10.95	not.moved	cast	-5.54355637150333
1351	78.7	118	1	3	10.3	not.moved	not.cast	4.22463248877317
1490	86.05	8	2	3	11.95	not.moved	cast	5.6628911033891
886	90.3	118	1	3	12.2	not.moved	not.cast	14.3168826910688
1030	96.45	134	2	3	15.05	not.moved	cast	11.0732875297582
1023	95.05	118	1	3	14.45	not.moved	not.cast	17.2813895095768
1322	100.75	134	2	3	13.75	not.moved	cast	16.404905812398
338	83.1	118	1	3	12.4	not.moved	not.cast	6.95817218604728
851	64.75	118	1	3	11.25	not.moved	not.cast	-10.479242410079
850	75	118	1	3	9.5	not.moved	not.cast	1.15947450885922
576	69.85	118	2	3	11.15	not.moved	cast	-8.12409484450944
307	98.15	90	1	3	13.35	not.moved	not.cast	17.8463131326166
4	57.8	118	2	3	10.7	not.moved	cast	-19.816996208211
1166	87.45	118	2	3	12.05	not.moved	cast	8.76170788289376
195	76.05	90	1	3	12.45	not.moved	not.cast	-3.53948959478663
392	98.85	118	2	3	9.65	not.moved	cast	22.0662339431519
272	72.95	90	1	3	14.05	not.moved	not.cast	-7.90917363495872
312	103.25	90	2	3	13.75	not.moved	cast	19.8046844356324
505	92.55	90	1	3	13.45	not.moved	not.cast	12.1669578801058
614	66.3	90	2	3	13.2	not.moved	cast	-16.7088616755585
892	88.75	90	1	3	14.25	not.moved	not.cast	7.73211586001976
348	89.4	90	2	3	13.1	not.moved	cast	6.47049357695229
370	71.5	90	1	3	14	not.moved	not.cast	-9.31949600870334
395	78.5	90	2	3	14.5	not.moved	cast	-5.5404799581983
743	71.95	90	2	3	11.55	not.moved	cast	-9.749500009131
934	64.1	112	1	3	13.9	not.moved	not.cast	-10.8677131742158
855	80.4	112	1	3	16.6	not.moved	not.cast	3.28969500799383
454	57.4	112	2	3	10.6	not.moved	cast	-17.773197528302
59	74.85	112	1	3	13.15	not.moved	not.cast	0.477451219614906
163	61.4	112	2	3	11.6	not.moved	cast	-14.5667500534095
865	81.2	112	2	3	12.3	not.moved	cast	4.67776317901516
1069	62.9	112	1	3	5.1	not.moved	not.cast	-5.08445095326922
685	75.8	112	2	3	9.7	not.moved	cast	1.34099974429482
861	66.1	78	1	3	15.4	not.moved	not.cast	-11.4865666658459
1302	91.35	112	2	3	14.15	not.moved	cast	13.3596910075662
32	54.15	112	2	3	7.85	not.moved	cast	-18.8409280842562
1360	72.25	78	1	3	13.25	not.moved	not.cast	-3.63042873686467
481	67.9	78	2	3	14.6	not.moved	cast	-11.8759323327011
666	71.15	78	1	3	14.35	not.moved	not.cast	-5.60333651448299
298	82.25	78	2	3	14.25	not.moved	cast	2.75181105108659
253	79.6	78	1	3	14.9	not.moved	not.cast	2.41020959670784
1146	95.75	78	2	3	15.25	not.moved	cast	15.458258525979
651	63.15	80	1	3	13.35	not.moved	not.cast	-15.2332587913993
630	64.05	78	2	3	9.95	not.moved	cast	-12.0359130909509
946	88.1	80	1	3	14.4	not.moved	not.cast	8.88351105723778
1247	83.85	80	2	3	8.65	not.moved	cast	6.37223038966508
435	84.65	80	2	3	8.35	not.moved	cast	7.41029614719736
209	75.15	80	1	3	9.35	not.moved	not.cast	-0.0590486909690213
382	68.5	80	2	3	11	not.moved	cast	-10.8426180443377
848	58.35	80	1	3	10.15	not.moved	not.cast	-17.4938907110551
753	82.35	80	2	3	11.15	not.moved	cast	2.88834907689618
554	100.1	80	1	3	12.4	not.moved	not.cast	22.4706161074529
578	80.75	80	2	3	7.75	not.moved	cast	3.98642766226189
820	81.2	82	1	3	14.3	not.moved	not.cast	3.06872315369537
165	97.8	82	1	3	15.7	not.moved	not.cast	18.5577496185448
863	80.8	82	1	3	15.2	not.moved	not.cast	1.95452588109856
612	99	82	2	3	16	not.moved	cast	16.6954761740713
451	69.3	82	1	3	12.7	not.moved	not.cast	-7.56159280613254
417	76.2	82	2	3	12.3	not.moved	cast	-3.16837948303069
419	71.5	82	1	3	12	not.moved	not.cast	-4.80610603855723
218	72.2	82	2	3	13.3	not.moved	cast	-7.96193200813825
1483	78.75	82	1	3	12.75	not.moved	not.cast	1.84872956761208
551	104.4	82	2	3	13.1	not.moved	cast	24.3967784968833
873	88.6	82	1	3	12.9	not.moved	not.cast	11.579696688846
1055	82.55	154	1	3	14.45	not.moved	not.cast	2.47629534833824
893	66.95	154	2	3	11.55	not.moved	cast	-13.646610015791
164	99.15	154	1	3	14.85	not.moved	not.cast	18.7588743382952
1180	66.75	154	2	3	11.25	not.moved	cast	-13.6085442582587
569	62.65	154	1	3	12.35	not.moved	not.cast	-15.7572443489359
257	94.85	174	2	3	10.15	not.moved	cast	16.7330404681574
1150	62.65	76	1	3	7.85	not.moved	not.cast	-9.44412235496312
1385	59.9	76	1	3	16.1	not.moved	not.cast	-18.7409306871005
1501	79.4	76	1	3	11.1	not.moved	not.cast	4.7268319384373
141	94.9	76	2	3	11.1	not.moved	cast	17.4026242514961
1288	73.1	76	1	3	12.9	not.moved	not.cast	-3.00156260675631
953	76.2	76	2	3	11.8	not.moved	cast	-1.85286251607917
575	67.9	76	1	3	9.1	not.moved	not.cast	-5.18606301134757
1474	63.4	76	1	3	12.6	not.moved	not.cast	-12.463496849224
652	86.95	88	2	3	13.05	not.moved	cast	5.59299258069582
1131	62.25	88	2	3	7.75	not.moved	cast	-14.9011790362341
318	92.4	88	2	3	10.6	not.moved	cast	12.9871962672094
343	77.4	88	1	3	12.6	not.moved	not.cast	-0.77570109606458
907	82.8	88	2	3	11.2	not.moved	cast	2.91106475214481
772	86.3	88	1	3	10.2	not.moved	not.cast	10.0288249641935
1140	65.05	88	1	3	14.45	not.moved	not.cast	-14.5937732675136
24	69.35	170	2	3	8.65	not.moved	cast	-9.04473901052293
1241	62.75	94	2	3	7.25	not.moved	cast	-20.2413879160096
403	75.55	94	2	3	10.45	not.moved	cast	-9.98075599635379
133	88.7	94	2	3	10.3	not.moved	cast	3.28827688241235
1088	85.35	94	2	3	11.65	not.moved	cast	-1.13301902648287
923	62.9	94	1	3	12.1	not.moved	not.cast	-21.1159099758401
659	72.55	94	1	3	12.45	not.moved	not.cast	-11.7436533596277
355	86.45	94	1	3	10.55	not.moved	not.cast	3.66409643807664
440	56.55	94	1	3	7.45	not.moved	not.cast	-23.7758907340899
1467	70.55	36	1	4	13.65	105.and.after	not.cast	8.6134940978921
1093	71.7	36	2	4	14.8	not.moved	cast	7.6304199301088
6	68.95	36	1	4	14.65	105.and.after	not.cast	6.21994157278452
769	58.5	36	1	4	13.7	105.and.after	not.cast	-3.47618352836328
291	46.85	36	2	4	15.15	not.moved	cast	-17.4973234536789
7	46.65	36	1	4	15.15	105.and.after	not.cast	-16.4768346897692
600	55.3	36	2	4	11.2	not.moved	cast	-5.91279097950398
1355	53.1	36	1	4	12.7	105.and.after	not.cast	-8.08263100325573
1431	57.8	50	2	4	10.2	not.moved	cast	-4.40725845943504
875	62.65	36	1	4	14.15	105.and.after	not.cast	0.316717835338316
1449	61.5	50	2	4	14	not.moved	cast	-3.72275805484377
364	75.95	36	1	4	13.85	105.and.after	not.cast	13.8547835928706
736	69.55	50	2	4	12.45	not.moved	cast	5.55724835907294
1167	74.85	50	1	4	11.35	105.and.after	not.cast	12.9506449006009
937	22.8	50	2	4	8.2	not.moved	cast	-37.8201534092199
1447	75.6	50	1	4	10	105.and.after	not.cast	14.7719408094961
136	52	50	1	4	11.6	105.and.after	not.cast	-10.097743230676
1171	60.25	50	2	4	7.75	not.moved	cast	-0.0130547729215067
896	55.2	50	1	4	12.4	105.and.after	not.cast	-7.53258525076208
486	70.3	50	2	4	13.7	not.moved	cast	5.3153077026885
926	64.9	6	1	4	12.3	105.and.after	not.cast	-1.06752069953346
1092	60.2	6	1	4	12.6	105.and.after	not.cast	-6.00558645706574
1386	63.95	6	2	4	6.55	not.moved	cast	1.32491755592542
545	66.3	6	2	4	6.7	not.moved	cast	3.55588467715928
1242	46.55	6	1	4	16.65	105.and.after	not.cast	-22.8694741837513
1195	63	6	2	4	17	not.moved	not.cast	0.564995958083045
381	59.35	6	1	4	10.85	105.and.after	not.cast	-5.46686953812749
361	70.4	6	2	4	10.6	not.moved	not.cast	13.0437321187714
58	58.6	6	1	4	15	105.and.after	not.cast	-9.51011251732389
1244	57	54	1	4	10.6	105.and.after	not.cast	-10.899034326493
962	71.75	6	2	4	11.25	not.moved	not.cast	13.8779229774515
189	55.55	54	1	4	8.05	105.and.after	not.cast	-10.3254753874688
677	61	54	2	4	7	not.moved	not.cast	3.21996828951625
633	70.4	54	1	4	9.4	105.and.after	not.cast	3.45322870363603
40	65.75	54	2	4	12.25	not.moved	not.cast	3.80381753270154
334	69.7	54	1	4	10.5	105.and.after	not.cast	1.88032092601773
1285	68.85	54	1	4	12.95	105.and.after	not.cast	-0.913882760495795
19	78.05	54	1	4	8.55	105.and.after	not.cast	11.7777483499775
513	56	54	1	4	12	105.and.after	not.cast	-13.0100078616436
128	66.05	54	2	4	9.95	not.moved	not.cast	5.92898834044894
996	53.75	54	1	4	8.65	105.and.after	not.cast	-12.6016069025333
1006	61.2	54	2	4	11.7	not.moved	cast	-8.79243086802094
1097	64.9	44	1	4	9.7	105.and.after	not.cast	-0.464459534601858
1072	57.6	44	2	4	9.9	not.moved	cast	-9.14365880353295
609	62.6	44	1	4	13.2	105.and.after	not.cast	-5.54189337247831
1136	58.8	44	2	4	9.2	not.moved	cast	-7.38817203595768
1405	84.4	44	1	4	15.4	105.and.after	not.cast	14.512291072285
337	56.2	44	2	4	6.8	not.moved	cast	-8.08364597569953
754	73.4	64	1	4	11.8	105.and.after	not.cast	8.1913378097215
1398	66.8	44	2	4	13.7	not.moved	cast	-2.95915839894168
349	67.2	64	1	4	10.4	105.and.after	not.cast	3.10231134487208
438	66.35	64	1	4	14.85	105.and.after	not.cast	-1.27899739185655
457	63.65	44	2	4	13.35	not.moved	cast	-5.83141501515406
190	57.65	64	1	4	10.35	105.and.after	not.cast	-6.40801102887254
42	94.9	44	2	4	12.1	not.moved	cast	26.4105256412304
1102	74	64	1	4	10.8	105.and.after	not.cast	9.58489033482905
860	68.6	44	2	4	14.4	not.moved	not.cast	6.76805712301466
442	65.8	64	1	4	12.4	105.and.after	not.cast	0.115206294656957
819	49.8	44	2	4	14.2	not.moved	cast	-20.3559346614955
774	65.95	40	1	4	14.65	105.and.after	not.cast	-2.9263136855479
23	65.9	44	2	4	10.6	not.moved	cast	-1.39914557110825
957	52.6	40	1	4	11.4	105.and.after	not.cast	-13.6972679789483
587	61.75	64	2	4	10.75	not.moved	not.cast	4.63678148670648
146	79.3	40	1	4	15.1	105.and.after	not.cast	10.0665876781537
357	48.5	64	2	4	10.5	not.moved	cast	-16.8975326715483
526	63.15	40	1	4	10.25	105.and.after	not.cast	-2.2346825750746
121	90.3	64	2	4	14.7	not.moved	cast	21.569546723
1078	78.7	40	1	4	16.1	105.and.after	not.cast	8.67303515304614
818	47.5	64	2	4	8.5	not.moved	cast	-16.3104276213331
982	73.65	40	1	4	15.35	105.and.after	not.cast	4.21819954687683
130	65.35	64	2	4	15.65	not.moved	cast	-4.13432817585222
646	85.25	40	1	4	14.15	105.and.after	not.cast	16.7704625770059
629	72.9	64	2	4	17.1	not.moved	cast	2.26502066274182
715	77.2	40	1	4	13	105.and.after	not.cast	9.6330479808796
1311	53.8	44	2	4	13.7	not.moved	not.cast	-7.47645610941004
1191	49.2	40	1	4	11.2	105.and.after	not.cast	-16.9385574739268
722	58.3	44	2	4	13.7	not.moved	not.cast	-2.97645610941004
1151	66	40	1	4	11	105.and.after	not.cast	0.020153031094722
1145	67.3	64	2	4	10.7	not.moved	cast	1.74375682343022
988	66.5	72	1	4	12.3	105.and.after	not.cast	0.534866755137003
529	37.4	64	2	4	7.6	not.moved	cast	-25.6962303487363
644	53.1	72	1	4	8.7	105.and.after	not.cast	-10.0083441544758
208	57.4	64	2	4	7.1	not.moved	not.cast	3.18324820334908
548	63	72	1	4	9.8	105.and.after	not.cast	-0.981251932094089
938	65.6	72	1	4	12.6	105.and.after	not.cast	-0.603199002395257
1054	60.25	72	1	4	8.95	105.and.after	not.cast	-3.05673228575266
602	71.75	40	2	4	13.75	not.moved	cast	2.36739482313932
628	65.75	72	1	4	10.85	105.and.after	not.cast	0.935517916542977
1284	72.2	40	2	4	10.3	not.moved	cast	5.55515103476041
210	62.35	72	1	4	10.85	105.and.after	not.cast	-2.46448208345702
1359	52.9	40	2	4	10.1	not.moved	cast	-13.5861384602181
299	52.25	72	1	4	7.55	105.and.after	not.cast	-9.94575875060207
463	72.91	72	2	4	10.09	not.moved	cast	7.47812907171512
798	63.15	24	1	4	11.85	105.and.after	not.cast	-0.256296276003724
733	67.1	72	2	4	8.9	not.moved	cast	2.6124565765931
680	61.12	24	1	4	9.08	105.and.after	not.cast	-0.0881557814557894
185	72.4	72	2	4	11.6	not.moved	cast	5.76986475880271
215	51.15	24	1	4	15.65	105.and.after	not.cast	-15.2717958714125
138	57.65	72	2	4	10.85	not.moved	not.cast	0.0977314421650277
300	66.85	58	2	4	9.65	not.moved	cast	-3.34381926178631
162	54.35	24	1	4	6.85	105.and.after	not.cast	-5.08853365046593
134	56.4	72	2	4	10.6	not.moved	cast	-9.43658271608974
1103	61.9	24	1	4	7.9	105.and.after	not.cast	1.62823619817113
426	55.75	72	2	4	7.25	not.moved	cast	-7.42818175697941
149	60.45	24	1	4	11.35	105.and.after	not.cast	-2.55952001344995
412	53.4	72	2	4	5.6	not.moved	cast	-8.46882009055193
713	72.9	24	1	4	12.1	105.and.after	not.cast	9.29531559271938
1117	57.8	24	1	4	14	105.and.after	not.cast	-7.31243420498498
1275	68.5	24	2	4	14.5	not.moved	cast	1.77030076855164
1424	88.85	58	1	4	14.55	105.and.after	not.cast	15.9882621290963
1269	70.7	24	2	4	15.3	not.moved	cast	3.33545874846558
341	89.25	58	1	4	11.75	105.and.after	not.cast	18.6102091993974
785	60.5	24	2	4	15.5	not.moved	cast	-7.02325175655592
547	78.3	58	1	4	12.1	105.and.after	not.cast	7.38246581560979
366	69.1	24	2	4	12.9	not.moved	cast	3.63998480872372
106	71.8	58	1	4	11	105.and.after	not.cast	1.7553735932281
261	63.3	24	2	4	11.7	not.moved	cast	-1.2077521611472
122	61.35	58	1	4	13.25	105.and.after	not.cast	-10.4801195882639
959	75.4	24	2	4	11.6	not.moved	cast	10.9716030913636
1510	73.85	58	1	4	8.15	105.and.after	not.cast	6.06699828978464
1361	67.55	58	2	4	7.45	not.moved	cast	-0.898003706549659
1309	46	58	1	4	13.8	105.and.after	not.cast	-26.2665734770731
456	45.1	26	1	4	12.1	105.and.after	not.cast	-18.1007242807164
131	62.45	26	1	4	15.35	105.and.after	not.cast	-3.32976998731593
737	64.9	58	2	4	8.1	not.moved	cast	-4.06381284786957
1314	54.3	58	2	4	9.7	not.moved	not.cast	-7.45079459851003
1210	62.4	52	1	4	14.4	105.and.after	not.cast	0.399260602671113
700	48.6	52	1	4	13.4	105.and.after	not.cast	-12.6071868722213
47	43.8	26	2	4	13.2	not.moved	not.cast	-13.0114185327126
496	72.75	26	2	4	13.25	not.moved	cast	7.41620155150035
533	57.65	52	1	4	16.75	105.and.after	not.cast	-6.21558783133165
123	55.29	26	2	4	9.71	not.moved	cast	-7.2346225096189
824	53.38	2	1	4	8.02	105.and.after	not.cast	-6.44335517756767
1123	63	26	2	4	11.5	not.moved	cast	-0.945081529561428
895	69.1	2	1	4	14.7	105.and.after	not.cast	3.97571395471383
64	73.8	26	2	4	13.2	not.moved	cast	8.50587917775572
1327	68.2	2	1	4	10.8	105.and.after	not.cast	6.17056880263331
398	41.2	26	2	4	11.3	not.moved	cast	-22.5863710245399
31	64.7	2	1	4	12.5	105.and.after	not.cast	1.32152950995047
1347	56.4	26	2	4	11.6	not.moved	cast	-7.62443678207217
702	59.8	2	1	4	4	105.and.after	not.cast	3.16672597336473
1326	56	26	2	4	14	not.moved	not.cast	-1.44626055279868
1227	57.35	2	1	4	7.05	105.and.after	not.cast	-1.70360922821333
1143	69.4	12	1	4	10	105.and.after	not.cast	6.22497876007967
1319	56.5	52	2	4	9	not.moved	not.cast	6.04665776387399
1470	50.7	12	1	4	10.1	105.and.after	not.cast	-12.5543764924311
1350	60.5	52	2	4	17.5	not.moved	cast	-5.18124098907192
126	46.45	12	1	4	5.15	105.and.after	not.cast	-12.8762914931487
686	67.9	52	2	4	20.1	not.moved	cast	0.15552244564843
949	46.65	12	1	4	12.55	105.and.after	not.cast	-18.5485801789446
1124	55.7	52	2	4	16.8	not.moved	not.cast	-0.943051931964987
1137	39.85	14	1	4	11.95	105.and.after	not.cast	-17.5023405977511
1323	43.6	14	1	4	9.2	105.and.after	not.cast	-11.5700711537053
221	58.75	2	2	4	9.25	not.moved	cast	-3.26991354735956
110	68.45	14	1	4	12.55	105.and.after	not.cast	10.6215278871844
450	69.4	2	2	4	14.6	not.moved	cast	3.13458044331499
1310	40.4	14	1	4	12	105.and.after	not.cast	-16.9920182240065
453	61.8	2	2	4	12.2	not.moved	cast	-2.56089349642687
697	69.1	4	1	4	11.3	105.and.after	not.cast	6.46579059515153
468	75.5	26	2	4	12.5	not.moved	cast	10.761365945331
239	69.45	4	1	4	9.35	105.and.after	not.cast	8.36321801911126
326	61.6	2	2	4	6.4	not.moved	cast	1.84171114919699
424	65.15	4	1	4	12.85	105.and.after	not.cast	1.2857841812348
1249	63.75	2	2	4	12.25	not.moved	cast	-0.650571122682251
728	59.95	4	1	4	12.25	105.and.after	not.cast	-3.43808430370066
331	57.1	2	2	4	12.9	not.moved	cast	-7.81638026400217
84	74.4	4	1	4	10	105.and.after	not.cast	12.7974088777914
191	52.9	2	2	4	10.1	not.moved	cast	-9.79443319370099
333	69.3	70	1	4	15.7	105.and.after	not.cast	-3.88336772049215
565	65.85	26	2	4	8.65	not.moved	cast	4.16654316699512
1039	73.4	70	1	4	13.8	105.and.after	not.cast	1.72438207721223
1466	48.45	2	2	4	13.55	not.moved	not.cast	-8.49948711579043
915	84.2	70	1	4	16	105.and.after	not.cast	10.7785665219756
520	67.15	2	2	4	6.85	not.moved	cast	7.03461251289859
1279	63.6	70	1	4	15.4	105.and.after	not.cast	-9.34530196295987
807	64.85	2	2	4	13.15	not.moved	cast	-0.264768395279063
891	73.9	70	1	4	15.7	105.and.after	not.cast	0.716632279507849
1076	65.7	2	2	4	6.3	not.moved	cast	6.02106640170774
1429	83.65	4	2	4	10.85	not.moved	cast	20.1524004675403
421	60.65	48	1	4	4.75	105.and.after	not.cast	-3.25165398877051
61	51.1	4	2	4	11.4	not.moved	cast	-12.8340534212688
673	66	48	1	4	12.2	105.and.after	not.cast	-3.81362030082184
1094	45.05	12	2	4	9.45	not.moved	not.cast	-10.4263538254891
1033	73.8	48	1	4	10.6	105.and.after	not.cast	5.25606373935027
821	89.7	48	1	4	9.1	105.and.after	not.cast	22.3463925270116
980	69	12	2	4	10	not.moved	cast	4.60448999617006
56	88.85	48	1	4	9.15	105.and.after	not.cast	21.4567149007562
1417	66.9	12	2	4	10.1	not.moved	cast	2.42513474365931
77	73.15	48	1	4	13.45	105.and.after	not.cast	2.3444390427937
10	81.7	48	1	4	12.9	105.and.after	not.cast	11.3308929316028
1508	75.3	48	1	4	9.9	105.and.after	not.cast	7.31155050692554
1237	66.2	48	1	4	8.8	105.and.after	not.cast	-0.915541715456129
1492	71.15	48	1	4	7.05	105.and.after	not.cast	5.4231752034821
71	57.9	14	2	4	13.1	not.moved	not.cast	6.89728752399727
1453	80.35	66	1	4	12.25	105.and.after	not.cast	11.0642842818955
648	68.25	14	2	4	13.25	not.moved	cast	8.64555235569949
639	63.2	42	1	4	14	105.and.after	not.cast	-2.41755104355558
943	39.7	14	2	4	14.3	not.moved	cast	-20.7376777956634
1043	74.55	42	1	4	15.25	105.and.after	not.cast	7.94050830005996
1320	65.95	14	2	4	10.05	not.moved	cast	8.88492043604369
1019	60.9	46	1	4	12.1	105.and.after	not.cast	-7.67505537850301
193	64.7	14	2	4	10.3	not.moved	cast	7.4365323047668
276	80.6	46	1	4	16.4	105.and.after	not.cast	8.61266876353447
436	60.3	14	2	4	13.7	not.moved	not.cast	8.82115600893273
1339	76.1	46	1	4	11.5	105.and.after	not.cast	8.00107613656152
1032	55.2	14	2	4	12.8	not.moved	not.cast	4.43535328152954
995	58.6	46	1	4	8.8	105.and.after	not.cast	-7.35633204564805
954	38.8	14	2	4	12.7	not.moved	not.cast	-11.8852914659597
147	81	46	1	4	9.8	105.and.after	not.cast	14.2501154292444
150	67.2	4	2	4	11.8	not.moved	cast	2.94852556868814
786	57.35	46	1	4	8.85	105.and.after	not.cast	-8.64600967190344
1353	42.75	4	2	4	10.25	not.moved	not.cast	-11.7887657278635
509	74.8	66	1	4	13.4	105.and.after	not.cast	4.60169887802176
1379	59.8	4	2	4	12.7	not.moved	not.cast	3.31703058562297
1025	79.95	66	1	4	12.05	105.and.after	not.cast	10.822994786917
170	88.3	70	2	4	15.2	not.moved	not.cast	22.7756220676837
711	88.95	66	1	4	13.45	105.and.after	not.cast	18.7120212517664
660	75.05	70	2	4	14.95	not.moved	cast	1.24130790942893
33	67.45	66	1	4	16.35	105.and.after	not.cast	-5.08928107104555
477	74	70	2	4	15	not.moved	not.cast	8.63433257270519
977	64.8	66	1	4	16.4	105.and.after	not.cast	-7.77895869730091
801	70.75	70	2	4	9.75	not.moved	cast	1.06778103998825
748	64.35	66	1	4	17.25	105.and.after	not.cast	-8.90347834364235
90	81.2	70	2	4	13.3	not.moved	cast	8.70066957585641
1367	71.2	66	1	4	13.4	105.and.after	not.cast	1.00169887802176
1506	68.95	48	2	4	12.05	not.moved	cast	-1.9650761859653
188	58.9	42	1	4	9.3	105.and.after	not.cast	-2.98785417555004
1368	93.5	48	2	4	13.5	not.moved	cast	21.4342726526287
906	56.95	42	1	4	12.65	105.and.after	not.cast	-7.59625513466037
113	60.3	48	2	4	12.7	not.moved	not.cast	-2.64818303775358
567	74.4	42	1	4	12.4	105.and.after	not.cast	10.0521329966165
1217	80.35	48	2	4	12.65	not.moved	cast	8.95879229897015
1048	39.9	42	1	4	11.1	105.and.after	not.cast	-23.4162487207437
176	60.35	46	2	4	10.15	not.moved	cast	-7.89811671845286
79	53.05	42	1	4	11.75	105.and.after	not.cast	-10.7820578620636
945	58.3	42	1	4	14.5	105.and.after	not.cast	-7.71432730610937
53	63	46	2	4	6	not.moved	cast	-1.95487373925648
1282	67.8	42	2	4	10.7	not.moved	cast	3.58068352538977
986	83.65	74	1	4	9.55	105.and.after	not.cast	13.4693288461408
43	53.6	46	2	4	13.9	not.moved	not.cast	-9.14123639807457
1300	87.75	46	2	4	15.75	not.moved	not.cast	23.5406914304764
379	63.75	74	1	4	6.85	105.and.after	not.cast	-4.28807933606884
222	80.4	46	2	4	8.1	not.moved	cast	13.7786659580176
491	83.35	74	1	4	11.45	105.and.after	not.cast	11.6615790484364
1488	61.75	46	2	4	9.25	not.moved	cast	-5.78391944585606
914	67.95	74	1	4	11.25	105.and.after	not.cast	-3.57971044654211
368	67.05	46	2	4	11.45	not.moved	cast	-2.22973500109269
1125	83.35	74	1	4	9.05	105.and.after	not.cast	13.5661051086945
669	53.95	46	2	4	9.05	not.moved	cast	-13.4252089408346
829	75.55	60	1	4	14.05	105.and.after	not.cast	5.74579550231026
1132	67.1	46	2	4	12.9	not.moved	cast	-3.33038616249867
73	85.95	60	1	4	13.05	105.and.after	not.cast	16.9393480274178
270	49.3	66	2	4	7.7	not.moved	cast	-17.5955404927747
770	77.55	60	1	4	5.85	105.and.after	not.cast	14.2529262081923
805	41.6	66	2	4	13.9	not.moved	cast	-30.2155661484416
51	76.25	60	1	4	9.55	105.and.after	not.cast	10.0167818652943
1010	61.7	66	2	4	12.3	not.moved	cast	-8.84588210826952
531	73.65	60	1	4	10.55	105.and.after	not.cast	6.62322934018673
119	48.5	66	2	4	11	not.moved	not.cast	-12.531561536098
1084	87.4	62	1	4	11.8	105.and.after	not.cast	20.1610488928065
1129	57.7	42	2	4	13.3	not.moved	cast	-8.58255303988989
1192	52.7	62	1	4	10.5	105.and.after	not.cast	-13.5073328245537
553	61.75	42	2	4	10.75	not.moved	cast	-2.50899410086561
231	73.25	62	1	4	10.35	105.and.after	not.cast	7.16170005421247
1120	41	74	2	4	11	not.moved	not.cast	-23.0691087896432
901	72.9	62	1	4	7.5	105.and.after	not.cast	9.07332475076902
1413	81.45	74	2	4	9.55	not.moved	cast	10.0488400822312
1494	104.05	74	2	4	10.45	not.moved	cast	31.9346428096343
1425	58.85	60	2	4	11.15	not.moved	cast	-9.8733909387874
1147	64.95	60	2	4	11.05	not.moved	not.cast	4.788666603255
1328	86.7	60	2	4	11.3	not.moved	cast	17.8575761824465
1277	83.1	62	2	4	9.4	not.moved	cast	16.5450861891551
1065	83.5	62	2	4	9.5	not.moved	cast	16.8657309366443
310	76.25	62	2	4	4.75	not.moved	cast	13.3851054309052
303	77.5	62	2	4	8.5	not.moved	cast	11.6592834617519
396	72.5	62	2	4	12	not.moved	not.cast	12.364551913407
515	63.4	112	1	5	11.6	not.moved	not.cast	1.6896786965115
530	69	42	2	4	8	not.moved	cast	6.92327534318018
653	66.1	112	1	5	13.9	not.moved	not.cast	2.5645078887641
262	57.8	112	1	5	10.2	not.moved	not.cast	-2.79934776833792
664	56.8	112	1	5	14.2	not.moved	not.cast	-6.97355786876817
942	84.5	112	2	5	15.5	105.and.after	not.cast	23.7495995281509
1098	64.15	112	1	5	14.85	not.moved	not.cast	-0.13936701008808
832	59.9	112	2	5	10.3	105.and.after	not.cast	3.27607265871021
1127	48.2	118	1	5	15.8	not.moved	not.cast	-19.2076853363386
399	38.5	112	2	5	12.7	105.and.after	not.cast	-20.0284534015479
887	56.8	118	1	5	10.2	not.moved	not.cast	-6.16379119573622
475	61.45	112	2	5	8.75	105.and.after	not.cast	6.05607907262693
91	52.55	118	1	5	18.45	not.moved	not.cast	-16.9605995278736
494	63.75	112	2	5	8.85	105.and.after	not.cast	8.27672382011617
1262	72.5	118	1	5	14.5	not.moved	not.cast	6.12393294630127
251	53.85	118	2	5	15.55	105.and.after	not.cast	-9.30452152550278
847	77.25	118	1	5	16.75	not.moved	not.cast	9.08843976480925
524	54.9	118	1	5	16.1	not.moved	not.cast	-12.7457510938708
592	84.3	118	2	5	14.3	105.and.after	not.cast	22.1374191308817
582	59.15	8	1	5	15.85	not.moved	not.cast	-10.0755349946093
1181	41.4	118	2	5	11.8	105.and.after	not.cast	-18.7786995563494
692	66.2	8	1	5	14.8	not.moved	not.cast	-2.1923048432464
1354	66.35	118	2	5	14.45	105.and.after	not.cast	4.06838625211552
687	71	8	1	5	14	not.moved	not.cast	3.24253717683965
294	54.4	118	2	5	8.4	105.and.after	not.cast	-3.08062097098372
479	69.1	8	1	5	15.9	not.moved	not.cast	-0.165212620864722
93	80.4	8	2	5	13.8	105.and.after	not.cast	16.85602336142
1197	60.6	8	1	5	13.4	not.moved	not.cast	-6.68133130809581
563	54.3	8	2	5	13.9	105.and.after	not.cast	-9.32333189109071
1381	60.75	8	1	5	11.25	not.moved	not.cast	-4.82519337911457
1463	52.6	8	1	5	13.4	not.moved	not.cast	-14.6813313080958
985	83.4	8	2	5	14	105.and.after	cast	11.2146105668669
572	70.35	106	1	5	15.65	not.moved	not.cast	0.413774272588583
1304	67	106	1	5	15	not.moved	not.cast	-2.42041658609149
1187	71.39	106	2	5	16.81	105.and.after	cast	-3.89467326650895
1138	70.95	106	1	5	18.05	not.moved	not.cast	-0.890751787669558
804	82.5	106	1	5	17	not.moved	not.cast	11.4924783636934
107	89.7	106	2	5	11.3	105.and.after	cast	18.7878011468337
720	54.95	106	1	5	17.05	not.moved	not.cast	-16.097199262562
1296	79.5	106	1	5	19.5	not.moved	not.cast	6.50859705092448
758	82.5	180	2	5	11.7	105.and.after	not.cast	19.8659733281611
1487	64.3	106	1	5	17.7	not.moved	not.cast	-7.26300840388191
1297	67.45	180	1	5	10.55	not.moved	not.cast	1.67378305247594
409	58.95	180	2	5	15.45	105.and.after	not.cast	-6.65984864099224
293	68.7	180	1	5	14.3	not.moved	not.cast	-0.052038916677418
28	49.3	180	2	5	13.7	105.and.after	not.cast	-14.921131722054
1036	55.3	180	1	5	7.7	not.moved	not.cast	-8.21459225096752
1173	60.15	180	2	5	6.45	105.and.after	not.cast	1.6821240849758
973	73.1	180	1	5	13.4	not.moved	not.cast	5.06215835591938
1037	52.7	182	1	5	9.8	not.moved	not.cast	-1.51311177847384
144	42.25	182	1	5	17.25	not.moved	not.cast	-17.8750780905252
285	41.15	182	1	5	13.35	not.moved	not.cast	-15.8802232426057
1198	81.45	180	2	5	6.75	105.and.after	not.cast	22.7440583274435
12	58.7	182	1	5	12.3	not.moved	not.cast	2.50300690875725
8	77.7	180	2	5	13.1	105.and.after	cast	5.4722975034789
963	41.75	182	1	5	10.25	not.moved	not.cast	-12.8202104147722
523	58.9	182	1	5	11.1	not.moved	not.cast	3.65526993888632
431	43.1	180	2	5	13.3	105.and.after	not.cast	-20.803710712011
1255	53.35	182	1	5	13.15	not.moved	not.cast	-3.52151273758417
148	60.1	182	2	5	13.3	105.and.after	not.cast	7.16423006320858
534	28.45	182	1	5	10.05	not.moved	not.cast	-25.9614999097507
37	59.6	182	2	5	13.8	105.and.after	not.cast	6.2674538006548
788	54.75	80	1	5	12.75	not.moved	not.cast	-11.7249062133549
328	79.75	130	1	5	15.25	not.moved	not.cast	9.01884468685169
1206	41.05	182	2	5	13.35	105.and.after	not.cast	-11.9254475630468
1142	65.85	80	1	5	13.15	not.moved	not.cast	-0.942327223397911
62	29.25	182	2	5	9.15	105.and.after	not.cast	-20.392526957595
1512	68.1	130	1	5	13.4	not.moved	not.cast	-1.16308314169932
950	62.1	182	2	5	17.1	105.and.after	not.cast	6.14873046779984
1465	56.75	80	1	5	14.25	not.moved	not.cast	-10.9152350010162
727	61.9	182	2	5	7.9	105.and.after	not.cast	13.2494136987894
179	69.5	80	1	5	14	not.moved	not.cast	2.03315313026067
764	67.55	182	2	5	10.05	105.and.after	not.cast	17.1932757698081
1236	66.83	80	1	5	10.67	not.moved	not.cast	2.00568303886885
255	35.25	182	2	5	12.35	105.and.after	not.cast	-16.9318950379392
1511	61.25	82	1	5	12.75	not.moved	not.cast	-4.21904936940805
867	60.85	80	2	5	13.95	105.and.after	not.cast	-2.52239356392509
340	69.65	82	1	5	14.35	not.moved	not.cast	2.91126659041986
594	62.2	82	1	5	12.8	not.moved	not.cast	-3.30872699566342
175	63.9	82	1	5	14.1	not.moved	not.cast	-2.64034527830325
444	67.3	80	2	5	10.1	105.and.after	not.cast	6.98278365773905
1343	69.9	82	1	5	13.6	not.moved	not.cast	3.75643098425053
1225	62.7	80	2	5	12.3	105.and.after	not.cast	0.636968102502401
322	50.4	82	1	5	13.6	not.moved	not.cast	-15.7435690157495
1052	64.7	130	2	5	10.9	105.and.after	not.cast	1.47557385062846
1208	75.85	82	1	5	11.15	not.moved	not.cast	11.650634670764
809	65.8	80	2	5	11.2	105.and.after	not.cast	4.60987588012071
1041	75.05	82	1	5	15.45	not.moved	not.cast	7.43835881280154
232	51.3	82	1	5	10.7	not.moved	not.cast	-12.5422666929376
155	72.65	82	2	5	12.75	105.and.after	cast	2.75302402061919
857	60.8	82	1	5	12.2	not.moved	not.cast	-4.23259548059889
910	61.7	82	2	5	14.5	105.and.after	cast	-9.58569289831904
266	42.2	82	1	5	12.3	not.moved	not.cast	-22.9119507331096
206	59.9	82	2	5	11.5	105.and.after	cast	-9.00503532299635
1362	74.65	108	1	5	14.35	not.moved	not.cast	6.621951274699
103	61.95	82	2	5	12.05	105.and.after	cast	-7.39148921180551
779	41	108	1	5	8	not.moved	not.cast	-21.988990190868
808	57.35	108	1	5	14.65	not.moved	not.cast	-10.9161144828333
920	51.8	108	2	5	13.6	105.and.after	not.cast	-11.5781086519114
528	67.6	108	1	5	12.4	not.moved	not.cast	1.11937869865874
782	63.8	108	2	5	11.4	105.and.after	not.cast	2.1677069033252
929	58.1	92	1	5	8.9	not.moved	not.cast	-0.445310569856339
872	70.4	108	2	5	15.8	105.and.after	not.cast	5.27607579285193
1484	94.3	108	2	5	14.1	105.and.after	not.cast	30.5251150855348
1005	55.1	92	1	5	7.9	not.moved	not.cast	-2.65175804474877
1199	65.9	108	2	5	15.3	105.and.after	not.cast	1.1728520554057
869	70.85	92	1	5	12.15	not.moved	not.cast	9.72564372354407
88	50	108	2	5	12.4	105.and.after	not.cast	-12.4258456217824
490	68.15	92	1	5	11.85	not.moved	not.cast	7.26370948107635
154	58.2	108	2	5	10	105.and.after	not.cast	-2.32131956152422
1155	68.7	196	1	5	8.3	not.moved	not.cast	0.878027198237945
301	76.05	108	2	5	13.35	105.and.after	not.cast	12.8702794793655
663	83.2	196	1	5	14.8	not.moved	not.cast	10.2199357850388
549	64.45	130	2	5	14.95	105.and.after	cast	-10.4710161655888
838	70.9	196	1	5	15.1	not.moved	not.cast	-2.31812997249348
1126	75.55	130	2	5	14.85	105.and.after	cast	0.708339086921967
672	72.75	196	1	5	13.25	not.moved	not.cast	0.999942198955509
541	72.6	130	2	5	15.6	105.and.after	cast	-2.83682530690871
1498	75.9	196	1	5	10.1	not.moved	not.cast	6.64963265304434
717	76.55	130	2	5	16.65	105.and.after	cast	0.279944541728369
1203	62.3	196	1	5	13.7	not.moved	not.cast	-9.8071564373429
180	94.05	130	2	5	17.15	105.and.after	cast	17.3831682791746
142	65.3	196	1	5	14.7	not.moved	not.cast	-7.60070896245045
799	58.3	92	2	5	10.9	105.and.after	cast	-6.26034223004422
1067	58.1	170	1	5	7.4	not.moved	not.cast	-5.04636960421742
448	73.9	92	2	5	9.7	105.and.after	cast	10.2919208000848
691	67.85	170	1	5	9.15	not.moved	not.cast	3.31491347684434
157	55.3	92	2	5	11.9	105.and.after	cast	-10.0538947551518
1295	47.35	170	1	5	5.65	not.moved	not.cast	-14.4076526852792
570	53.3	92	2	5	8.3	105.and.after	cast	-9.19710566476457
579	73.9	170	1	5	8.1	not.moved	not.cast	10.1981436282073
212	50.25	92	2	5	13.95	105.and.after	cast	-16.7306774316223
480	52.9	170	1	5	7.6	not.moved	not.cast	-10.4050801092389
275	46.2	92	2	5	9.4	105.and.after	cast	-17.1700134423829
507	66.1	170	1	5	8.9	not.moved	not.cast	1.76330160812122
627	58.85	196	2	5	10.35	105.and.after	not.cast	-6.54397979867368
866	65.95	170	1	5	10.05	not.moved	not.cast	0.700716204247527
650	74.5	196	2	5	11.7	105.and.after	not.cast	8.03472429243111
1018	76.75	158	1	5	11.25	not.moved	not.cast	8.24383630637165
514	57.35	196	2	5	12.05	105.and.after	not.cast	-9.39301909135652
1256	54.7	158	1	5	9.3	not.moved	not.cast	-12.2587362696686
840	88.4	196	2	5	11.8	105.and.after	not.cast	21.8553690399204
1274	73.2	158	1	5	11.8	not.moved	not.cast	4.2573824175625
559	77	196	2	5	8.4	105.and.after	not.cast	13.1534476252861
1118	73.6	158	1	5	9.4	not.moved	not.cast	6.56190847782064
363	74.85	196	2	5	14.15	105.and.after	not.cast	6.44052060591758
1044	71.45	158	1	5	12.55	not.moved	not.cast	1.91221802373182
638	53.45	158	1	5	9.55	not.moved	not.cast	-13.7071244009455
1015	46.15	170	2	5	9.85	105.and.after	not.cast	-14.8857976111721
455	70.85	158	1	5	13.15	not.moved	not.cast	0.836086508667279
924	80.1	170	2	5	10.5	105.and.after	not.cast	18.548393247508
1446	73.25	170	2	5	8.95	105.and.after	not.cast	12.9283996614247
519	61.8	170	2	5	8.2	105.and.after	not.cast	2.0735640552554
25	56.2	96	1	5	9.8	not.moved	not.cast	-11.245982269139
1366	75.35	170	2	5	10.85	105.and.after	not.cast	13.5206498637204
1452	74	96	1	5	9	not.moved	not.cast	7.18885975094709
1476	51.8	170	2	5	9.4	105.and.after	not.cast	-8.87869897487366
719	61.95	96	1	5	10.05	not.moved	not.cast	-5.69437040041586
522	67.7	170	2	5	12.5	105.and.after	not.cast	4.5612881972929
1231	88.5	96	1	5	8.5	not.moved	not.cast	22.0856360135009
1119	81.3	158	2	5	8.9	105.and.after	cast	10.2307581304017
1363	86.2	96	1	5	13.8	not.moved	not.cast	15.5798076304308
634	83.7	158	2	5	9.7	105.and.after	cast	11.9959161103156
936	59.85	96	1	5	10.15	not.moved	not.cast	-7.87372565292662
1375	74	158	2	5	14	105.and.after	not.cast	7.36634254188473
1134	53.3	96	1	5	13.2	not.moved	not.cast	-16.8440608545047
342	66.05	158	2	5	8.15	105.and.after	cast	-4.42407747576767
952	69.95	96	1	5	12.05	not.moved	not.cast	0.718524549369022
197	71.5	148	2	5	7.5	105.and.after	not.cast	11.7779500485751
487	40.05	76	1	5	13.45	not.moved	not.cast	-25.0557954325856
882	65.1	148	2	5	7.9	105.and.after	not.cast	5.06052903853202
462	68.5	76	1	5	12.5	not.moved	not.cast	4.14807946626658
1260	55.75	148	2	5	7.25	105.and.after	not.cast	-3.77366182014806
858	71.9	76	1	5	12.1	not.moved	not.cast	7.86550047630961
72	84.15	148	2	5	5.85	105.and.after	not.cast	25.7373117150025
254	60.35	76	1	5	12.65	not.moved	not.cast	-4.12095341249955
153	63.8	76	1	5	11.2	not.moved	not.cast	0.47969774890641
120	75.6	76	1	5	12.4	not.moved	not.cast	11.3274347187773
1153	69.15	76	1	5	13.85	not.moved	not.cast	3.72678355737138
1056	71.55	148	2	5	7.45	105.and.after	not.cast	11.8676276748304
214	72.8	76	1	5	12.2	not.moved	not.cast	8.68614522379885
783	73.55	148	2	5	9.45	105.and.after	not.cast	12.2805226246153
624	83.95	90	1	5	14.05	not.moved	not.cast	14.5230474280211
376	73	96	2	5	11.2	105.and.after	cast	0.0151175857376842
1107	57.9	90	1	5	9.6	not.moved	not.cast	-7.99564383525021
243	68.8	90	1	5	9.7	not.moved	not.cast	2.82500091223903
1287	38.8	148	2	5	10.2	105.and.after	cast	-31.547344058747
573	54.7	90	1	5	10.8	not.moved	not.cast	-12.1479068653793
306	78.3	96	2	5	13.1	105.and.after	cast	3.80736778803333
55	71.7	90	1	5	8.3	not.moved	not.cast	6.83597444738963
601	67.3	96	2	5	10.9	105.and.after	cast	-5.44681665673005
1031	72.8	90	1	5	7.7	not.moved	not.cast	8.41210596245416
852	61.7	90	1	5	16.3	not.moved	not.cast	-9.51244575347087
1299	50.15	148	2	5	13.25	105.and.after	cast	-22.6176792603251
118	77.55	114	1	5	9.95	not.moved	not.cast	15.1555929918162
894	50.35	114	1	5	11.65	not.moved	not.cast	-13.3934463008667
626	70.7	114	1	5	12.3	not.moved	not.cast	6.44074455781342
9	75.3	76	2	5	12.5	105.and.after	cast	6.52015285629382
80	66.9	114	1	5	12.1	not.moved	not.cast	2.79945506283494
792	67.3	76	2	5	10.5	105.and.after	cast	0.107257906508934
46	50.1	114	1	5	7.9	not.moved	not.cast	-10.6676243317133
1026	64.45	174	1	5	15.55	not.moved	not.cast	-3.69571441750234
1416	38.6	90	2	5	9.4	105.and.after	not.cast	-23.0821576506698
1135	82.85	174	1	5	14.15	not.moved	not.cast	15.8152591176482
1148	77.7	90	2	5	7.3	105.and.after	not.cast	17.6843026520561
1421	64.8	174	1	5	14.2	not.moved	not.cast	-2.27441850860714
768	64.85	90	2	5	11.65	105.and.after	not.cast	1.38234916783817
667	56.2	90	2	5	8.8	105.and.after	not.cast	-5.00602613560527
405	59.9	134	1	5	8.1	not.moved	not.cast	-5.7050936708232
1286	78.2	134	1	5	15.8	not.moved	not.cast	6.48455188584857
1112	92.7	134	1	5	9.3	not.moved	not.cast	26.1426432990477
598	69.4	90	2	5	10.6	105.and.after	not.cast	6.76557931920112
856	58.85	134	1	5	11.15	not.moved	not.cast	-9.17542887240126
1266	92	134	1	5	13	not.moved	not.cast	22.5064989561497
1063	48.55	114	2	5	7.45	105.and.after	cast	-16.2884523053877
432	72.2	134	1	5	9.8	not.moved	not.cast	5.24586703649395
778	70.2	114	2	5	8.8	105.and.after	cast	4.29025178571713
281	63.45	134	1	5	9.55	not.moved	not.cast	-3.30574483222917
1486	79.4	114	2	5	12.2	105.and.after	cast	10.7921732003514
63	81.25	134	1	5	13.75	not.moved	not.cast	11.1613345623191
500	68.95	78	1	5	10.55	not.moved	not.cast	6.6443841439056
178	54.15	114	2	5	11.05	105.and.after	cast	-13.5452413957749
1169	51.6	174	2	5	11.4	105.and.after	not.cast	-9.19769575874709
968	62.4	78	1	5	12.1	not.moved	not.cast	-1.13562227001113
870	66.2	174	2	5	13.8	105.and.after	not.cast	3.49777818099476
1317	82.1	78	1	5	9.9	not.moved	not.cast	20.3101932852255
140	47.05	174	2	5	10.95	105.and.after	not.cast	-13.3905971224487
1384	73	198	1	5	11.5	not.moved	not.cast	7.42807581136904
1352	58.9	174	2	5	11.1	105.and.after	not.cast	-1.65963000121482
352	50.7	198	1	5	10.8	not.moved	not.cast	-14.3164374210557
684	66.15	174	2	5	9.35	105.and.after	not.cast	6.97908691772341
498	76.1	198	1	5	11.4	not.moved	not.cast	10.6074310638798
922	55.31	174	2	5	12.69	105.and.after	not.cast	-6.51137851613584
718	58.55	198	1	5	8.45	not.moved	not.cast	-4.6015889870529
353	48.8	174	2	5	13.2	105.and.after	not.cast	-13.4260903039407
635	57.75	174	2	5	5.25	105.and.after	not.cast	1.83265227066441
1356	68.7	198	1	5	9.3	not.moved	not.cast	4.87389136660568
1011	46	198	1	5	11.5	not.moved	not.cast	-19.571924188631
961	59.2	134	2	5	4.8	105.and.after	not.cast	0.268405341590629
1382	57.2	68	1	5	9.8	not.moved	not.cast	-9.55342430057932
741	73.7	68	1	5	12.3	not.moved	not.cast	4.96269438665176
605	46.65	134	2	5	11.35	105.and.after	not.cast	-17.4793636978639
706	48.2	134	2	5	8.8	105.and.after	not.cast	-13.9058047588396
358	53.35	134	2	5	10.65	105.and.after	not.cast	-10.2238769302886
912	49.35	68	1	5	10.65	not.moved	not.cast	-18.0779439469207
1358	57.2	134	2	5	11.8	105.and.after	not.cast	-7.28646233416229
1409	65.1	68	1	5	11.9	not.moved	not.cast	-3.31988460330521
757	82.85	68	1	5	9.15	not.moved	not.cast	16.6123848407406
1114	64.7	134	2	5	6.3	105.and.after	not.cast	4.57807655392929
879	62.2	154	1	5	13.8	not.moved	not.cast	-5.92567444736197
909	70.4	154	1	5	11.6	not.moved	not.cast	4.02014110787466
1433	68.6	154	1	5	13.4	not.moved	not.cast	0.791746562681041
237	72.1	154	1	5	11.9	not.moved	not.cast	5.48207535034238
766	72.6	78	2	5	10.4	upto.104	cast	-1.10938790386436
1165	71.05	154	1	5	10.95	not.moved	not.cast	5.18595024919456
1207	87.85	94	1	5	10.15	not.moved	not.cast	16.8137385110995
508	79.9	94	1	5	10.1	not.moved	not.cast	8.90341613735491
1305	52.95	78	2	5	8.25	upto.104	cast	-19.0532499748831
250	94.3	94	1	5	11.7	not.moved	not.cast	22.0337320971828
665	61.6	198	2	5	8	upto.104	cast	-12.7172952772906
102	83.45	198	2	5	10.95	upto.104	cast	6.79172477364209
1423	79.05	198	2	5	8.95	upto.104	cast	3.97882982385723
1113	76	94	1	5	13	not.moved	not.cast	2.70211381454297
607	92.05	198	2	5	11.95	upto.104	cast	14.5981722485345
1451	58.45	94	1	5	10.55	not.moved	not.cast	-12.9036824989435
1083	78	198	2	5	10	upto.104	cast	2.09559967249427
596	66.9	142	1	5	9.1	not.moved	not.cast	6.7485843392338
472	56.5	142	1	5	5.5	not.moved	not.cast	-0.794626570378981
124	76.8	142	1	5	9.2	not.moved	not.cast	16.569229086723
518	70.15	68	2	5	11.85	upto.104	not.cast	-1.27030961405427
836	69.9	142	1	5	7.1	not.moved	not.cast	11.3356893894489
1278	53.9	68	2	5	13.1	upto.104	not.cast	-18.5122502704387
1437	63.95	142	1	5	8.05	not.moved	not.cast	4.63181449059674
87	69.45	142	1	5	8.55	not.moved	not.cast	9.73503822804295
617	64.5	68	2	5	12.5	upto.104	not.cast	-7.4361187553742
437	67.8	142	1	5	8.2	not.moved	not.cast	8.3627816118306
76	56	68	2	5	9	upto.104	not.cast	-13.1586849174977
100	62.8	142	1	5	6.2	not.moved	not.cast	4.94988666204572
744	84.1	154	2	5	10.9	upto.104	cast	6.75282294891383
918	75.95	142	1	5	10.05	not.moved	not.cast	15.0447094403816
461	68.8	154	2	5	7.4	upto.104	cast	-5.76974321320971
332	70.9	166	1	5	8.1	not.moved	not.cast	13.6223168236413
1075	102.3	154	2	5	11.6	upto.104	cast	24.3973361813386
1087	73.05	166	1	5	9.95	not.moved	not.cast	14.3042446521923
1349	69.35	154	2	5	12.05	upto.104	cast	-8.90976245495985
591	56.1	166	1	5	9.9	not.moved	not.cast	-2.60607772155233
99	85.3	94	2	5	7.7	upto.104	cast	4.68513727107693
317	64.35	166	1	5	10.65	not.moved	not.cast	5.04875788461699
329	107.55	94	2	5	11.65	upto.104	cast	23.8006047969021
994	83.25	192	1	5	8.75	not.moved	not.cast	16.6468287395765
712	116.75	94	2	5	12.85	upto.104	cast	32.048341766773
478	68.65	192	1	5	8.35	not.moved	not.cast	2.36424974961953
975	96.5	94	2	5	11.5	upto.104	cast	12.8696376756682
377	97.15	94	2	5	9.85	upto.104	cast	14.8289993420957
383	63.55	192	1	5	10.45	not.moved	not.cast	-4.40221055310636
1130	75.4	192	1	5	8.6	not.moved	not.cast	8.91586161834265
1438	44.15	142	2	5	11.85	upto.104	not.cast	-21.2237877418165
814	58.2	192	1	5	7.8	not.moved	not.cast	-7.6492963615713
1391	49	142	2	5	7	upto.104	not.cast	-12.5250579950448
248	70.1	192	1	5	9.4	not.moved	not.cast	2.98101959825658
1158	43.85	142	2	5	7.15	upto.104	not.cast	-17.7940908738109
1216	54.95	192	1	5	10.05	not.moved	not.cast	-12.6847895430633
969	54.65	142	2	5	8.35	upto.104	not.cast	-7.94635390394
323	70.35	192	1	5	9.65	not.moved	not.cast	3.03263146697969
1061	53.95	142	2	5	10.05	upto.104	not.cast	-9.99539319662284
595	34.35	142	2	5	13.65	upto.104	not.cast	-32.4521822870101
1185	70.8	128	1	5	12.2	not.moved	not.cast	-5.2033873153043
1182	54.15	166	2	5	9.85	upto.104	not.cast	-7.55650273230142
1471	86.2	128	1	5	11.3	not.moved	not.cast	10.9108099572925
1104	47.5	166	2	5	8	upto.104	not.cast	-12.7384305608524
70	54.1	128	1	5	11.4	not.moved	not.cast	-21.2685452952183
168	54.1	166	2	5	9.9	upto.104	not.cast	-7.64618035855678
1024	86.5	128	1	5	9.5	not.moved	not.cast	12.6392045024861
434	29.85	166	2	5	11.15	upto.104	not.cast	-32.8881210149412
260	77.35	128	1	5	10.65	not.moved	not.cast	2.57661909861241
1073	88.65	128	1	5	8.35	not.moved	not.cast	15.7017899063598
1060	51.35	166	2	5	8.65	upto.104	not.cast	-9.40423970217234
5	116.55	128	1	5	11.45	upto.104	not.cast	32.4431798389314
830	97.8	128	1	5	11.2	not.moved	not.cast	22.5901652098033
1399	65.2	128	1	5	9.3	not.moved	not.cast	-8.50208499249237
603	67.55	192	2	5	9.95	upto.104	not.cast	-3.04553692755702
92	89.15	192	2	5	8.85	upto.104	not.cast	19.4273708500613
346	66.35	192	2	5	9.65	upto.104	not.cast	-4.00747117002477
1394	50.95	128	2	5	9.45	upto.104	cast	-34.3939227977946
723	93.05	128	2	5	8.95	upto.104	cast	8.10285346475918
546	120.85	128	2	5	11.15	upto.104	cast	34.1570379095225
843	82.8	128	2	5	8.4	upto.104	cast	-1.71069264643167
724	64.95	40	1	6	10.35	105.and.after	not.cast	0.590063695754679
1497	74.05	40	2	6	12.15	105.and.after	not.cast	13.9201637531515
407	66.4	40	1	6	10	105.and.after	not.cast	2.31780707954233
539	67.4	40	2	6	9.3	105.and.after	not.cast	9.5317884497081
1062	57.6	40	1	6	8.7	105.and.after	not.cast	-5.45057463781784
905	60.7	40	2	6	10	105.and.after	not.cast	2.2763016821328
18	67.6	40	1	6	9.5	105.and.after	not.cast	3.9145833420961
1223	52.9	40	1	6	9.3	105.and.after	not.cast	-10.6267061528824
796	60.15	40	2	6	10.35	105.and.after	not.cast	1.44855829834515
916	67	40	1	6	9.5	105.and.after	not.cast	3.31458334209611
1243	55.8	40	2	6	7.6	105.and.after	not.cast	-0.71917225760906
114	69.15	54	1	6	12.65	105.and.after	not.cast	0.728284520376519
336	58.35	54	1	6	13.25	105.and.after	not.cast	-10.547846994688
756	67.95	40	2	6	3.75	105.and.after	not.cast	14.4860049640551
889	62.7	54	1	6	8.6	105.and.after	not.cast	-2.50782775293786
561	74.9	54	2	6	13.6	105.and.after	not.cast	11.3829042241148
202	73.25	54	1	6	15.45	105.and.after	not.cast	2.60633745007536
249	59	54	2	6	12.9	105.and.after	not.cast	-3.96160900830989
1239	62.6	64	1	6	10.5	105.and.after	not.cast	-0.472942384298626
1477	55.2	54	2	6	10	105.and.after	not.cast	-5.46030668549797
101	79.85	54	2	6	13.85	105.and.after	not.cast	16.1345160928379
1172	52.9	64	1	6	6.3	105.and.after	not.cast	-6.84002177884685
1479	68.4	64	2	6	13.1	105.and.after	not.cast	8.92231565301219
1415	37.55	64	2	6	14.25	105.and.after	not.cast	-22.8402697508615
177	71.5	64	1	6	9.1	105.and.after	not.cast	9.53803115085196
1156	72.22	62	2	6	8.98	105.and.after	not.cast	13.9814631395403
1265	66.3	64	1	6	9.5	105.and.after	not.cast	4.02061014080893
1008	47.27	62	2	6	11.33	105.and.after	not.cast	-12.8333852944624
85	59.62	62	1	6	11.98	105.and.after	not.cast	-6.65768903837281
1496	68.52	62	2	6	11.98	105.and.after	not.cast	7.90080556421766
1378	52.32	62	2	6	10.58	105.and.after	not.cast	-7.18822090063176
1162	60.25	2	1	6	6.45	105.and.after	not.cast	2.77662381019126
171	55.42	62	2	6	12.98	105.and.after	not.cast	-5.9927469608899
1392	60.6	48	1	6	7.4	105.and.after	not.cast	-4.30046665696549
96	36.02	62	2	6	3.18	105.and.after	not.cast	-17.6159322148358
1096	71.9	42	1	6	14.1	105.and.after	not.cast	7.30719522727372
1333	50.85	2	2	6	7.45	105.and.after	not.cast	-1.75843411232584
935	74.9	42	1	6	12.9	105.and.after	not.cast	11.2594582574028
1190	47.6	72	2	6	9.1	105.and.after	not.cast	-9.06316903858827
904	64.6	42	1	6	11.7	105.and.after	not.cast	1.91172128753186
304	55.15	42	1	6	12.15	105.and.after	not.cast	-7.89537734876654
1068	85.3	42	1	6	13.7	105.and.after	not.cast	21.0246162373167
1085	60.8	72	2	6	10	105.and.after	not.cast	3.42263368881492
1168	63.4	42	1	6	11.9	105.and.after	not.cast	0.553010782510349
828	55.85	42	2	6	11.35	105.and.after	not.cast	-0.902040726090028
537	86.35	42	1	6	11.25	105.and.after	not.cast	24.0188199238303
1481	58.35	42	1	6	10.35	105.and.after	not.cast	-3.26698280357293
26	36.9	42	2	6	7.6	105.and.after	not.cast	-16.8762187569367
186	33.9	2	1	6	6.7	105.and.after	not.cast	-23.7717643210856
211	63.2	42	2	6	11.8	105.and.after	not.cast	6.09086063761157
1293	51.45	42	2	6	14.35	105.and.after	not.cast	-7.68269830141271
1507	39.75	2	1	6	9.65	105.and.after	not.cast	-20.2627442701529
729	63.65	42	2	6	8.65	105.and.after	not.cast	9.04055109170039
36	55.4	2	1	6	9	105.and.after	not.cast	-4.09693512883302
94	31.55	2	2	6	7.75	105.and.after	not.cast	-21.2964998698581
1002	66.7	2	1	6	9.3	105.and.after	not.cast	6.96499911363471
1157	39.9	2	2	6	3.5	105.and.after	not.cast	-9.57390163815097
849	72.2	2	1	6	7.3	105.and.after	not.cast	14.0521041638498
1051	51.05	2	2	6	5.05	105.and.after	not.cast	0.346091947932315
822	77.55	2	1	6	9.55	105.and.after	not.cast	17.6166109823578
876	63.85	72	2	6	9.75	105.and.after	not.cast	6.67102182009181
815	65.9	2	1	6	8.6	105.and.after	not.cast	6.72048588121
492	43.8	72	2	6	6.5	105.and.after	not.cast	-10.7999324733086
1000	47.7	2	1	6	10.4	105.and.after	not.cast	-12.9079086639836
48	48.85	72	2	6	9.25	105.and.after	not.cast	-7.9322019173544
1212	72.15	72	2	6	9.85	105.and.after	not.cast	14.8916665675811
1050	50.5	72	1	6	6.1	105.and.after	not.cast	-9.44100606585605
1422	86.95	72	1	6	12.25	105.and.after	not.cast	22.1286459047324
762	64.3	72	1	6	6.5	105.and.after	not.cast	4.04157292410092
864	62.1	72	1	6	7	105.and.after	not.cast	1.44479666154714
816	62.1	46	2	6	9.5	105.and.after	not.cast	2.35077731270717
135	72.2	46	2	6	7.5	105.and.after	not.cast	14.0378823629223
611	76.5	46	1	6	8.7	105.and.after	not.cast	11.7271247302028
649	58.8	46	1	6	11.5	105.and.after	not.cast	-8.19482234009843
877	71.05	46	2	6	10.35	105.and.after	not.cast	10.6262576663658
745	62.5	46	1	6	7.6	105.and.after	not.cast	-1.39996749217893
1462	77.5	46	1	6	6.9	105.and.after	not.cast	14.1555192753964
1174	79.5	46	1	6	10.9	105.and.after	not.cast	12.9813091749661
791	49.55	48	2	6	3.45	105.and.after	not.cast	-6.55743958020017
174	68	48	1	6	9.6	105.and.after	not.cast	1.35371778779788
1504	57.45	58	1	6	4.15	105.and.after	not.cast	-6.05469008644505
1442	61.8	48	2	6	14.2	105.and.after	not.cast	-2.83812922510644
52	55.5	58	1	6	7.2	105.and.after	not.cast	-10.4250252880231
1495	69.5	58	1	6	9	105.and.after	not.cast	2.14658016678328
780	54.35	48	2	6	6.85	105.and.after	not.cast	-4.45551816556587
427	53.7	58	1	6	7.7	105.and.after	not.cast	-12.6218015505769
1149	75.3	58	1	6	5.1	105.and.after	not.cast	11.0414350147028
50	61.85	60	1	6	15.45	105.and.after	not.cast	-7.96107650950027
284	80.55	58	2	6	9.35	105.and.after	not.cast	18.5773313855861
670	59.5	60	1	6	3.7	105.and.after	not.cast	-0.986834339486421
321	57.3	60	1	6	12.8	105.and.after	not.cast	-10.4081623179652
503	59.2	60	1	6	10	105.and.after	not.cast	-6.28621524766406
831	64.25	58	2	6	8.55	105.and.after	not.cast	2.91217340567214
1042	55.05	60	1	6	9.05	105.and.after	not.cast	-9.68234034881188
156	78.4	58	2	6	9.2	105.and.after	not.cast	16.5463642643522
1224	65.65	6	1	6	11.75	105.and.after	not.cast	1.22303471261576
167	82.5	60	2	6	10.9	105.and.after	not.cast	21.9580820823296
1357	70.2	6	1	6	11.5	105.and.after	not.cast	5.97142284389264
1128	44.55	60	2	6	12.45	105.and.after	not.cast	-17.2219243315871
372	53.6	6	1	6	9.8	105.and.after	not.cast	-9.27953786342452
181	49	60	2	6	7	105.and.after	not.cast	-8.44706306975091
1047	68	6	1	6	11.2	105.and.after	not.cast	4.00948860142491
269	68.65	60	2	6	4.85	105.and.after	not.cast	12.9090748592304
15	56.75	60	2	6	10.15	105.and.after	not.cast	-3.19675352383972
172	66.75	44	1	6	5.75	105.and.after	not.cast	5.62417446291307
978	67.85	60	2	6	12.65	105.and.after	not.cast	5.91936516339136
1232	81.05	44	1	6	13.45	105.and.after	not.cast	13.8138200195849
747	85.75	44	1	6	7.45	105.and.after	not.cast	23.2751351702302
347	44.2	44	1	6	9	105.and.after	not.cast	-19.5048712436865
1240	60.15	44	1	6	8.05	105.and.after	not.cast	-2.80099634483431
823	59.15	44	2	6	12.35	105.and.after	not.cast	-1.55477760020637
265	84	44	1	6	10.5	105.and.after	not.cast	19.1047999686522
917	65.45	6	2	6	9.15	105.and.after	not.cast	8.74476588048586
1505	78.55	44	2	6	11.75	105.and.after	not.cast	18.3213539148582
1342	47	4	1	6	12.3	105.and.after	not.cast	-15.323660406616
1219	53.3	4	1	6	11.6	105.and.after	not.cast	-8.46817363904069
1175	48.65	44	2	6	9.65	105.and.after	not.cast	-9.91218578241595
1170	60.25	4	1	6	11.25	105.and.after	not.cast	-1.24043025525305
755	63.25	44	2	6	5.25	105.and.after	not.cast	8.17944532805732
385	47.5	4	1	6	13.3	105.and.after	not.cast	-15.6172129317235
414	51.5	4	1	6	12	105.and.after	not.cast	-10.5855946490837
314	55.9	4	2	6	12.2	105.and.after	not.cast	-0.685810551514777
1377	45.8	4	1	6	12	105.and.after	not.cast	-16.2855946490837
410	46.25	4	2	6	6.85	105.and.after	not.cast	-6.09030454218932
469	76.3	162	1	6	10.3	105.and.after	not.cast	8.07727264327416
787	54.3	4	2	6	7.7	105.and.after	not.cast	1.28517581146925
1482	76.45	162	1	6	7.05	105.and.after	not.cast	10.8063183498737
198	40.9	4	2	6	11	105.and.after	not.cast	-14.7335475213857
1426	87.75	162	1	6	13.45	105.and.after	not.cast	17.0275821891854
83	53.3	4	2	6	13.4	105.and.after	not.cast	-4.23807358164385
899	78.8	162	1	6	8.4	105.and.after	not.cast	12.0850224409785
1404	56.25	162	2	6	10.95	105.and.after	not.cast	-6.83004189545529
881	59.05	162	1	6	7.75	105.and.after	not.cast	-7.14916841770156
459	67	162	2	6	11.9	105.and.after	not.cast	3.16608320569252
552	65.7	24	1	6	12.5	105.and.after	not.cast	2.88199610601641
811	63.35	162	2	6	11.95	105.and.after	not.cast	-0.523594420562858
217	62.85	24	1	6	9.35	105.and.after	not.cast	2.53168656010522
1459	52.5	24	1	6	12.4	105.and.after	not.cast	-10.2386486414728
688	58.6	162	2	6	10.4	105.and.after	not.cast	-4.04358800664613
844	59.75	70	1	6	6.55	105.and.after	not.cast	-5.0682605924179
1082	69.2	24	2	6	14.2	105.and.after	not.cast	10.691451415924
482	45.45	70	1	6	12.45	105.and.after	not.cast	-24.0502204905525
378	45.8	70	1	6	9.1	105.and.after	not.cast	-21.0418195314422
1141	43	24	2	6	13.5	105.and.after	not.cast	-14.9530618165007
1435	56.3	70	1	6	9.1	105.and.after	not.cast	-10.5418195314422
1064	59.55	70	1	6	8.15	105.and.after	not.cast	-6.53794463259
182	67	126	1	6	7.8	105.and.after	not.cast	6.17911717891389
586	64.5	70	2	6	11.1	105.and.after	not.cast	1.72957002093315
654	60.4	70	2	6	10.2	105.and.after	not.cast	-1.65623270647005
1070	43.45	126	1	6	8.35	105.and.after	not.cast	-17.8073367098953
903	61.5	70	2	6	8.7	105.and.after	not.cast	0.634096081191302
705	63.65	126	1	6	11.35	105.and.after	not.cast	0.0120057147820418
1365	70.75	70	2	6	9.75	105.and.after	not.cast	9.05086592982836
1179	66.05	70	2	6	8.15	105.and.after	not.cast	5.62054997000045
17	73.35	126	2	6	8.95	105.and.after	not.cast	17.2750263776307
1161	50.15	126	2	6	6.35	105.and.after	not.cast	-3.86173705708968
842	50.95	126	2	6	7.25	105.and.after	not.cast	-3.77593432968649
1034	40.9	126	2	6	7.5	105.and.after	not.cast	-14.0243224609634
1380	65.2	126	2	6	6.8	105.and.after	not.cast	10.8311643066119
