# Supplementary material for: Consequences of Epistasis on Growth in an Erhualian × White Duroc Pig Cross
Source: PLoS One. 2017 Jan 6;12(1):e0162045. doi: 10.1371/journal.pone.0162045 (PMC5218402; doi:10.1371/journal.pone.0162045)
Supplement: S9 Text — Tab delimited text file. (TXT) [file pone.0162045.s009.txt]

Id	growth	mother	sex	batch	extra_age_first_measurement	interval	moved	castration	starvation	residuals_from_base_model
1071	21.2	40	2	1	3	30	115.and.after	cast	0	2.08808368801086
22	12.2	40	2	1	3	30	115.and.after	cast	0	-6.91191631198914
344	17.4	44	2	1	3	29	115.and.after	cast	0	-2.66823367327403
1330	18.6	14	2	1	3	30	115.and.after	cast	0	0.419626687130936
1406	18.2	14	2	1	3	30	115.and.after	cast	0	0.0196266871309305
203	27.6	14	2	1	3	30	115.and.after	cast	0	9.41962668713092
1234	29.2	14	2	1	3	30	115.and.after	cast	0	11.0196266871309
1177	17.4	14	2	1	3	30	115.and.after	cast	0	-0.780373312869074
725	21.4	36	2	1	3	29	115.and.after	cast	0	6.56164878928313
1294	14.8	36	2	1	3	29	115.and.after	cast	0	-0.0383512107168542
1478	13.8	36	2	1	3	29	115.and.after	cast	0	-1.03835121071687
339	25.4	36	2	1	3	29	115.and.after	cast	0	10.5616487892831
751	9.90000000000001	36	2	1	3	29	115.and.after	cast	0	-4.93835121071686
449	19.8	26	2	1	3	29	115.and.after	cast	0	-1.43044051253469
1306	18.4	26	2	1	3	29	115.and.after	cast	0	-2.83044051253469
616	19.4	46	2	1	3	29	115.and.after	cast	0	2.77294143192235
1202	24.6	26	2	1	3	29	115.and.after	cast	0	3.3695594874653
589	26.6	60	2	1	3	32	115.and.after	cast	0	4.74233015672212
1230	22	60	2	1	3	32	115.and.after	cast	0	0.142330156722128
640	14.2	60	2	1	3	32	115.and.after	cast	0	-7.65766984327787
151	17.8	60	2	1	3	32	115.and.after	cast	0	-4.05766984327786
1289	22.2	62	2	1	3	31	115.and.after	cast	0	1.33075159776806
803	18.2	62	2	1	3	31	115.and.after	cast	0	-2.66924840223194
1109	21.9	74	2	1	3	30	115.and.after	cast	0	1.3560117772039
1373	9.39999999999999	74	2	1	3	30	115.and.after	cast	0	-11.1439882227961
812	25.6	74	2	1	3	30	115.and.after	cast	0	5.0560117772039
662	24.8	74	2	1	3	30	115.and.after	cast	0	4.25601177720391
1454	10.4	32	2	1	3	30	115.and.after	cast	0	-8.12650919195862
1444	23.4	74	2	1	3	30	115.and.after	cast	0	2.8560117772039
219	14.2	32	2	1	3	30	115.and.after	cast	0	-4.32650919195862
1395	18	32	2	1	3	30	115.and.after	cast	0	-0.526509191958613
258	18.8	32	2	1	3	30	115.and.after	cast	0	0.273490808041384
1458	18.2	32	2	1	3	30	115.and.after	cast	0	-0.326509191958625
308	19.2	12	2	1	3	29	115.and.after	cast	0	-0.506890604477725
384	5	54	2	1	3	29	115.and.after	cast	0	-14.735047531346
1364	13	12	2	1	3	29	115.and.after	cast	0	-6.70689060447771
225	19.4	12	2	1	3	29	115.and.after	cast	0	-0.306890604477722
267	21.6	48	2	1	3	31	115.and.after	cast	0	-0.665246844336902
1332	17.8	48	2	1	3	31	115.and.after	cast	0	-4.46524684433691
464	21	48	2	1	3	31	115.and.after	cast	0	-1.26524684433691
1270	14.8	48	2	1	3	31	115.and.after	cast	0	-7.46524684433691
1110	21	48	2	1	3	31	115.and.after	cast	0	-1.26524684433691
1396	23.6	46	2	1	3	30	115.and.after	cast	0	6.1105753969083
1201	18.2	72	2	1	3	30	115.and.after	cast	0	-0.0554188335218981
401	27.6	72	2	1	3	30	115.and.after	cast	0	9.34458116647809
45	13.4	72	2	1	3	30	115.and.after	cast	0	-4.85541883352191
964	3.2	46	2	1	3	30	115.and.after	cast	0	-14.2894246030917
21	23.2	26	2	1	3	30	115.and.after	cast	0	1.10719345245125
902	19.8	46	2	1	3	30	115.and.after	cast	0	2.31057539690828
734	27.8	46	2	1	3	30	115.and.after	cast	0	10.3105753969083
930	18.8	70	2	1	3	29	115.and.after	cast	0	-0.27623720335345
244	28.8	70	2	1	3	29	115.and.after	cast	0	9.72376279664656
516	20.8	70	2	1	3	29	115.and.after	cast	0	1.72376279664655
921	22.8	70	2	1	3	29	115.and.after	cast	0	3.72376279664655
682	16.2	70	2	1	3	29	115.and.after	cast	0	-2.87623720335346
608	16.2	4	2	1	3	31	before.115	cast	0	0.676882272659801
67	13.4	4	2	1	3	31	before.115	cast	0	-2.12311772734021
1046	10.6	4	2	1	3	31	before.115	cast	0	-4.92311772734019
184	15.2	4	2	1	3	31	before.115	cast	0	-0.323117727340199
884	22	4	2	1	3	31	before.115	cast	0	6.4768822726598
374	11.6	4	2	1	3	31	before.115	cast	0	-3.92311772734021
447	12.8	4	2	1	3	31	before.115	cast	0	-2.7231177273402
714	17	42	2	1	3	30	before.115	cast	0	1.20585553244981
280	21	8	2	1	3	30	before.115	cast	0	4.0772376197738
327	14.8	42	2	1	3	30	before.115	cast	0	-0.994144467550193
944	25.6	4	2	1	3	30	before.115	cast	0	10.9392483076739
1371	14	42	2	1	3	30	before.115	cast	0	-1.79414446755019
69	14.4	42	2	1	3	30	before.115	cast	0	-1.39414446755018
362	14	42	2	1	3	30	before.115	cast	0	-1.79414446755019
1004	15	42	2	1	3	30	before.115	cast	0	-0.79414446755019
1077	20.4	8	2	1	3	30	before.115	cast	0	3.4772376197738
890	15.8	8	2	1	3	30	before.115	cast	0	-1.12276238022618
1335	24.2	8	2	1	3	30	before.115	cast	0	7.27723761977381
290	9	8	2	1	3	30	before.115	cast	0	-7.9227623802262
839	22.4	8	2	1	3	30	before.115	cast	0	5.47723761977381
941	17	64	2	1	3	31	before.115	cast	0	0.212133484039793
1222	17.4	64	2	1	3	31	before.115	cast	0	0.612133484039784
1105	26.2	64	2	1	3	31	before.115	cast	0	9.41213348403981
615	19.6	64	2	1	3	31	before.115	cast	0	2.81213348403979
1074	13.4	64	2	1	3	31	before.115	cast	0	-3.3878665159602
739	12.6	66	2	1	3	27	before.115	cast	0	-2.90708325064488
989	15.6	66	2	1	3	27	before.115	cast	0	0.0929167493551155
676	21.6	66	2	1	3	27	before.115	cast	0	6.09291674935512
292	11.4	66	2	1	3	27	before.115	cast	0	-4.1070832506449
655	15.2	66	2	1	3	27	before.115	cast	0	-0.30708325064489
1475	7	58	2	1	3	29	before.115	cast	0	-9.21589221689002
560	24	58	2	1	3	29	before.115	cast	0	7.78410778310998
1020	19	58	2	1	3	29	before.115	cast	0	2.78410778310996
871	6.19999999999999	58	2	1	3	28	before.115	cast	0	-9.15352618187597
947	17.2	58	2	1	3	29	before.115	cast	0	0.98410778310998
220	3.69999999999999	58	2	1	3	29	before.115	cast	0	-12.51589221689
517	21.2	18	2	1	3	28	before.115	cast	0	5.26138318789272
1194	13.2	18	2	1	3	28	before.115	cast	0	-2.73861681210728
1115	29.6	18	2	1	3	28	before.115	cast	0	13.6613831878927
555	9.40000000000001	18	2	1	3	28	before.115	cast	0	-6.53861681210728
1457	16.4	36	2	2	3	30	115.and.after	cast	0	-1.62749918846514
566	14	36	2	2	3	30	115.and.after	cast	0	-4.02749918846515
470	19.2	36	2	2	3	30	115.and.after	cast	0	1.17250081153485
1324	21.4	36	2	2	3	30	115.and.after	cast	0	3.37250081153484
974	16.8	36	2	2	3	30	115.and.after	cast	0	-1.22749918846515
584	22.7	36	2	2	3	30	115.and.after	cast	0	4.67250081153485
883	-2	36	2	2	3	30	115.and.after	cast	0	-20.0274991884651
759	22.8	40	2	2	3	30	115.and.after	cast	0	1.36130174527664
152	22.4	40	2	2	3	30	115.and.after	cast	0	0.961301745276636
1393	49	40	2	2	3	30	115.and.after	cast	0	27.5613017452766
1264	24.4	40	2	2	3	30	115.and.after	cast	0	2.96130174527664
1152	12.8	40	2	2	3	30	115.and.after	cast	0	-8.63869825472337
351	24.2	40	2	2	3	30	115.and.after	cast	0	2.76130174527663
81	23.8	40	2	2	3	30	115.and.after	cast	0	2.36130174527663
1238	25.9	40	2	2	3	30	115.and.after	cast	0	4.46130174527664
726	23.1	40	2	2	3	30	115.and.after	cast	0	1.66130174527662
233	11.6	26	2	2	0	30	115.and.after	cast	0	-6.95723980529819
580	11.8	26	2	2	0	30	115.and.after	cast	0	-6.75723980529818
271	18.4	26	2	2	0	30	115.and.after	cast	0	-0.157239805298175
274	28.2	2	2	2	3	30	before.115	cast	0	10.8270919803533
1329	16.2	2	2	2	3	30	before.115	cast	0	-1.17290801964666
1012	16.9	2	2	2	3	30	before.115	cast	0	-0.47290801964666
34	21.6	64	2	2	3	30	before.115	cast	0	3.34771757631963
585	22.8	64	2	2	3	30	before.115	cast	0	4.54771757631962
558	22.4	64	2	2	3	30	before.115	cast	0	4.14771757631963
752	14.4	52	2	2	3	30	before.115	cast	0	-4.673582088894
228	12.6	52	2	2	3	30	before.115	cast	0	-6.473582088894
1383	16.4	62	2	2	3	31	before.115	cast	0	-2.96438313845314
913	20.6	62	2	2	3	31	before.115	cast	0	1.23561686154687
263	23.4	62	2	2	3	31	before.115	cast	0	4.03561686154685
802	21	66	2	2	3	31	before.115	cast	0	-0.283329333435351
66	18	66	2	2	3	31	before.115	cast	0	-3.28332933343535
1226	31	66	2	2	3	31	before.115	cast	0	9.71667066656465
1257	23.6	66	2	2	3	31	before.115	cast	0	2.31667066656464
703	21.2	66	2	2	3	31	before.115	cast	0	-0.0833293334353478
1220	22.2	66	2	2	3	31	before.115	cast	0	0.916670666564652
967	27.8	66	2	2	3	31	before.115	cast	0	6.51667066656465
1473	13.8	48	2	2	4	29	before.115	cast	0	-7.18976573885826
117	23.4	48	2	2	4	29	before.115	cast	0	2.41023426114175
1183	26.2	48	2	2	4	29	before.115	cast	0	5.21023426114174
471	16.8	48	2	2	4	29	before.115	cast	0	-4.18976573885826
1468	16.4	54	2	2	3	29	before.115	cast	0	-1.83018226756726
1301	16.8	54	2	2	3	29	before.115	cast	0	-1.43018226756724
273	19.8	54	2	2	3	29	before.115	cast	0	1.56981773243275
1432	26.8	54	2	2	3	29	before.115	cast	0	8.56981773243275
1250	15	54	2	2	3	29	before.115	cast	0	-3.23018226756725
564	18.8	54	2	2	3	29	before.115	cast	0	0.56981773243275
1057	15.7	54	2	2	3	29	before.115	cast	0	-2.53018226756724
57	14.2	46	2	2	3	29	before.115	cast	0	-0.922193304298867
365	14.9	46	2	2	2	32	before.115	cast	0	-0.85517518101277
397	17.8	46	2	2	4	30	before.115	cast	0	-0.138675567641183
1397	14.6	46	2	2	4	30	before.115	cast	0	-3.33867556764117
1040	17.2	46	2	2	4	30	before.115	cast	0	-0.738675567641192
1001	-1.3	46	2	2	4	30	before.115	cast	0	-19.2386755676412
1144	17.6	70	2	2	4	30	before.115	cast	0	-2.78785420291696
1248	20.7	70	2	2	4	30	before.115	cast	0	0.31214579708303
1058	16.4	70	2	2	4	30	before.115	cast	0	-3.98785420291697
690	17.5	68	2	2	3	30	before.115	cast	0	-1.85339204386695
316	24.3	68	2	2	3	30	before.115	cast	0	4.94660795613305
1280	19.4	68	2	2	3	30	before.115	cast	0	0.0466079561330588
14	15.6	72	2	2	2	30	before.115	cast	0	0.80356265858517
1045	11.6	72	2	2	3	29	before.115	cast	0	-4.28818753472905
38	20.8	72	2	2	3	29	before.115	cast	0	4.91181246527095
928	19.6	72	2	2	3	29	before.115	cast	0	3.71181246527096
1456	-1.2	72	2	2	3	29	before.115	cast	0	-17.088187534729
1154	6.10000000000001	72	2	2	3	29	before.115	cast	0	-9.78818753472904
297	15.6	44	2	2	3	30	before.115	cast	0	-3.82573444450929
777	22.8	42	2	2	3	30	before.115	cast	0	4.67907358971558
1283	25	42	2	2	3	30	before.115	cast	0	6.87907358971558
550	24.8	42	2	2	3	30	before.115	cast	0	6.67907358971558
408	23	42	2	2	3	30	before.115	cast	0	4.87907358971558
411	18	68	2	2	3	30	before.115	cast	0	-1.35339204386695
112	21.7	68	2	2	3	30	before.115	cast	0	2.34660795613306
835	15.4	92	1	3	3	29	not.moved	not.cast	0	2.31371842299245
373	11.3	92	1	3	3	29	not.moved	not.cast	0	-1.78628157700756
763	9.7	92	2	3	3	29	not.moved	cast	0	-4.77755931783644
817	8.09999999999999	92	1	3	3	29	not.moved	not.cast	0	-4.98628157700757
295	18.4	92	2	3	3	29	not.moved	cast	0	3.92244068216356
1503	8.8	92	1	3	3	29	not.moved	not.cast	0	-4.28628157700756
622	12.5	92	2	3	3	29	not.moved	cast	0	-1.97755931783644
557	13.7	96	1	3	3	28	not.moved	not.cast	0	1.67652271321114
908	20.9	92	2	3	3	29	not.moved	cast	0	6.42244068216356
1443	21.1	96	1	3	3	28	not.moved	not.cast	0	9.07652271321114
104	4.2	92	2	3	3	29	not.moved	cast	0	-10.2775593178364
166	-0.200000000000003	96	1	3	3	28	not.moved	not.cast	0	-12.2234772867889
1133	16.4	92	2	3	3	29	not.moved	cast	0	1.92244068216356
540	22.2	96	1	3	3	28	not.moved	not.cast	0	10.1765227132111
143	18.6	96	2	3	3	28	not.moved	cast	0	5.18524497238225
1080	11.8	96	1	3	3	28	not.moved	not.cast	0	-0.223477286788848
789	22.6	96	2	3	3	28	not.moved	cast	0	9.18524497238225
771	15.3	8	1	3	3	30	not.moved	not.cast	0	1.46436019539134
951	12.6	8	1	3	3	30	not.moved	not.cast	0	-1.23563980460866
707	10.8	96	2	3	3	28	not.moved	cast	0	-2.61475502761775
1014	9.90000000000001	8	1	3	3	30	not.moved	not.cast	0	-3.93563980460865
1290	15.7	96	2	3	3	28	not.moved	cast	0	2.28524497238226
359	18.9	8	1	3	3	30	not.moved	not.cast	0	5.06436019539135
404	12	96	2	3	3	28	not.moved	cast	0	-1.41475502761774
325	14.9	8	1	3	3	30	not.moved	not.cast	0	1.06436019539135
406	10.2	96	2	3	3	28	not.moved	cast	0	-3.21475502761774
488	12.9	134	1	3	3	29	not.moved	not.cast	0	0.111942548629084
939	20.2	8	2	3	3	30	not.moved	cast	0	4.97308245456246
525	13	134	1	3	3	29	not.moved	not.cast	0	0.211942548629079
1403	16.8	8	2	3	3	30	not.moved	cast	0	1.57308245456246
511	29.8	134	1	3	3	29	not.moved	not.cast	0	17.0119425486291
1412	19.2	8	2	3	3	30	not.moved	cast	0	3.97308245456246
1235	8	8	2	3	3	30	not.moved	cast	0	-7.22691754543754
1318	11.3	118	1	3	3	28	not.moved	not.cast	0	0.466885761391156
532	9.7	8	2	3	3	30	not.moved	cast	0	-5.52691754543754
1351	11.4	118	1	3	3	28	not.moved	not.cast	0	0.566885761391164
1490	21.8	8	2	3	3	30	not.moved	cast	0	6.57308245456246
886	6.8	118	1	3	3	28	not.moved	not.cast	0	-4.03311423860884
1030	4.09999999999999	134	2	3	3	29	not.moved	cast	0	-10.0793351921998
1023	11.1	118	1	3	3	28	not.moved	not.cast	0	0.266885761391153
1322	16.3	134	2	3	3	29	not.moved	cast	0	2.12066480780021
338	8.90000000000001	118	1	3	3	28	not.moved	not.cast	0	-1.93311423860884
851	5.40000000000001	118	1	3	3	28	not.moved	not.cast	0	-5.43311423860884
850	7.90000000000001	118	1	3	3	28	not.moved	not.cast	0	-2.93311423860884
576	11.2	118	2	3	3	28	not.moved	cast	0	-1.02439197943772
307	9.90000000000001	90	1	3	3	30	not.moved	not.cast	0	-2.61571049749424
4	8.7	118	2	3	3	28	not.moved	cast	0	-3.52439197943772
1166	12.1	118	2	3	3	28	not.moved	cast	0	-0.12439197943773
195	14.8	90	1	3	3	30	not.moved	not.cast	0	2.28428950250575
392	5.5	118	2	3	3	28	not.moved	cast	0	-6.72439197943772
272	12.5	90	1	3	3	30	not.moved	not.cast	0	-0.0157104974942435
312	18	90	2	3	3	30	not.moved	cast	0	4.09301176167687
505	18.2	90	1	3	3	30	not.moved	not.cast	0	5.68428950250576
614	7.7	90	2	3	3	30	not.moved	cast	0	-6.20698823832312
892	17	90	1	3	3	30	not.moved	not.cast	0	4.48428950250576
348	13.4	90	2	3	3	30	not.moved	cast	0	-0.506988238323121
370	8.7	90	1	3	3	30	not.moved	not.cast	0	-3.81571049749424
395	13.2	90	2	3	3	30	not.moved	cast	0	-0.706988238323124
743	11	90	2	3	3	30	not.moved	cast	0	-2.90698823832313
934	16.8	112	1	3	3	30	not.moved	not.cast	0	4.17558707774268
855	14.5	112	1	3	3	30	not.moved	not.cast	0	1.87558707774268
454	7.5	112	2	3	3	30	not.moved	cast	0	-6.5156906630862
59	10.4	112	1	3	3	30	not.moved	not.cast	0	-2.22441292225731
163	16.4	112	2	3	3	30	not.moved	cast	0	2.3843093369138
865	8.5	112	2	3	3	30	not.moved	cast	0	-5.5156906630862
1069	12.2	112	1	3	3	30	not.moved	not.cast	0	-0.424412922257316
685	13.7	112	2	3	3	30	not.moved	cast	0	-0.315690663086199
861	15.3	78	1	3	3	30	not.moved	not.cast	0	0.535555747028644
1302	19.2	112	2	3	3	30	not.moved	cast	0	5.1843093369138
32	15.4	112	2	3	3	30	not.moved	cast	0	1.3843093369138
1360	12.7	78	1	3	3	30	not.moved	not.cast	0	-2.06444425297135
481	15.8	78	2	3	3	30	not.moved	cast	0	-0.355721993800238
666	12.2	78	1	3	3	30	not.moved	not.cast	0	-2.56444425297135
298	15.2	78	2	3	3	30	not.moved	cast	0	-0.955721993800232
253	19	78	1	3	3	30	not.moved	not.cast	0	4.23555574702865
1146	18.7	78	2	3	3	30	not.moved	cast	0	2.54427800619975
651	17.6	80	1	3	3	30	not.moved	not.cast	0	0.308441713582241
630	20.9	78	2	3	3	30	not.moved	cast	0	4.74427800619977
946	15.9	80	1	3	3	30	not.moved	not.cast	0	-1.39155828641775
1247	20.2	80	2	3	3	30	not.moved	cast	0	1.51716397275337
435	30.6	80	2	3	3	30	not.moved	cast	0	11.9171639727534
209	19.3	80	1	3	3	30	not.moved	not.cast	0	2.00844171358224
382	9.40000000000001	80	2	3	3	30	not.moved	cast	0	-9.28283602724663
848	13.5	80	1	3	3	30	not.moved	not.cast	0	-3.79155828641775
753	28.5	80	2	3	3	30	not.moved	cast	0	9.81716397275336
554	14.8	80	1	3	3	30	not.moved	not.cast	0	-2.49155828641776
578	17.9	80	2	3	3	30	not.moved	cast	0	-0.782836027246631
820	11.5	82	1	3	3	29	not.moved	not.cast	0	-1.91873992666126
165	11.6	82	1	3	3	29	not.moved	not.cast	0	-1.81873992666127
863	9.09999999999999	82	1	3	3	29	not.moved	not.cast	0	-4.31873992666127
612	18.9	82	2	3	3	29	not.moved	cast	0	4.08998233250986
451	17.9	82	1	3	3	29	not.moved	not.cast	0	4.48126007333875
417	16.5	82	2	3	3	29	not.moved	cast	0	1.68998233250986
419	14.1	82	1	3	3	29	not.moved	not.cast	0	0.681260073338734
218	9.59999999999999	82	2	3	3	29	not.moved	cast	0	-5.21001766749015
1483	5.5	82	1	3	3	29	not.moved	not.cast	0	-7.91873992666126
551	20.5	82	2	3	3	29	not.moved	cast	0	5.68998233250986
873	15	82	1	3	3	29	not.moved	not.cast	0	1.58126007333874
1055	0.299999999999997	154	1	3	3	29	not.moved	not.cast	0	-9.2840190332272
893	11.5	154	2	3	3	29	not.moved	cast	0	0.524703225943915
164	16.6	154	1	3	3	29	not.moved	not.cast	0	7.01598096677279
1180	17.3	154	2	3	3	29	not.moved	cast	0	6.32470322594391
569	8.59999999999999	154	1	3	3	29	not.moved	not.cast	0	-0.984019033227208
257	20.6	174	2	3	3	29	not.moved	cast	0	5.52934961322185
1150	9.40000000000001	76	1	3	3	28	not.moved	not.cast	0	-1.51249572695109
1385	18.6	76	1	3	3	28	not.moved	not.cast	0	7.6875042730489
1501	1.5	76	1	3	3	28	not.moved	not.cast	0	-9.41249572695109
141	9.90000000000001	76	2	3	3	28	not.moved	cast	0	-2.40377346777997
1288	6.8	76	1	3	3	28	not.moved	not.cast	0	-4.1124957269511
953	9.90000000000001	76	2	3	3	28	not.moved	cast	0	-2.40377346777997
575	15.1	76	1	3	3	28	not.moved	not.cast	0	4.1875042730489
1474	7.8	76	1	3	3	28	not.moved	not.cast	0	-3.1124957269511
24	9.90000000000001	170	2	3	3	27	not.moved	cast	0	-2.48597416646606
1241	6.90000000000001	94	2	3	3	29	not.moved	cast	0	-3.38301686968248
403	11.4	94	2	3	3	29	not.moved	cast	0	1.11698313031752
133	5.40000000000001	94	2	3	3	29	not.moved	cast	0	-4.88301686968248
1088	15.4	94	2	3	3	29	not.moved	cast	0	5.11698313031752
659	7.2	94	1	3	3	29	not.moved	not.cast	0	-1.6917391288536
355	11.8	94	1	3	3	29	not.moved	not.cast	0	2.9082608711464
440	7.3	94	1	3	3	29	not.moved	not.cast	0	-1.5917391288536
1467	17	36	1	4	2	33	115.and.after	not.cast	0	6.94081469121285
1093	12.1	36	2	4	5	30	not.moved	cast	0	-4.20288379503975
6	10.2	36	1	4	2	33	115.and.after	not.cast	0	0.140814691212857
769	6	36	1	4	2	33	115.and.after	not.cast	0	-4.05918530878715
291	13.6	36	2	4	5	30	not.moved	cast	0	-2.70288379503975
7	6.60000000000001	36	1	4	2	33	115.and.after	not.cast	0	-3.45918530878714
600	7.40000000000001	36	2	4	5	30	not.moved	cast	0	-8.90288379503974
1355	6.3	36	1	4	2	33	115.and.after	not.cast	0	-3.75918530878715
1431	15.8	50	2	4	4	30	not.moved	cast	0	-5.46885669138492
875	5.3	36	1	4	2	33	115.and.after	not.cast	0	-4.75918530878715
1449	23.9	50	2	4	4	30	not.moved	cast	0	2.63114330861509
364	6.8	36	1	4	2	33	115.and.after	not.cast	0	-3.25918530878715
736	13.6	50	2	4	4	30	not.moved	cast	0	-7.66885669138492
1167	13.2	50	1	4	2	32	115.and.after	not.cast	0	-2.91690839844652
937	68.8	50	2	4	4	30	not.moved	cast	0	47.5311433086151
1447	12.5	50	1	4	2	32	115.and.after	not.cast	0	-3.61690839844653
136	14.6	50	1	4	2	31	115.and.after	not.cast	0	-0.654542363432467
1171	16.4	50	2	4	4	30	not.moved	cast	0	-4.86885669138491
896	12.4	50	1	4	2	31	115.and.after	not.cast	0	-2.85454236343246
486	17.4	50	2	4	4	30	not.moved	cast	0	-3.86885669138491
926	17.2	6	1	4	2	31	115.and.after	not.cast	0	3.96196392890532
1092	24.8	6	1	4	2	31	115.and.after	not.cast	0	11.5619639289053
1386	20.8	6	2	4	3	30	not.moved	cast	0	3.50176582928113
545	-0.5	6	2	4	3	30	not.moved	cast	0	-17.7982341707189
1242	15.7	6	1	4	2	31	115.and.after	not.cast	0	2.46196392890532
381	18	6	1	4	2	31	115.and.after	not.cast	0	4.76196392890532
58	5.60000000000001	6	1	4	2	31	115.and.after	not.cast	0	-7.63803607109468
1244	17.1	54	1	4	2	30	115.and.after	not.cast	0	4.73121647562586
189	12.5	54	1	4	2	32	115.and.after	not.cast	0	-1.59351559440228
633	14.1	54	1	4	2	30	115.and.after	not.cast	0	1.73121647562586
334	16.9	54	1	4	2	30	115.and.after	not.cast	0	4.53121647562584
1285	11.8	54	1	4	2	30	115.and.after	not.cast	0	-0.568783524374155
19	17.3	54	1	4	2	30	115.and.after	not.cast	0	4.93121647562586
513	9.09999999999999	54	1	4	2	30	115.and.after	not.cast	0	-3.26878352437416
996	12.6	54	1	4	2	30	115.and.after	not.cast	0	0.23121647562585
1006	21.4	54	2	4	2	30	not.moved	cast	0	6.06276856931586
1097	14.4	44	1	4	2	30	115.and.after	not.cast	0	1.69803033369787
1072	15.5	44	2	4	2	30	not.moved	cast	0	-0.17041757261212
609	11	44	1	4	2	30	115.and.after	not.cast	0	-1.70196966630214
1136	15.4	44	2	4	2	30	not.moved	cast	0	-0.270417572612114
1405	10.8	44	1	4	2	30	115.and.after	not.cast	0	-1.90196966630214
337	16.7	44	2	4	2	30	not.moved	cast	0	1.02958242738788
754	9.2	64	1	4	2	30	115.and.after	not.cast	0	-2.32851764547321
1398	15.4	44	2	4	2	30	not.moved	cast	0	-0.270417572612114
349	7.80000000000001	64	1	4	2	30	115.and.after	not.cast	0	-3.7285176454732
438	4.59999999999999	64	1	4	2	30	115.and.after	not.cast	0	-6.92851764547322
457	5.09999999999999	44	2	4	2	30	not.moved	cast	0	-10.5704175726121
190	3.09999999999999	64	1	4	2	30	115.and.after	not.cast	0	-8.42851764547322
42	16.4	44	2	4	2	30	not.moved	cast	0	0.729582427387886
1102	10.7	64	1	4	2	30	115.and.after	not.cast	0	-0.828517645473211
442	4.8	64	1	4	2	30	115.and.after	not.cast	0	-6.72851764547322
819	11.1	44	2	4	2	30	not.moved	cast	0	-4.57041757261213
774	14.6	40	1	4	2	30	115.and.after	not.cast	0	3.71671372999682
23	11.1	44	2	4	2	30	not.moved	cast	0	-4.57041757261213
957	10.1	40	1	4	2	30	115.and.after	not.cast	0	-0.783286270003197
146	8.3	40	1	4	2	30	115.and.after	not.cast	0	-2.58328627000319
357	13.4	64	2	4	2	30	not.moved	cast	0	-1.09696555178319
526	6.3	40	1	4	2	30	115.and.after	not.cast	0	-4.58328627000319
121	10.4	64	2	4	2	30	not.moved	cast	0	-4.09696555178319
1078	12.7	40	1	4	2	30	115.and.after	not.cast	0	1.81671372999681
818	13.4	64	2	4	2	30	not.moved	cast	0	-1.09696555178319
982	9.09999999999999	40	1	4	2	30	115.and.after	not.cast	0	-1.7832862700032
130	15.6	64	2	4	2	30	not.moved	cast	0	1.1030344482168
646	3.3	40	1	4	2	30	115.and.after	not.cast	0	-7.58328627000319
629	15.5	64	2	4	2	30	not.moved	cast	0	1.00303444821681
715	4	40	1	4	2	30	115.and.after	not.cast	0	-6.88328627000319
1191	14.9	40	1	4	2	30	115.and.after	not.cast	0	4.01671372999681
1151	11.6	40	1	4	2	30	115.and.after	not.cast	0	0.716713729996803
1145	13.6	64	2	4	2	30	not.moved	cast	0	-0.896965551783198
988	12.6	72	1	4	2	31	115.and.after	not.cast	0	1.71084517345
529	23.6	64	2	4	2	30	not.moved	cast	0	9.1030344482168
644	17.8	72	1	4	2	31	115.and.after	not.cast	0	6.91084517344999
548	18.6	72	1	4	2	31	115.and.after	not.cast	0	7.71084517345
938	16.3	72	1	4	2	31	115.and.after	not.cast	0	5.41084517344999
1054	13	72	1	4	2	31	115.and.after	not.cast	0	2.11084517344999
602	11.7	40	2	4	2	30	not.moved	cast	0	-2.15173417631317
628	18.2	72	1	4	2	31	115.and.after	not.cast	0	7.31084517345
1284	19.8	40	2	4	2	30	not.moved	cast	0	5.94826582368683
210	8	72	1	4	2	31	115.and.after	not.cast	0	-2.88915482655001
1359	12.9	40	2	4	2	30	not.moved	cast	0	-0.951734176313165
299	7.5	72	1	4	2	31	115.and.after	not.cast	0	-3.38915482655001
463	14.8	72	2	4	1	32	not.moved	cast	0	2.03414746045422
798	23.5	24	1	4	2	30	115.and.after	not.cast	0	9.15378194965121
733	18.6	72	2	4	1	32	not.moved	cast	0	5.83414746045422
680	18.8	24	1	4	2	30	115.and.after	not.cast	0	4.45378194965121
185	16.4	72	2	4	1	32	not.moved	cast	0	3.63414746045423
215	27.2	24	1	4	2	30	115.and.after	not.cast	0	12.8537819496512
300	15.7	58	2	4	1	32	not.moved	cast	0	0.279660835559024
162	19.1	24	1	4	2	30	115.and.after	not.cast	0	4.75378194965121
134	15.8	72	2	4	1	32	not.moved	cast	0	3.03414746045422
1103	10.6	24	1	4	2	30	115.and.after	not.cast	0	-3.74621805034878
426	14.2	72	2	4	1	32	not.moved	cast	0	1.43414746045423
149	24	24	1	4	2	30	115.and.after	not.cast	0	9.65378194965121
412	13.9	72	2	4	1	32	not.moved	cast	0	1.13414746045423
713	16.3	24	1	4	2	30	115.and.after	not.cast	0	1.95378194965121
1117	7.7	24	1	4	2	30	115.and.after	not.cast	0	-6.64621805034878
1275	16.5	24	2	4	2	30	not.moved	cast	0	-0.814665956658764
1424	11.8	58	1	4	2	30	115.and.after	not.cast	0	-0.881275416431151
1269	18.7	24	2	4	2	30	not.moved	cast	0	1.38533404334124
341	10	58	1	4	2	30	115.and.after	not.cast	0	-2.68127541643115
785	7.40000000000001	24	2	4	2	30	not.moved	cast	0	-9.91466595665876
547	9.39999999999999	58	1	4	2	30	115.and.after	not.cast	0	-3.28127541643116
366	18.3	24	2	4	2	30	not.moved	cast	0	0.985334043341233
106	14.5	58	1	4	2	30	115.and.after	not.cast	0	1.81872458356885
261	17.8	24	2	4	2	30	not.moved	cast	0	0.485334043341233
122	20.7	58	1	4	2	30	115.and.after	not.cast	0	8.01872458356885
959	20.8	24	2	4	2	30	not.moved	cast	0	3.48533404334123
1510	17.3	58	1	4	2	30	115.and.after	not.cast	0	4.61872458356885
1361	17.9	58	2	4	2	30	not.moved	cast	0	2.25027667725888
1309	21.6	58	1	4	2	30	115.and.after	not.cast	0	8.91872458356886
456	19	26	1	4	2	33	115.and.after	not.cast	0	2.54872538939503
131	19.6	26	1	4	2	33	115.and.after	not.cast	0	3.14872538939504
737	15.6	58	2	4	2	30	not.moved	cast	0	-0.0497233227411336
1210	14.6	52	1	4	2	32	115.and.after	not.cast	0	0.525450619285042
700	17.5	52	1	4	2	32	115.and.after	not.cast	0	3.42545061928503
496	24.8	26	2	4	1	34	not.moved	cast	0	6.47202767639925
533	22	52	1	4	2	32	115.and.after	not.cast	0	7.92545061928503
123	24.4	26	2	4	1	34	not.moved	cast	0	6.07202767639926
824	10.2	2	1	4	2	30	115.and.after	not.cast	0	-0.449143241439511
1123	17.1	26	2	4	1	34	not.moved	cast	0	-1.22797232360075
895	4.60000000000001	2	1	4	2	30	115.and.after	not.cast	0	-6.0491432414395
64	25.7	26	2	4	1	34	not.moved	cast	0	7.37202767639926
1327	5.8	2	1	4	2	30	115.and.after	not.cast	0	-4.84914324143951
398	25.5	26	2	4	1	34	not.moved	cast	0	7.17202767639926
31	4.8	2	1	4	2	30	115.and.after	not.cast	0	-5.84914324143951
1347	16.6	26	2	4	1	34	not.moved	cast	0	-1.72797232360075
702	12.2	2	1	4	2	30	115.and.after	not.cast	0	1.5508567585605
1227	6.69999999999999	2	1	4	2	30	115.and.after	not.cast	0	-3.94914324143952
1143	16.9	12	1	4	2	29	115.and.after	not.cast	0	5.42173943750823
1470	14.6	12	1	4	2	29	115.and.after	not.cast	0	3.12173943750825
1350	19.6	52	2	4	2	32	not.moved	cast	0	2.55700271297505
126	15.4	12	1	4	2	29	115.and.after	not.cast	0	3.92173943750824
686	16.4	52	2	4	2	32	not.moved	cast	0	-0.64299728702494
949	15.4	12	1	4	2	29	115.and.after	not.cast	0	3.92173943750823
1323	10.2	14	1	4	2	31	115.and.after	not.cast	0	-0.614109305897175
221	14.5	2	2	4	2	30	not.moved	cast	0	0.882408852250514
110	0.400000000000006	14	1	4	2	31	115.and.after	not.cast	0	-10.4141093058972
450	12.2	2	2	4	2	30	not.moved	cast	0	-1.41759114774948
1310	5.4	14	1	4	2	31	115.and.after	not.cast	0	-5.41410930589718
453	14	2	2	4	2	30	not.moved	cast	0	0.382408852250514
697	7.39999999999999	4	1	4	2	31	115.and.after	not.cast	0	-3.72613489186728
468	15	26	2	4	2	30	not.moved	cast	0	-1.83262441187278
239	2.8	4	1	4	2	31	115.and.after	not.cast	0	-8.32613489186727
326	15	2	2	4	2	30	not.moved	cast	0	1.38240885225051
424	15.3	4	1	4	2	31	115.and.after	not.cast	0	4.17386510813273
1249	15.2	2	2	4	2	30	not.moved	cast	0	1.58240885225052
728	3.2	4	1	4	2	31	115.and.after	not.cast	0	-7.92613489186727
331	11.2	2	2	4	2	30	not.moved	cast	0	-2.41759114774948
84	3.8	4	1	4	2	31	115.and.after	not.cast	0	-7.32613489186727
191	8.5	2	2	4	2	30	not.moved	cast	0	-5.11759114774949
333	11.7	70	1	4	2	30	115.and.after	not.cast	0	-0.00997319638154792
565	16.7	26	2	4	2	30	not.moved	cast	0	-0.132624411872772
1039	2.59999999999999	70	1	4	2	30	115.and.after	not.cast	0	-9.10997319638156
915	9.2	70	1	4	2	30	115.and.after	not.cast	0	-2.50997319638155
520	11.8	2	2	4	2	30	not.moved	cast	0	-1.81759114774949
1279	9	70	1	4	2	30	115.and.after	not.cast	0	-2.70997319638155
807	9.40000000000001	2	2	4	2	30	not.moved	cast	0	-4.21759114774948
891	4.40000000000001	70	1	4	2	30	115.and.after	not.cast	0	-7.30997319638155
1076	7.2	2	2	4	2	30	not.moved	cast	0	-6.41759114774948
1429	13.4	4	2	4	2	29	not.moved	cast	0	1.03014927185088
421	22	48	1	4	2	28	115.and.after	not.cast	0	10.5504813026912
61	13.9	4	2	4	2	29	not.moved	cast	0	1.53014927185088
673	18.2	48	1	4	2	28	115.and.after	not.cast	0	6.75048130269122
1033	15.6	48	1	4	2	28	115.and.after	not.cast	0	4.15048130269122
821	-2.59999999999999	48	1	4	2	28	115.and.after	not.cast	0	-14.0495186973088
980	10.4	12	2	4	2	29	not.moved	cast	0	-4.04670846880173
56	11.7	48	1	4	2	28	115.and.after	not.cast	0	0.250481302691224
1417	12.2	12	2	4	2	29	not.moved	cast	0	-2.24670846880174
77	18.6	48	1	4	2	28	115.and.after	not.cast	0	7.15048130269123
10	13.2	48	1	4	2	28	115.and.after	not.cast	0	1.75048130269122
1508	12.6	48	1	4	2	28	115.and.after	not.cast	0	1.15048130269122
1237	12.2	48	1	4	2	28	115.and.after	not.cast	0	0.750481302691224
1492	15.2	48	1	4	2	28	115.and.after	not.cast	0	3.75048130269122
1453	11.4	66	1	4	2	30	115.and.after	not.cast	0	-2.29719852021413
648	14.1	14	2	4	2	31	not.moved	cast	0	0.317442787792837
639	10.2	42	1	4	2	30	115.and.after	not.cast	0	-1.19716163207725
943	10.5	14	2	4	2	31	not.moved	cast	0	-3.28255721220716
1043	20	42	1	4	2	30	115.and.after	not.cast	0	8.60283836792274
1320	7	14	2	4	2	31	not.moved	cast	0	-6.78255721220716
1019	15.8	46	1	4	2	30	115.and.after	not.cast	0	6.53920543889424
193	4.2	14	2	4	2	31	not.moved	cast	0	-9.58255721220715
276	15.9	46	1	4	2	30	115.and.after	not.cast	0	6.63920543889425
1339	13.7	46	1	4	2	30	115.and.after	not.cast	0	4.43920543889424
995	13.8	46	1	4	2	30	115.and.after	not.cast	0	4.53920543889424
147	9.40000000000001	46	1	4	2	30	115.and.after	not.cast	0	0.139205438894246
150	11.9	4	2	4	2	31	not.moved	cast	0	-2.19458279817724
786	2.59999999999999	46	1	4	2	30	115.and.after	not.cast	0	-6.66079456110577
509	15	66	1	4	2	30	115.and.after	not.cast	0	1.30280147978586
1025	6.8	66	1	4	2	30	115.and.after	not.cast	0	-6.89719852021414
711	3	66	1	4	2	30	115.and.after	not.cast	0	-10.6971985202141
660	14.7	70	2	4	1	31	not.moved	cast	0	1.11332909062268
33	7.40000000000001	66	1	4	2	30	115.and.after	not.cast	0	-6.29719852021413
977	21.4	66	1	4	2	30	115.and.after	not.cast	0	7.70280147978585
801	3.90000000000001	70	2	4	1	31	not.moved	cast	0	-9.68667090937732
748	18.7	66	1	4	2	30	115.and.after	not.cast	0	5.00280147978587
90	15.1	70	2	4	1	31	not.moved	cast	0	1.51332909062267
1367	11.9	66	1	4	2	30	115.and.after	not.cast	0	-1.79719852021413
1506	9.59999999999999	48	2	4	2	28	not.moved	cast	0	-4.81796660361876
188	2.5	42	1	4	2	29	115.and.after	not.cast	0	-8.0347955970632
1368	14.4	48	2	4	2	28	not.moved	cast	0	-0.0179666036187527
906	8.2	42	1	4	2	29	115.and.after	not.cast	0	-2.3347955970632
567	8	42	1	4	2	29	115.and.after	not.cast	0	-2.5347955970632
1217	12.8	48	2	4	2	28	not.moved	cast	0	-1.61796660361876
1048	4.4	42	1	4	2	29	115.and.after	not.cast	0	-6.1347955970632
176	11.9	46	2	4	3	29	not.moved	cast	0	-1.42099266072994
79	-0.599999999999994	42	1	4	2	29	115.and.after	not.cast	0	-11.1347955970632
945	10.6	42	1	4	2	29	115.and.after	not.cast	0	0.0652044029368106
53	16.6	46	2	4	3	29	not.moved	cast	0	3.27900733927005
1282	18.3	42	2	4	3	29	not.moved	cast	0	2.84264026829856
222	17.5	46	2	4	3	29	not.moved	cast	0	4.17900733927006
1488	16.8	46	2	4	3	29	not.moved	cast	0	3.47900733927005
368	17.7	46	2	4	3	29	not.moved	cast	0	4.37900733927006
669	13.5	46	2	4	3	29	not.moved	cast	0	0.179007339270056
1132	15.8	46	2	4	3	29	not.moved	cast	0	2.47900733927005
270	8.40000000000001	66	2	4	3	29	not.moved	cast	0	-9.35739661983832
805	42.9	66	2	4	3	29	not.moved	cast	0	25.1426033801617
1010	14.2	66	2	4	3	29	not.moved	cast	0	-3.55739661983832
1129	11.1	42	2	4	2	29	not.moved	cast	0	-2.40324350337318
553	17.7	42	2	4	2	29	not.moved	cast	0	4.19675649662683
515	10.4	112	1	5	2	31	not.moved	not.cast	0	-4.01460264190291
530	17.4	42	2	4	2	29	not.moved	cast	0	3.89675649662683
653	6.40000000000001	112	1	5	2	31	not.moved	not.cast	0	-8.01460264190291
262	16.4	112	1	5	2	31	not.moved	not.cast	0	1.98539735809709
664	10.8	112	1	5	2	31	not.moved	not.cast	0	-3.61460264190292
942	30	112	2	5	2	30	115.and.after	not.cast	1	13.2213697562852
1098	16.5	112	1	5	2	30	not.moved	not.cast	1	-3.72051757866154
832	20.4	112	2	5	2	30	115.and.after	not.cast	1	3.6213697562852
1127	18.7	118	1	5	2	30	not.moved	not.cast	0	5.2143300067315
399	18	112	2	5	2	30	115.and.after	not.cast	1	1.22136975628521
887	16.2	118	1	5	2	30	not.moved	not.cast	0	2.7143300067315
475	12.2	112	2	5	2	30	115.and.after	not.cast	1	-4.57863024371478
91	19.8	118	1	5	2	30	not.moved	not.cast	0	6.3143300067315
494	15.4	112	2	5	2	30	115.and.after	not.cast	1	-1.37863024371478
1262	19.9	118	1	5	2	30	not.moved	not.cast	0	6.41433000673151
251	18.2	118	2	5	2	30	115.and.after	not.cast	1	1.48793636990556
847	17.8	118	1	5	2	30	not.moved	not.cast	0	4.3143300067315
524	28	118	1	5	2	30	not.moved	not.cast	1	7.84604903495882
592	2.60000000000001	118	2	5	2	30	115.and.after	not.cast	1	-14.1120636300944
582	10.8	8	1	5	2	30	not.moved	not.cast	0	-3.9634634892402
1181	16.2	118	2	5	2	30	115.and.after	not.cast	1	-0.512063630094424
692	17.8	8	1	5	2	30	not.moved	not.cast	0	3.0365365107598
1354	19.6	118	2	5	2	30	115.and.after	not.cast	1	2.88793636990558
687	11.4	8	1	5	2	30	not.moved	not.cast	0	-3.36346348924019
294	12.8	118	2	5	2	30	115.and.after	not.cast	1	-3.91206363009443
479	31	8	1	5	2	30	not.moved	not.cast	1	9.56825553898713
93	7	8	2	5	2	30	115.and.after	not.cast	1	-10.9898571260661
1197	20.2	8	1	5	2	30	not.moved	not.cast	0	5.43653651075981
563	12.4	8	2	5	2	30	115.and.after	not.cast	1	-5.58985712606613
1381	8.2	8	1	5	2	30	not.moved	not.cast	0	-6.56346348924019
1463	27	8	1	5	2	30	not.moved	not.cast	1	5.56825553898713
985	7.39999999999999	8	2	5	2	30	115.and.after	cast	0	-7.177571064588
572	16.8	106	1	5	2	29	not.moved	not.cast	0	3.18890552626356
1304	15.4	106	1	5	2	29	not.moved	not.cast	0	1.78890552626357
1187	10.1	106	2	5	2	29	115.and.after	cast	0	-3.32520204908423
1138	14.6	106	1	5	2	29	not.moved	not.cast	0	0.988905526263558
804	15.5	106	1	5	2	29	not.moved	not.cast	0	1.88890552626356
107	6	106	2	5	2	29	115.and.after	cast	0	-7.42520204908423
720	15.6	106	1	5	2	29	not.moved	not.cast	0	1.98890552626356
1296	14.8	106	1	5	2	29	not.moved	not.cast	0	1.18890552626356
758	22.4	180	2	5	2	30	115.and.after	not.cast	1	4.09466617225393
1487	15.1	106	1	5	2	29	not.moved	not.cast	0	1.48890552626356
1297	12.4	180	1	5	2	28	not.moved	not.cast	0	-0.954208120892012
409	17.8	180	2	5	2	30	115.and.after	not.cast	1	-0.505333827746067
293	23.5	180	1	5	2	30	not.moved	not.cast	1	1.75277883730719
28	17.6	180	2	5	2	30	115.and.after	not.cast	1	-0.70533382774607
1036	12.6	180	1	5	2	28	not.moved	not.cast	0	-0.754208120892024
1173	19.2	180	2	5	2	30	115.and.after	not.cast	1	0.894666172253938
973	13.5	180	1	5	2	28	not.moved	not.cast	0	0.145791879107982
1037	20.3	182	1	5	2	33	not.moved	not.cast	0	3.60902707212178
144	11.6	182	1	5	2	33	not.moved	not.cast	0	-5.09097292787822
285	14.7	182	1	5	2	33	not.moved	not.cast	0	-1.99097292787821
1198	24.6	180	2	5	2	30	115.and.after	not.cast	1	6.29466617225393
12	13.7	182	1	5	2	33	not.moved	not.cast	0	-2.99097292787821
8	22.8	180	2	5	2	30	115.and.after	cast	1	1.23867126195939
963	14.3	182	1	5	2	33	not.moved	not.cast	0	-2.39097292787822
523	23	182	1	5	2	30	not.moved	not.cast	1	2.22784420539128
431	13.2	180	2	5	2	30	115.and.after	not.cast	1	-5.10533382774607
1255	13.7	182	1	5	2	33	not.moved	not.cast	0	-2.99097292787821
148	16.2	182	2	5	2	30	115.and.after	not.cast	1	-1.13026845966198
534	17.5	182	1	5	2	33	not.moved	not.cast	0	0.809027072121783
37	24.8	182	2	5	2	30	115.and.after	not.cast	1	7.46973154033803
788	16.9	80	1	5	2	30	not.moved	not.cast	0	-1.31938197104929
328	21.4	130	1	5	2	30	not.moved	not.cast	0	4.51876560586452
1206	10.8	182	2	5	2	30	115.and.after	not.cast	1	-6.53026845966196
1142	25	80	1	5	2	30	not.moved	not.cast	1	0.112337057178028
62	11	182	2	5	2	30	115.and.after	not.cast	1	-6.33026845966197
1512	21.5	130	1	5	2	30	not.moved	not.cast	0	4.61876560586451
950	21.2	182	2	5	2	30	115.and.after	not.cast	1	3.86973154033803
1465	19.6	80	1	5	2	30	not.moved	not.cast	0	1.3806180289507
727	28	182	2	5	2	30	115.and.after	not.cast	1	10.669731540338
179	20.9	80	1	5	2	30	not.moved	not.cast	0	2.68061802895071
764	18.4	182	2	5	2	30	115.and.after	not.cast	1	1.06973154033804
1236	20.3	80	1	5	2	30	not.moved	not.cast	0	2.0806180289507
255	16	182	2	5	2	30	115.and.after	not.cast	1	-1.33026845966197
1511	20.5	82	1	5	2	30	not.moved	not.cast	1	-1.37721061807954
867	18	80	2	5	2	30	115.and.after	not.cast	1	-3.44577560787522
340	22	82	1	5	2	30	not.moved	not.cast	1	0.122789381920462
594	16	82	1	5	2	30	not.moved	not.cast	1	-5.87721061807954
175	14.5	82	1	5	2	30	not.moved	not.cast	1	-7.37721061807954
444	29.8	80	2	5	2	30	115.and.after	not.cast	1	8.35422439212477
1343	26.5	82	1	5	2	30	not.moved	not.cast	1	4.62278938192046
1225	28.2	80	2	5	2	30	115.and.after	not.cast	1	6.75422439212478
322	18.5	82	1	5	2	30	not.moved	not.cast	1	-3.37721061807954
1052	22.4	130	2	5	2	30	115.and.after	not.cast	1	2.29237196903858
1208	17.5	82	1	5	2	30	not.moved	not.cast	1	-4.37721061807954
809	27.4	80	2	5	2	30	115.and.after	not.cast	1	5.95422439212478
1041	23	82	1	5	2	30	not.moved	not.cast	1	1.12278938192046
232	16	82	1	5	2	30	not.moved	not.cast	1	-5.87721061807954
155	38.6	82	2	5	2	30	115.and.after	cast	0	23.5769627783453
857	30.5	82	1	5	2	30	not.moved	not.cast	1	8.62278938192046
910	13.6	82	2	5	2	30	115.and.after	cast	0	-1.42303722165466
266	23.5	82	1	5	2	30	not.moved	not.cast	1	1.62278938192046
206	14.8	82	2	5	2	30	115.and.after	cast	0	-0.223037221654653
1362	17.7	108	1	5	2	29	not.moved	not.cast	0	2.91496124577288
103	15.6	82	2	5	2	30	115.and.after	cast	0	0.576962778345344
779	14	108	1	5	2	29	not.moved	not.cast	0	-0.785038754227124
808	34.5	108	1	5	2	30	not.moved	not.cast	1	12.1843142389861
920	11.4	108	2	5	2	30	115.and.after	not.cast	1	-7.47379842606712
528	17.8	108	1	5	2	29	not.moved	not.cast	0	3.01496124577287
782	23.6	108	2	5	2	30	115.and.after	not.cast	1	4.72620157393288
929	13.8	92	1	5	2	32	not.moved	not.cast	0	-2.80120336668128
872	11.6	108	2	5	2	30	115.and.after	not.cast	1	-7.27379842606712
1484	25.2	108	2	5	2	30	115.and.after	not.cast	1	6.32620157393288
1005	18	92	1	5	2	32	not.moved	not.cast	0	1.39879663331872
1199	17.2	108	2	5	2	30	115.and.after	not.cast	1	-1.67379842606711
869	16	92	1	5	2	30	not.moved	not.cast	1	-5.54475226842584
88	13.8	108	2	5	2	30	115.and.after	not.cast	1	-5.07379842606711
490	16.5	92	1	5	2	32	not.moved	not.cast	0	-0.101203366681275
154	19.2	108	2	5	2	30	115.and.after	not.cast	1	0.326201573932892
1155	13.8	196	1	5	2	30	not.moved	not.cast	0	-2.21913550660605
301	22.4	108	2	5	2	30	115.and.after	not.cast	1	3.52620157393288
663	20.7	196	1	5	2	30	not.moved	not.cast	0	4.68086449339396
549	12	130	2	5	2	29	115.and.after	cast	0	-3.83297593446922
838	19	196	1	5	2	30	not.moved	not.cast	1	-3.68741647837872
1126	19.5	130	2	5	2	29	115.and.after	cast	0	3.66702406553078
672	29	196	1	5	2	30	not.moved	not.cast	1	6.31258352162128
541	13.7	130	2	5	2	29	115.and.after	cast	0	-2.13297593446922
1498	17.5	196	1	5	2	30	not.moved	not.cast	1	-5.18741647837872
717	18.3	130	2	5	2	29	115.and.after	cast	0	2.46702406553077
1203	19.6	196	1	5	2	30	not.moved	not.cast	0	3.58086449339395
180	24.4	130	2	5	2	29	115.and.after	cast	0	8.56702406553077
142	18.6	196	1	5	2	30	not.moved	not.cast	0	2.58086449339395
799	20.8	92	2	5	2	32	115.and.after	cast	0	4.38468905797093
1067	10.7	170	1	5	2	30	not.moved	not.cast	0	-3.8096182153109
448	29.2	92	2	5	2	32	115.and.after	cast	0	12.7846890579709
691	19.6	170	1	5	2	30	not.moved	not.cast	0	5.09038178468909
157	21.8	92	2	5	2	32	115.and.after	cast	0	5.38468905797093
1295	12.4	170	1	5	2	30	not.moved	not.cast	0	-2.10961821531089
570	23.3	92	2	5	2	32	115.and.after	cast	0	6.88468905797094
579	6.59999999999999	170	1	5	2	30	not.moved	not.cast	0	-7.90961821531091
212	14.8	92	2	5	2	32	115.and.after	cast	0	-1.61531094202907
480	23	170	1	5	2	30	not.moved	not.cast	1	1.82210081291642
275	14	92	2	5	2	32	115.and.after	cast	0	-2.41531094202907
507	20.4	170	1	5	2	30	not.moved	not.cast	0	5.89038178468911
627	25	196	2	5	2	30	before.115	not.cast	1	9.58611806308105
866	17.2	170	1	5	2	30	not.moved	not.cast	0	2.6903817846891
650	16.6	196	2	5	2	30	before.115	not.cast	1	1.18611806308104
1018	18.6	158	1	5	2	30	not.moved	not.cast	0	2.76861655247608
514	10	196	2	5	2	30	before.115	not.cast	1	-5.41388193691895
1256	21.3	158	1	5	2	30	not.moved	not.cast	0	5.46861655247608
840	16.6	196	2	5	2	30	before.115	not.cast	1	1.18611806308104
1274	21.1	158	1	5	2	30	not.moved	not.cast	0	5.26861655247608
559	20.4	196	2	5	2	30	before.115	not.cast	1	4.98611806308104
1118	12.2	158	1	5	2	30	not.moved	not.cast	0	-3.63138344752391
363	11.4	196	2	5	2	30	before.115	not.cast	1	-4.01388193691895
1044	21.5	158	1	5	2	30	not.moved	not.cast	1	-0.999664419296593
638	18.4	158	1	5	2	30	not.moved	not.cast	0	2.56861655247609
1015	14.4	170	2	5	2	30	before.115	not.cast	1	0.4956353543762
455	18.8	158	1	5	2	30	not.moved	not.cast	0	2.96861655247608
924	16.2	170	2	5	2	30	before.115	not.cast	1	2.2956353543762
1446	12	170	2	5	2	30	before.115	not.cast	1	-1.90436464562381
519	13.2	170	2	5	2	30	before.115	not.cast	1	-0.704364645623803
25	14.6	96	1	5	2	31	not.moved	not.cast	0	-0.938399076462582
1366	15.8	170	2	5	2	30	before.115	not.cast	1	1.89563535437619
1452	19.2	96	1	5	2	31	not.moved	not.cast	0	3.66160092353743
1476	12.2	170	2	5	2	30	before.115	not.cast	1	-1.7043646456238
719	16	96	1	5	2	31	not.moved	not.cast	0	0.461600923537423
522	16.4	170	2	5	2	30	before.115	not.cast	1	2.49563535437619
1231	10.2	96	1	5	2	31	not.moved	not.cast	0	-5.33839907646257
1119	12.4	158	2	5	2	30	before.115	cast	0	0.586156183641307
1363	7.8	96	1	5	2	31	not.moved	not.cast	0	-7.73839907646258
634	4.39999999999999	158	2	5	2	30	before.115	cast	0	-7.41384381635869
936	10.2	96	1	5	2	31	not.moved	not.cast	0	-5.33839907646257
1375	17	158	2	5	2	30	before.115	not.cast	1	1.77387012216318
1134	24.1	96	1	5	2	30	not.moved	not.cast	1	2.7556859867788
342	14.6	158	2	5	2	30	before.115	cast	0	2.78615618364131
952	15.2	96	1	5	2	31	not.moved	not.cast	0	-0.338399076462574
197	18	148	2	5	2	30	before.115	not.cast	1	5.54606196482927
487	9.9	76	1	5	2	30	not.moved	not.cast	0	-3.66505148161075
882	12	148	2	5	2	30	before.115	not.cast	1	-0.453938035170726
462	11.8	76	1	5	2	30	not.moved	not.cast	0	-1.76505148161075
1260	8	148	2	5	2	30	before.115	not.cast	1	-4.45393803517073
858	17	76	1	5	2	30	not.moved	not.cast	1	-3.23333245338343
72	11.6	148	2	5	2	30	before.115	not.cast	1	-0.853938035170732
254	11	76	1	5	2	30	not.moved	not.cast	0	-2.56505148161075
153	14	76	1	5	2	30	not.moved	not.cast	0	0.434948518389248
120	15.2	76	1	5	2	30	not.moved	not.cast	0	1.63494851838925
1153	14.2	76	1	5	2	30	not.moved	not.cast	0	0.634948518389251
1056	9.5	148	2	5	2	30	before.115	not.cast	1	-2.95393803517073
214	15.7	76	1	5	2	30	not.moved	not.cast	0	2.13494851838925
783	12	148	2	5	2	30	before.115	not.cast	1	-0.453938035170726
624	2.5	90	1	5	2	30	not.moved	not.cast	1	-17.6118151538985
376	18	96	2	5	2	31	before.115	cast	0	6.47914055470265
1107	20.1	90	1	5	2	30	not.moved	not.cast	0	6.65646581787421
243	14.5	90	1	5	2	30	not.moved	not.cast	0	1.05646581787422
1287	9	148	2	5	2	31	before.115	cast	0	-0.904018008706647
573	11.3	90	1	5	2	30	not.moved	not.cast	0	-2.14353418212579
306	7.59999999999999	96	2	5	2	31	before.115	cast	0	-3.92085944529735
55	15.2	90	1	5	2	30	not.moved	not.cast	0	1.75646581787422
601	7.2	96	2	5	2	31	before.115	cast	0	-4.32085944529734
1031	15.1	90	1	5	2	30	not.moved	not.cast	0	1.65646581787421
852	12.4	90	1	5	2	30	not.moved	not.cast	0	-1.04353418212578
1299	5.4	148	2	5	2	31	before.115	cast	0	-4.50401800870665
118	20.5	114	1	5	2	30	not.moved	not.cast	0	5.46347206584375
894	12.8	114	1	5	2	30	not.moved	not.cast	0	-2.23652793415625
626	35	114	1	5	2	30	not.moved	not.cast	1	13.2951910940711
9	19.6	76	2	5	2	30	before.115	cast	0	10.0524881495545
80	18.6	114	1	5	2	30	not.moved	not.cast	0	3.56347206584374
792	11.8	76	2	5	2	30	before.115	cast	0	2.25248814955448
46	11.5	114	1	5	2	30	not.moved	not.cast	0	-3.53652793415625
1026	13.6	174	1	5	2	28	not.moved	not.cast	0	-0.144830295566749
1416	10	90	2	5	2	30	before.115	not.cast	1	-2.83828061243869
1135	7.2	174	1	5	2	28	not.moved	not.cast	0	-6.54483029556674
1148	13	90	2	5	2	30	before.115	not.cast	1	0.161719387561309
1421	12.2	174	1	5	2	28	not.moved	not.cast	0	-1.54483029556674
768	12	90	2	5	2	30	before.115	not.cast	1	-0.838280612438691
667	15	90	2	5	2	30	before.115	not.cast	1	2.16171938756131
405	16.5	134	1	5	2	30	not.moved	not.cast	1	-4.7465281427892
1286	22.6	134	1	5	2	32	not.moved	not.cast	0	6.29702075895536
1112	25.6	134	1	5	2	32	not.moved	not.cast	0	9.29702075895536
598	18	90	2	5	2	30	before.115	not.cast	1	5.16171938756131
856	12	134	1	5	2	32	not.moved	not.cast	0	-4.30297924104464
1266	7	134	1	5	2	32	not.moved	not.cast	0	-9.30297924104464
1063	8.2	114	2	5	2	30	before.115	cast	0	-2.81898830299102
432	16.3	134	1	5	2	32	not.moved	not.cast	0	-0.00297924104464187
778	9.59999999999999	114	2	5	2	30	before.115	cast	0	-1.41898830299102
281	19.3	134	1	5	2	32	not.moved	not.cast	0	2.99702075895536
1486	6.60000000000001	114	2	5	2	30	before.115	cast	0	-4.41898830299101
63	12.6	134	1	5	2	32	not.moved	not.cast	0	-3.70297924104464
500	15.1	78	1	5	2	31	not.moved	not.cast	0	-1.45463397261696
178	9.2	114	2	5	2	30	before.115	cast	0	-1.81898830299102
1169	11.5	174	2	5	2	30	before.115	not.cast	1	-3.36430879590777
968	16.9	78	1	5	2	31	not.moved	not.cast	0	0.345366027383054
870	24.5	174	2	5	2	30	before.115	not.cast	1	9.63569120409223
1317	15.5	78	1	5	2	31	not.moved	not.cast	0	-1.05463397261695
140	13	174	2	5	2	30	before.115	not.cast	1	-1.86430879590777
1384	9.8	198	1	5	2	31	not.moved	not.cast	0	-2.59652811217693
1352	15	174	2	5	2	30	before.115	not.cast	1	0.135691204092232
352	14.1	198	1	5	2	31	not.moved	not.cast	0	1.70347188782307
684	20	174	2	5	2	30	before.115	not.cast	1	5.13569120409223
498	18.1	198	1	5	2	31	not.moved	not.cast	0	5.70347188782307
922	18	174	2	5	2	30	before.115	not.cast	1	3.13569120409223
718	18.5	198	1	5	2	30	not.moved	not.cast	1	0.297556951064454
353	13.5	174	2	5	2	30	before.115	not.cast	1	-1.36430879590777
635	15.5	174	2	5	2	30	before.115	not.cast	1	0.635691204092232
1356	13	198	1	5	2	31	not.moved	not.cast	0	0.603471887823071
1011	11	198	1	5	2	31	not.moved	not.cast	0	-1.39652811217693
961	12.5	134	2	5	2	30	before.115	not.cast	1	-1.47299360132943
1382	21.2	68	1	5	2	30	not.moved	not.cast	0	6.33268878985328
741	15.4	68	1	5	2	30	not.moved	not.cast	0	0.532688789853285
605	15.5	134	2	5	2	30	before.115	not.cast	1	1.52700639867057
706	13.5	134	2	5	2	30	before.115	not.cast	1	-0.472993601329428
358	9	134	2	5	2	30	before.115	not.cast	1	-4.97299360132943
912	10.1	68	1	5	2	30	not.moved	not.cast	0	-4.76731121014673
1358	18	134	2	5	2	30	before.115	not.cast	1	4.02700639867057
1409	6	68	1	5	2	30	not.moved	not.cast	1	-15.5355921819194
757	13	68	1	5	2	30	not.moved	not.cast	0	-1.86731121014672
1114	12	134	2	5	2	30	before.115	not.cast	1	-1.97299360132943
879	5.59999999999999	154	1	5	2	30	not.moved	not.cast	0	-5.77420875287281
909	5.59999999999999	154	1	5	2	30	not.moved	not.cast	0	-5.77420875287281
1433	8.09999999999999	154	1	5	2	30	not.moved	not.cast	0	-3.27420875287281
237	12.8	154	1	5	2	30	not.moved	not.cast	0	1.4257912471272
766	13.4	78	2	5	2	31	before.115	cast	0	0.862905658548284
1165	12.4	154	1	5	2	30	not.moved	not.cast	0	1.0257912471272
1207	11	94	1	5	2	32	not.moved	not.cast	0	-1.40666091852732
508	14	94	1	5	2	32	not.moved	not.cast	0	1.59333908147268
1305	18.8	78	2	5	2	31	before.115	cast	0	6.26290565854828
250	19.2	94	1	5	2	32	not.moved	not.cast	0	6.79333908147268
665	0.5	198	2	5	2	31	before.115	cast	0	-7.8789884810117
102	6	198	2	5	2	31	before.115	cast	0	-2.3789884810117
1423	4.90000000000001	198	2	5	2	31	before.115	cast	0	-3.47898848101169
1113	7	94	1	5	2	32	not.moved	not.cast	0	-5.40666091852732
607	2.7	198	2	5	2	31	before.115	cast	0	-5.67898848101169
1451	7.2	94	1	5	2	32	not.moved	not.cast	0	-5.20666091852732
1083	2.8	198	2	5	2	31	before.115	cast	0	-5.5789884810117
596	22.5	142	1	5	2	30	not.moved	not.cast	1	2.75009736439201
472	10	142	1	5	2	32	not.moved	not.cast	0	-4.80635373386343
124	12	142	1	5	2	32	not.moved	not.cast	0	-2.80635373386343
518	21.5	68	2	5	2	30	before.115	not.cast	1	7.23794235954037
836	14.8	142	1	5	2	32	not.moved	not.cast	0	-0.00635373386343296
1278	14	68	2	5	2	30	before.115	not.cast	1	-0.262057640459627
1437	15	142	1	5	2	32	not.moved	not.cast	0	0.19364626613657
87	18.4	142	1	5	2	32	not.moved	not.cast	0	3.59364626613658
617	16.5	68	2	5	2	30	before.115	not.cast	1	2.23794235954037
437	16	142	1	5	2	32	not.moved	not.cast	0	1.19364626613657
76	21	68	2	5	2	30	before.115	not.cast	1	6.73794235954037
100	12	142	1	5	2	32	not.moved	not.cast	0	-2.80635373386343
744	4.8	154	2	5	2	30	before.115	cast	0	-2.55666912170757
918	13	142	1	5	2	32	not.moved	not.cast	0	-1.80635373386343
461	-1.2	154	2	5	2	30	before.115	cast	0	-8.55666912170757
332	8.40000000000001	166	1	5	2	31	not.moved	not.cast	0	-5.54412785814769
1075	7.69999999999999	154	2	5	2	30	before.115	cast	0	0.343330878292418
1087	17.5	166	1	5	2	31	not.moved	not.cast	0	3.55587214185231
1349	5	154	2	5	2	30	before.115	cast	0	-2.35666912170757
591	15.6	166	1	5	2	31	not.moved	not.cast	0	1.6558721418523
99	10	94	2	5	2	32	before.115	cast	0	1.61087871263791
317	15.8	166	1	5	2	31	not.moved	not.cast	0	1.85587214185231
329	0.599999999999994	94	2	5	2	32	before.115	cast	0	-7.78912128736209
712	-3.19999999999999	94	2	5	2	32	before.115	cast	0	-11.5891212873621
478	7.5	192	1	5	2	28	not.moved	not.cast	0	-3.56960034776495
975	9.2	94	2	5	2	32	before.115	cast	0	0.810878712637916
377	4.2	94	2	5	2	32	before.115	cast	0	-4.18912128736208
383	6.8	192	1	5	2	28	not.moved	not.cast	0	-4.26960034776495
1130	13.5	192	1	5	2	28	not.moved	not.cast	0	2.43039965223505
1438	7	142	2	5	2	30	before.115	not.cast	1	-5.47636809414822
814	10.8	192	1	5	2	28	not.moved	not.cast	0	-0.26960034776495
1391	18	142	2	5	2	30	before.115	not.cast	1	5.52363190585178
248	2.7	192	1	5	2	28	not.moved	not.cast	0	-8.36960034776494
1158	7	142	2	5	2	30	before.115	not.cast	1	-5.47636809414822
1216	11	192	1	5	2	28	not.moved	not.cast	0	-0.0696003477649469
969	15	142	2	5	2	30	before.115	not.cast	1	2.52363190585178
323	9.2	192	1	5	2	28	not.moved	not.cast	0	-1.86960034776494
1061	15.5	142	2	5	2	30	before.115	not.cast	1	3.02363190585178
595	8	142	2	5	2	30	before.115	not.cast	1	-4.47636809414822
1182	17	166	2	5	2	30	before.115	not.cast	1	4.52349174655346
1104	8	166	2	5	2	30	before.115	not.cast	1	-4.47650825344654
168	13.5	166	2	5	2	30	before.115	not.cast	1	1.02349174655346
434	11.5	166	2	5	2	30	before.115	not.cast	1	-0.976508253446539
1073	16	128	1	5	2	30	not.moved	not.cast	1	-4.3415310195485
1060	2	166	2	5	2	30	before.115	not.cast	1	-10.4765082534465
603	18	192	2	5	2	30	before.115	not.cast	1	5.81092115189403
92	0.5	192	2	5	2	30	before.115	not.cast	1	-11.689078848106
346	23	192	2	5	2	30	before.115	not.cast	1	10.810921151894
724	20.6	40	1	6	2	30	115.and.after	not.cast	1	6.02645612656661
1497	5.09999999999999	40	2	6	2	30	115.and.after	not.cast	1	-7.60882670396775
407	18.6	40	1	6	2	30	115.and.after	not.cast	1	4.0264561265666
539	4.89999999999999	40	2	6	2	30	115.and.after	not.cast	1	-7.80882670396775
1062	8.90000000000001	40	1	6	2	30	115.and.after	not.cast	1	-5.67354387343339
905	2.89999999999999	40	2	6	2	30	115.and.after	not.cast	1	-9.80882670396775
18	11.9	40	1	6	2	30	115.and.after	not.cast	1	-2.67354387343339
1223	16	40	1	6	2	30	115.and.after	not.cast	1	1.4264561265666
796	13.4	40	2	6	2	30	115.and.after	not.cast	1	0.691173296032266
916	16.9	40	1	6	2	30	115.and.after	not.cast	1	2.32645612656661
1243	3.9	40	2	6	2	30	115.and.after	not.cast	1	-8.80882670396774
336	13.3	54	1	6	2	30	115.and.after	not.cast	1	-2.75904112780434
756	12.5	40	2	6	2	30	115.and.after	not.cast	1	-0.208826703967739
889	16.2	54	1	6	2	30	115.and.after	not.cast	1	0.140958872195647
561	21.1	54	2	6	2	30	115.and.after	not.cast	1	6.90567604166129
202	8.2	54	1	6	2	30	115.and.after	not.cast	1	-7.85904112780435
249	8.59999999999999	54	2	6	2	30	115.and.after	not.cast	1	-5.59432395833871
1239	20.2	64	1	6	2	30	115.and.after	not.cast	1	4.98122475109659
1477	16.3	54	2	6	2	30	115.and.after	not.cast	1	2.1056760416613
101	20.3	54	2	6	2	30	115.and.after	not.cast	1	6.1056760416613
1172	11	64	1	6	2	30	115.and.after	not.cast	1	-4.21877524890342
1479	15.6	64	2	6	2	30	115.and.after	not.cast	1	2.24594192056223
1415	10.1	64	2	6	2	30	115.and.after	not.cast	1	-3.25405807943776
177	16.9	64	1	6	2	30	115.and.after	not.cast	1	1.68122475109659
1156	15	62	2	6	2	30	115.and.after	not.cast	1	1.39620724080352
1265	13.4	64	1	6	2	30	115.and.after	not.cast	1	-1.81877524890341
1008	7.99999999999999	62	2	6	2	30	115.and.after	not.cast	1	-5.60379275919648
85	21.9	62	1	6	2	30	115.and.after	not.cast	1	6.43149007133787
1496	12	62	2	6	2	30	115.and.after	not.cast	1	-1.60379275919648
1378	9.7	62	2	6	2	30	115.and.after	not.cast	1	-3.90379275919648
1162	22.8	2	1	6	2	30	115.and.after	not.cast	1	8.46059915513029
171	20.1	62	2	6	2	30	115.and.after	not.cast	1	6.49620724080352
1392	27.3	48	1	6	2	30	115.and.after	not.cast	1	10.4354916292329
96	7.7	62	2	6	2	30	115.and.after	not.cast	1	-5.90379275919648
1333	14.1	2	2	6	2	30	115.and.after	not.cast	1	1.62531632459595
1190	12.3	72	2	6	2	30	115.and.after	not.cast	1	0.447670774499501
1085	9.8	72	2	6	2	30	115.and.after	not.cast	1	-2.0523292255005
828	10.7	42	2	6	2	30	115.and.after	not.cast	1	-2.5227020660418
26	4.1	42	2	6	2	30	115.and.after	not.cast	1	-9.1227020660418
186	8.9	2	1	6	2	30	115.and.after	not.cast	1	-5.43940084486971
211	14.2	42	2	6	2	30	115.and.after	not.cast	1	0.977297933958198
1293	14.6	42	2	6	2	30	115.and.after	not.cast	1	1.3772979339582
1507	5.1	2	1	6	2	30	115.and.after	not.cast	1	-9.23940084486971
729	14.5	42	2	6	2	30	115.and.after	not.cast	1	1.2772979339582
36	12.1	2	1	6	2	30	115.and.after	not.cast	1	-2.23940084486972
94	6.3	2	2	6	2	30	115.and.after	not.cast	1	-6.17468367540405
1002	13.1	2	1	6	2	30	115.and.after	not.cast	1	-1.23940084486972
1157	11.1	2	2	6	2	30	115.and.after	not.cast	1	-1.37468367540405
849	20.3	2	1	6	2	30	115.and.after	not.cast	1	5.96059915513029
1051	14.3	2	2	6	2	30	115.and.after	not.cast	1	1.82531632459595
822	24.8	2	1	6	2	30	115.and.after	not.cast	1	10.4605991551303
876	8.90000000000001	72	2	6	2	30	115.and.after	not.cast	1	-2.95232922550049
815	22	2	1	6	2	30	115.and.after	not.cast	1	7.66059915513029
492	5.90000000000001	72	2	6	2	30	115.and.after	not.cast	1	-5.95232922550049
1000	21.3	2	1	6	2	30	115.and.after	not.cast	1	6.96059915513029
48	6.4	72	2	6	2	30	115.and.after	not.cast	1	-5.4523292255005
1212	12.1	72	2	6	2	30	115.and.after	not.cast	1	0.247670774499499
1050	2.3	72	1	6	2	30	115.and.after	not.cast	1	-11.4170463949662
1422	4.5	72	1	6	2	30	115.and.after	not.cast	1	-9.21704639496615
762	12.8	72	1	6	2	30	115.and.after	not.cast	1	-0.917046394966155
864	11.2	72	1	6	2	30	115.and.after	not.cast	1	-2.51704639496615
816	1.80000000000001	46	2	6	2	30	115.and.after	not.cast	1	-9.2863349950703
135	3.8	46	2	6	2	30	115.and.after	not.cast	1	-7.28633499507031
611	5.2	46	1	6	2	30	115.and.after	not.cast	1	-7.75105216453596
649	5.2	46	1	6	2	30	115.and.after	not.cast	1	-7.75105216453596
877	3.69999999999999	46	2	6	2	30	115.and.after	not.cast	1	-7.38633499507032
745	23.2	46	1	6	2	30	115.and.after	not.cast	1	10.248947835464
1462	18.1	46	1	6	2	30	115.and.after	not.cast	1	5.14894783546403
1174	1.89999999999999	46	1	6	2	30	115.and.after	not.cast	1	-11.051052164536
791	18.1	48	2	6	2	30	115.and.after	not.cast	1	3.10020879869855
174	20.9	48	1	6	2	30	115.and.after	not.cast	1	4.0354916292329
1504	8.8	58	1	6	2	30	115.and.after	not.cast	0	-0.903252048088671
1442	14.4	48	2	6	2	30	115.and.after	not.cast	1	-0.599791201301439
52	20.5	58	1	6	2	30	115.and.after	not.cast	1	4.12846698013865
1495	14.3	58	1	6	2	30	115.and.after	not.cast	0	4.59674795191132
780	10.1	48	2	6	2	30	115.and.after	not.cast	1	-4.89979120130145
427	11.8	58	1	6	2	30	115.and.after	not.cast	0	2.09674795191133
1149	-5.60000000000001	58	1	6	2	30	115.and.after	not.cast	0	-15.3032520480887
50	19.3	60	1	6	2	30	115.and.after	not.cast	1	3.70543466530599
284	24.6	58	2	6	2	30	115.and.after	not.cast	1	10.0931841496043
670	10.8	60	1	6	2	29	115.and.after	not.cast	0	2.73608167209273
321	6.2	60	1	6	2	29	115.and.after	not.cast	0	-1.86391832790726
503	6.2	60	1	6	2	29	115.and.after	not.cast	0	-1.86391832790726
831	15.8	58	2	6	2	30	115.and.after	not.cast	1	1.2931841496043
1042	9.40000000000001	60	1	6	2	29	115.and.after	not.cast	0	1.33608167209274
156	14	58	2	6	2	30	115.and.after	not.cast	1	-0.506815850395697
1224	9	6	1	6	2	29	115.and.after	not.cast	0	0.464719367275906
167	20.9	60	2	6	2	30	115.and.after	not.cast	1	7.17015183477164
1357	19.5	6	1	6	2	30	115.and.after	not.cast	1	3.43407236048917
1128	8.7	60	2	6	2	30	115.and.after	not.cast	1	-5.02984816522834
372	2.4	6	1	6	2	29	115.and.after	not.cast	0	-6.1352806327241
181	10.5	60	2	6	2	30	115.and.after	not.cast	1	-3.22984816522835
1047	7.5	6	1	6	2	29	115.and.after	not.cast	0	-1.03528063272409
269	17.4	60	2	6	2	30	115.and.after	not.cast	1	3.67015183477166
15	9.69999999999999	60	2	6	2	30	115.and.after	not.cast	1	-4.02984816522836
172	16.3	44	1	6	2	28	115.and.after	not.cast	0	8.30078577206845
978	17.2	60	2	6	2	30	115.and.after	not.cast	1	3.47015183477166
1232	12.8	44	1	6	2	28	115.and.after	not.cast	0	4.80078577206845
747	10.9	44	1	6	2	28	115.and.after	not.cast	0	2.90078577206844
347	10	44	1	6	2	28	115.and.after	not.cast	0	2.00078577206845
1240	9.5	44	1	6	2	28	115.and.after	not.cast	0	1.50078577206845
823	16.2	44	2	6	2	30	115.and.after	not.cast	1	1.67248989973331
265	15.9	44	1	6	2	28	115.and.after	not.cast	0	7.90078577206846
917	19.5	6	2	6	2	30	115.and.after	not.cast	1	5.29878952995483
1505	10.8	44	2	6	2	30	115.and.after	not.cast	1	-3.72751010026669
1175	14.1	44	2	6	2	30	115.and.after	not.cast	1	-0.42751010026668
755	22	44	2	6	2	30	115.and.after	not.cast	1	7.47248989973331
314	10.3	4	2	6	2	30	115.and.after	not.cast	1	-1.78930929081775
1377	12.4	4	1	6	2	30	115.and.after	not.cast	1	-1.55402646028341
410	10.7	4	2	6	2	30	115.and.after	not.cast	1	-1.38930929081776
469	16.5	162	1	6	2	30	115.and.after	not.cast	1	-1.14806510615933
787	18.3	4	2	6	2	30	115.and.after	not.cast	1	6.21069070918224
1482	17.7	162	1	6	2	30	115.and.after	not.cast	1	0.0519348938406736
198	12.3	4	2	6	2	30	115.and.after	not.cast	1	0.210690709182247
1426	16.8	162	1	6	2	30	115.and.after	not.cast	1	-0.848065106159332
83	15.8	4	2	6	2	30	115.and.after	not.cast	1	3.71069070918224
899	19.3	162	1	6	2	30	115.and.after	not.cast	1	1.65193489384067
1404	17.8	162	2	6	2	30	115.and.after	not.cast	1	2.01665206330633
881	10.7	162	1	6	2	30	115.and.after	not.cast	1	-6.94806510615933
459	19.6	162	2	6	2	30	115.and.after	not.cast	1	3.81665206330632
552	18.9	24	1	6	2	30	115.and.after	not.cast	1	0.863524346221002
811	26.7	162	2	6	2	30	115.and.after	not.cast	1	10.9166520633063
217	24.2	24	1	6	2	30	115.and.after	not.cast	1	6.16352434622101
1459	18	24	1	6	2	30	115.and.after	not.cast	1	-0.0364756537789894
688	21.2	162	2	6	2	30	115.and.after	not.cast	1	5.41665206330633
844	8.5	70	1	6	2	30	before.115	not.cast	1	-3.06858359329873
1082	8.19999999999999	24	2	6	2	30	115.and.after	not.cast	1	-7.97175848431334
482	12	70	1	6	2	30	before.115	not.cast	0	7.09969737847395
378	8.4	70	1	6	2	30	before.115	not.cast	0	3.49969737847394
1141	7	24	2	6	2	30	115.and.after	not.cast	1	-9.17175848431333
1435	4.09999999999999	70	1	6	2	30	before.115	not.cast	0	-0.800302621526062
1064	9.2	70	1	6	2	30	before.115	not.cast	0	4.29969737847395
586	10	70	2	6	2	30	before.115	not.cast	1	0.296133576166923
654	10.4	70	2	6	2	30	before.115	not.cast	1	0.696133576166929
903	10.3	70	2	6	2	30	before.115	not.cast	1	0.59613357616692
1365	15.2	70	2	6	2	30	before.115	not.cast	1	5.49613357616693
1179	12.5	70	2	6	2	30	before.115	not.cast	1	2.79613357616692
17	16.2	126	2	6	2	30	before.115	not.cast	1	5.07001564706583
1161	6.7	126	2	6	2	30	before.115	not.cast	1	-4.42998435293417
842	11.4	126	2	6	2	30	before.115	not.cast	1	0.270015647065817
1034	11.2	126	2	6	2	30	before.115	not.cast	1	0.0700156470658282
1380	18.8	126	2	6	2	30	before.115	not.cast	1	7.67001564706582
